# Supplementary material for: (Na,□)5[MnO2]13 nanorods: a new tunnel structure for electrode materials determined ab initio and refined through a combination of electron and synchrotron diffraction data
Source: Acta Crystallogr B Struct Sci Cryst Eng Mater. 2016 Dec 1;72(Pt 6):893–903. doi: 10.1107/S2052520616015651 (PMC5134763; doi:10.1107/S2052520616015651)
Supplement: Supplementary file 1 [file b-72-00893-sup1.cif]

##############################################################################
#                                                                            #
# This CIF contains the data in a paper accepted for publication in          #
# Acta Crystallographica Section B. It conforms to the requirements of       #
# Notes for Authors for Acta Crystallographica Section B, and has been       #
# peer reviewed under the auspices of the IUCr Commission on Journals.       #
#                                                                            #
# Full details of the Crystallographic Information File format               #
# are given in the paper "The Crystallographic Information File (CIF):       #
# a New Standard Archive File for Crystallography" by S. R. Hall, F. H.      #
# Allen and I. D. Brown [Acta Cryst. (1991), A47, 655-685].                  #
#                                                                            #
# The current version of the core CIF dictionary is obtainable from          #
# ftp://ftp.iucr.org/pub/cif_core.dic.                                       #
#                                                                            #
# Software is freely available for graphical display of the structure(s)     #
# in this CIF. For information consult the CIF software page                 #
# http://www.iucr.org/resources/cif/software.                                #
#                                                                            #
# This file may be used for bona fide research purposes within the           #
# scientific community so long as proper attribution is given to the journal # 
# article from which it was obtained.                                        #
#                                                                            #
##############################################################################
data_ROMAN7_.25_publ
_database_code_depnum_ccdc_archive 'CCDC 1508200'

_audit_creation_method  "from EXP file using GSAS2CIF"
_audit_creation_date                   2015-04-18T11:27
_audit_author_name                     mg
_audit_update_record
; 2015-04-18T11:27  Initial CIF as created by GSAS2CIF
;

#=============================================================================
# this information describes the project, paper etc. for the CIF             #
# Acta Cryst. Section C papers and editorial correspondence is generated     #
# from the information in this section                                       #
#                                                                            #
#   (from)   CIF submission form for Rietveld refinements (Acta Cryst. C)    #
#                                                 Version 14 December 1998   #
#=============================================================================
# 1. SUBMISSION DETAILS

_publ_contact_author_name            'M Gregorkiewitz'
_publ_contact_author_address             # Address of author for correspondence
; Dept of Physical, Earth and Environmental Sciences, University of Siena, 
via Laterina 8, I-53100 Siena, Italy
;
_publ_contact_author_email           gregormigu@gmail.com
_publ_contact_author_fax             ?
_publ_contact_author_phone           +390577233810

_publ_contact_letter
; This CIF file is submitted as part of the Supporting Information and 
contains crystal and structural data for the title compound (Na,\W)5[MnO2]13 
as well as general information to retrieve data relevant to the refinement 
procedure. Full reference to the original paper is included.
(\W stands for 'vacancy')
;

_publ_requested_journal              ?
_publ_requested_coeditor_name        ?
_publ_requested_category             ?   # Acta C: one of CI/CM/CO/FI/FM/FO

#==============================================================================

# 2. PROCESSING SUMMARY (IUCr Office Use Only)

_journal_data_validation_number      ?

_journal_date_recd_electronic     2016-07-14
_journal_date_to_coeditor            ?
_journal_date_from_coeditor       2016-10-04
_journal_date_accepted            2016-10-04
_journal_date_printers_first      2016-10-13
_journal_date_printers_final         ?
_journal_date_proofs_out          2016-10-13
_journal_date_proofs_in           2016-11-03
_journal_coeditor_name               ?
_journal_coeditor_code            DK5050
_journal_paper_doi    10.1107/S2052520616015651
_journal_coeditor_notes
; ?
;
_journal_techeditor_code          B161565
_iucr_compatibility_tag          ACTA95
_journal_techeditor_notes
; ?
;
_journal_coden_ASTM               ASBSDK
_journal_coden_Cambridge          1743
_journal_name_full                'Acta Crystallographica, Section B'
_journal_year                     2016
_journal_volume                   72
_journal_issue                    06
_journal_page_first               893
_journal_page_last                903
_journal_paper_category          FA
_journal_suppl_publ_number           ?
_journal_suppl_publ_pages            ?

#==============================================================================

# 3. TITLE AND AUTHOR LIST

_publ_section_title
; (Na,\W)5[MnO2]13 does not have the roman\`echite framework: a new tunnel 
 structure determined and refined by EDT and synchrotron powder diffraction.
;
_publ_section_title_footnote
; \W stands for 'vacancy'
;

# The loop structure below should contain the names and addresses of all
# authors, in the required order of publication. Repeat as necessary.

loop_
 _publ_author_name
        _publ_author_footnote
 _publ_author_address
 'Mugnaioli, Enrico'
; enrico.mugnaioli@unisi.it
;
; Dept of Physical, Earth and Environmental Sciences, University of Siena, 
via Laterina 8, I-53100 Siena, Italy
;

 'Gemmi, Mauro'
; mauro.gemmi@iit.it
;
; Center for Nanotechnology Innovation@NEST, Istituto Italiano di Tecnologia, 
piazza San Silvestro 12, 56127, Pisa, Italy
;

 'Merlini, Marco'
; marco.merlini@gmail.com
;
; Department of Earth Sciences, University, via Botticelli 23, 20133 Milano, 
Italy, and ESRF, European Synchrotron Radiation Facility, 6 Rue Jules Horowitz,
 38000 Grenoble, France
;

 'Gregorkiewitz, Miguel'
; gregormigu@gmail.com
;
; Dept of Physical, Earth and Environmental Sciences, University of Siena, 
via Laterina 8, I-53100 Siena, Italy
;

#==============================================================================

# 4. TEXT

_publ_section_synopsis
; ?
;
_publ_section_abstract
; (Nax\W1-x)5[MnO2]13 has been synthesized with x=0.80(4), corresponding to 
Na0.31[MnO2]. This well-known material is usually cited as Na0.4[MnO2] and 
is believed to have a roman\`echite-like framework. Here, its true structure 
is determined, ab initio, by single crystal Electron Diffraction Tomography 
(EDT) and refined both by EDT data applying dynamical scattering theory and 
by the Rietveld method based on synchrotron powder diffraction data 
(\c^2^=.690, Rwp=.051, Rp=.037, RF2=.036). The unit cell is monoclinic C2/m 
22.5199(6) 2.83987(6) 14.8815(4) \%A, \b=105.0925(16) \%, V=918.90(4) \%A^3^, 
Z=2. A hitherto unknown [MnO2] framework is found which is mainly based on 
edge or corner sharing octahedra and comprises three types of tunnels: per 
unit cell, two are defined by S-shaped 10-rings, four by egg-shaped 8-rings, 
and two by slightly oval 6-rings of Mn polyhedra. Na occupies all tunnels. 
The so-determined structure excellently explains previous reports on the 
electrochemistry of (Na,\W)5[MnO2]13. The trivalent Mn3+ ions concentrate at 
2 of the 7 Mn sites where larger Mn-O distances and Jahn-Teller distortion 
are observed. One of the Mn3+ sites is five-coordinated in a square pyramid 
which, on oxidation to Mn4+, may easily undergo topotactic transformation 
to an octahedron suggesting a possible pathway for the transition among 
different tunnel structures. 
;
_publ_section_comment
; \W stands for 'vacancy', \c for greek chi, \%A for Angstrom symbol
;
_publ_section_exptl_prep      # Details of the preparation of the sample(s)
                              # should be given here.
; calcination of Mn2O3 in NaNO3 at 778K/24h
;
_publ_section_exptl_refinement
; ?
;
_publ_section_references
; ?
;
_publ_section_figure_captions
; ?
;
_publ_section_acknowledgements
; ?
;

#=============================================================================
# 5. OVERALL REFINEMENT & COMPUTING DETAILS

_refine_special_details
; ?
;
_pd_proc_ls_special_details
; ?
;

# The following items are used to identify the programs used.
_computing_molecular_graphics     'VESTA, GIMP, Inkscape'
_computing_publication_material   'GSAS'

_refine_ls_weighting_scheme       ?
_refine_ls_weighting_details      ?
_refine_ls_hydrogen_treatment     ?
_refine_ls_extinction_method      ?
_refine_ls_extinction_coef        ?
_refine_ls_number_constraints     ?

_refine_ls_restrained_S_all       ?
_refine_ls_restrained_S_obs       ?

#==============================================================================
# 6. SAMPLE PREPARATION DATA

# (In the unusual case where multiple samples are used in a single
#  Rietveld study, this information should be moved into the phase
#  blocks)

# The following three fields describe the preparation of the material.
# The cooling rate is in K/min.  The pressure at which the sample was
# prepared is in kPa.  The temperature of preparation is in K.

_pd_prep_cool_rate                ?
_pd_prep_pressure                 100
_pd_prep_temperature              293

_pd_char_colour                   'dark brown' #3C2300 use ICDD colour descript

_refine_ls_shift/su_max                0.04
_refine_ls_shift/su_mean               0.00
_computing_structure_refinement        GSAS
_refine_ls_number_parameters           123
_refine_ls_goodness_of_fit_all         0.83
_refine_ls_number_restraints           0  #41 Mn-O bonds with DLS factor = 0
_refine_ls_matrix_type                 full


#==============================================================================
# 7. CHEMICAL, STRUCTURAL AND CRYSTAL DATA

_pd_char_particle_morphology      needles

_chemical_name_systematic
; sodium manganese oxide
;
_chemical_name_common             ?
_chemical_formula_moiety          Na.31MnO2
_chemical_formula_structural      '(Nax\W1-x)5[MnO2]13, x=0.80'
_chemical_formula_analytical      ?
_chemical_melting_point           ?
_chemical_compound_source         ?       # for minerals and
                                          # natural products
_symmetry_space_group_name_Hall   '-C 2y'

_exptl_crystal_F_000               1153.56
_exptl_crystal_density_diffrn      4.416
_exptl_crystal_density_meas        ?
_exptl_crystal_density_method      ?
_exptl_absorpt_coefficient_mu      1.85  #mm-1

_cell_measurement_temperature     293

_cell_special_details
; refined
;

#_geom_special_details             refined

# The following item identifies the program(s) used (if appropriate).
_computing_structure_solution     'SIR2011&Superflip using EDT intensity data'

#==============================================================================

# 8. Phase information from GSAS

_pd_phase_name
    "psiro ROMAN7_.25 cycle 1144 DLSF=0"
_cell_length_a                         22.5199(6)
_cell_length_b                         2.83987(6)
_cell_length_c                         14.8815(4)
_cell_angle_alpha                      90.0
_cell_angle_beta                       105.0925(16)
_cell_angle_gamma                      90.0
_cell_volume                           918.90(5)
_symmetry_cell_setting                 monoclinic
_symmetry_space_group_name_H-M         "C 1 2/m 1"
loop_ _symmetry_equiv_pos_site_id _symmetry_equiv_pos_as_xyz
       1 +x,+y,+z 
       2 -x,+y,-z 
      -1 -x,-y,-z 
      -2 +x,-y,+z 
     101 +x+1/2,+y+1/2,+z 
     102 -x+1/2,+y+1/2,-z 
    -101 -x+1/2,-y+1/2,-z 
    -102 +x+1/2,-y+1/2,+z 

# ATOMIC COORDINATES AND DISPLACEMENT PARAMETERS


loop_
      _atom_site_type_symbol
      _atom_site_label
      _atom_site_fract_x
      _atom_site_fract_y
      _atom_site_fract_z
      _atom_site_occupancy
      _atom_site_thermal_displace_type
      _atom_site_U_iso_or_equiv
      _atom_site_symmetry_multiplicity
Mn
Mn1     0.5          0.0          0.0          1.0        Uiso   0.0093(19)    2
Mn
Mn2     0.39312(20)  0.5          0.02578(30)  1.0        Uiso   0.0059(14)    4
Mn
Mn3     0.34391(21)  0.0          0.20420(33)  1.0        Uiso   0.0030(13)    4
Mn
Mn4     0.43111(20)  0.5          0.36320(30)  1.0        Uiso   0.0057(12)    4
Mn
Mn5     0.57950(20)  0.0          0.43082(32)  1.0        Uiso   0.0080(13)    4
Mn
Mn6     0.65959(20)  0.5          0.33803(30)  1.0        Uiso   0.0101(14)    4
Mn
Mn7     0.70783(21)  0.0          0.17729(31)  1.0        Uiso   0.0063(12)    4
O 
O1      0.4544(7)    0.0          0.0910(12)   1.0        Uiso   0.0082(13)    4
O 
O2      0.5533(7)    0.5          0.0573(11)   1.0        Uiso   0.0082(13)    4
O 
O3      0.6565(7)    0.0          0.0319(11)   1.0        Uiso   0.0082(13)    4
O 
O4      0.3536(8)    0.5          0.1220(13)   1.0        Uiso   0.0082(13)    4
O 
O5      0.2557(7)    0.0          0.1473(11)   1.0        Uiso   0.0082(13)    4
O 
O6      0.3355(7)    0.5          0.2885(11)   1.0        Uiso   0.0082(13)    4
O 
O7      0.4239(7)    0.0          0.2624(12)   1.0        Uiso   0.0082(13)    4
O 
O8      0.5247(7)    0.5          0.3932(11)   1.0        Uiso   0.0082(13)    4
O 
O9      0.4233(7)    0.0          0.4429(11)   1.0        Uiso   0.0082(13)    4
O 
O10     0.6418(7)    0.5          0.4539(11)   1.0        Uiso   0.0082(13)    4
O 
O11     0.5999(7)    0.0          0.3117(12)   1.0        Uiso   0.0082(13)    4
O 
O12     0.6647(7)    0.5          0.2160(11)   1.0        Uiso   0.0082(13)    4
O 
O13     0.7146(8)    0.0          0.3735(11)   1.0        Uiso   0.0082(13)    4
Na
Na1     0.3017(8)    0.0          0.4119(13)   0.808(19)  Uiso   0.068(7)      4
Na
Na2     0.5095(8)    0.5          0.2226(12)   0.816(20)  Uiso   0.068(7)      4
Na
Na3     0.25         0.25         0.0          0.368(12)  Uiso   0.068(7)      4

#loop_ _atom_type_symbol
#      _atom_type_number_in_cell
#                 Mn   26.0        
#                  O   52.0        
#                 Na   7.97        
 
# If you change Z, be sure to change all 3 of the following
_chemical_formula_sum                  "Mn13 Na3.98 O26"
_chemical_formula_weight               1221.78
_cell_formula_units_Z                  2

# MOLECULAR GEOMETRY

loop_
      _geom_bond_atom_site_label_1
      _geom_bond_atom_site_label_2
      _geom_bond_distance
      _geom_bond_site_symmetry_1
      _geom_bond_site_symmetry_2
      _geom_bond_publ_flag
  Mn1       Mn1             2.83987(6)  .      1_545  N
  Mn1       Mn1             2.83987(6)  .      1_565  N
  Mn1       Mn2               2.905(4)  .      1_545  N
  Mn1       Mn2               2.905(4)  .      1_555  N
  Mn1       Mn2               2.905(4)  .      2_645  N
  Mn1       Mn2               2.905(4)  .      2_655  N
  Mn1       O1               1.901(17)  .      1_555  N
  Mn1       O1               1.901(17)  .      2_655  N
  Mn1       O2               1.911(10)  .      1_545  N
  Mn1       O2               1.911(10)  .      1_555  N
  Mn1       O2               1.911(10)  .      2_645  N
  Mn1       O2               1.911(10)  .      2_655  N
  Mn1       Na2              3.559(16)  .      1_545  N
  Mn1       Na2              3.559(16)  .      1_555  N
  Mn1       Na2              3.559(16)  .      2_645  N
  Mn1       Na2              3.559(16)  .      2_655  N
  Mn2       Mn1               2.905(4)  .      1_555  N
  Mn2       Mn1               2.905(4)  .      1_565  N
  Mn2       Mn2             2.83987(6)  .      1_545  N
  Mn2       Mn2             2.83987(6)  .      1_565  N
  Mn2       O1               2.041(12)  .      1_555  N
  Mn2       O1               2.041(12)  .      1_565  N
  Mn2       O2               1.940(17)  .      2_655  N
  Mn2       O3               1.871(10)  .      2_655  N
  Mn2       O3               1.871(10)  .      2_665  N
  Mn2       O4               1.872(20)  .      1_555  N
  Mn2       Na2              3.384(18)  .      1_555  N
  Mn2       Na3               3.224(4)  .      1_555  N
  Mn2       Na3               3.224(4)  .     -2_565  N
  Mn3       Mn3             2.83987(6)  .      1_545  N
  Mn3       Mn3             2.83987(6)  .      1_565  N
  Mn3       O4               1.923(14)  .      1_545  N
  Mn3       O4               1.923(14)  .      1_555  N
  Mn3       O5               1.947(16)  .      1_555  N
  Mn3       O6               1.936(12)  .      1_545  N
  Mn3       O6               1.936(12)  .      1_555  N
  Mn3       O7               1.783(15)  .      1_555  N
  Mn3       Na1              3.462(20)  .      1_555  N
  Mn3       Na3               3.296(4)  .      1_555  N
  Mn3       Na3               3.296(4)  .     -2_555  N
  Mn4       Mn4             2.83987(6)  .      1_545  N
  Mn4       Mn4             2.83987(6)  .      1_565  N
  Mn4       O6               2.150(14)  .      1_555  N
  Mn4       O7               2.041(13)  .      1_555  N
  Mn4       O7               2.041(13)  .      1_565  N
  Mn4       O8               2.037(15)  .      1_555  N
  Mn4       O9               1.887(12)  .      1_555  N
  Mn4       O9               1.887(12)  .      1_565  N
  Mn4       Na1              3.483(18)  .      1_555  N
  Mn4       Na1              3.483(18)  .      1_565  N
  Mn4       Na2              3.068(17)  .      1_555  N
  Mn5       Mn5             2.83987(6)  .      1_545  N
  Mn5       Mn5             2.83987(6)  .      1_565  N
  Mn5       Mn6               2.911(6)  .      1_545  N
  Mn5       Mn6               2.911(6)  .      1_555  N
  Mn5       O8               1.869(10)  .      1_545  N
  Mn5       O8               1.869(10)  .      1_555  N
  Mn5       O9               1.897(17)  .      2_656  N
  Mn5       O10              1.962(11)  .      1_545  N
  Mn5       O10              1.962(11)  .      1_555  N
  Mn5       O11              1.944(17)  .      1_555  N
  Mn5       Na1              3.061(18)  .      2_656  N
  Mn5       Na2              3.400(16)  .      1_545  N
  Mn5       Na2              3.400(16)  .      1_555  N
  Mn6       Mn5               2.911(6)  .      1_555  N
  Mn6       Mn5               2.911(6)  .      1_565  N
  Mn6       Mn6             2.83987(6)  .      1_545  N
  Mn6       Mn6             2.83987(6)  .      1_565  N
  Mn6       O10              1.870(16)  .      1_555  N
  Mn6       O11              1.924(11)  .      1_555  N
  Mn6       O11              1.924(11)  .      1_565  N
  Mn6       O12              1.849(16)  .      1_555  N
  Mn6       O13              1.868(11)  .      1_555  N
  Mn6       O13              1.868(11)  .      1_565  N
  Mn6       Na1              3.102(19)  .    101_555  N
  Mn6       Na2              3.370(18)  .      1_555  N
  Mn7       Mn7             2.83987(6)  .      1_545  N
  Mn7       Mn7             2.83987(6)  .      1_565  N
  Mn7       O3               2.172(16)  .      1_555  N
  Mn7       O5               1.904(11)  .    101_545  N
  Mn7       O5               1.904(11)  .    101_555  N
  Mn7       O12              1.893(11)  .      1_545  N
  Mn7       O12              1.893(11)  .      1_555  N
  Mn7       Na3               3.110(4)  .      2_655  N
  Mn7       Na3               3.110(4)  .     -1_655  N
  O1        Mn1              1.901(17)  .      1_555  N
  O1        Mn2              2.041(12)  .      1_545  N
  O1        Mn2              2.041(12)  .      1_555  N
  O1        Na2              2.475(16)  .      1_545  N
  O1        Na2              2.475(16)  .      1_555  N
  O2        Mn1              1.911(10)  .      1_555  N
  O2        Mn1              1.911(10)  .      1_565  N
  O2        Mn2              1.940(17)  .      2_655  N
  O2        Na2              2.879(25)  .      1_555  N
  O3        Mn2              1.871(10)  .      2_645  N
  O3        Mn2              1.871(10)  .      2_655  N
  O3        Mn7              2.172(16)  .      1_555  N
  O3        Na3              3.118(11)  .      2_645  N
  O3        Na3              2.385(15)  .      2_655  N
  O3        Na3              2.385(15)  .     -1_655  N
  O3        Na3              3.118(11)  .     -1_665  N
  O4        Mn2              1.872(20)  .      1_555  N
  O4        Mn3              1.923(14)  .      1_555  N
  O4        Mn3              1.923(14)  .      1_565  N
  O4        Na3              2.652(16)  .      1_555  N
  O4        Na3              2.652(16)  .     -2_565  N
  O5        Mn3              1.947(16)  .      1_555  N
  O5        Mn7              1.904(11)  .    101_445  N
  O5        Mn7              1.904(11)  .    101_455  N
  O5        Na3              3.036(11)  .      1_545  N
  O5        Na3              2.276(15)  .      1_555  N
  O5        Na3              2.276(15)  .     -2_555  N
  O5        Na3              3.036(11)  .     -2_565  N
  O6        Mn3              1.936(12)  .      1_555  N
  O6        Mn3              1.936(12)  .      1_565  N
  O6        Mn4              2.150(14)  .      1_555  N
  O6        Na1              2.587(19)  .      1_555  N
  O6        Na1              2.587(19)  .      1_565  N
  O7        Mn3              1.783(15)  .      1_555  N
  O7        Mn4              2.041(13)  .      1_545  N
  O7        Mn4              2.041(13)  .      1_555  N
  O7        Na2              2.584(18)  .      1_545  N
  O7        Na2              2.584(18)  .      1_555  N
  O8        Mn4              2.037(15)  .      1_555  N
  O8        Mn5              1.869(10)  .      1_555  N
  O8        Mn5              1.869(10)  .      1_565  N
  O8        Na2              2.472(22)  .      1_555  N
  O9        Mn4              1.887(12)  .      1_545  N
  O9        Mn4              1.887(12)  .      1_555  N
  O9        Mn5              1.897(17)  .      2_656  N
  O9        Na1              2.656(24)  .      1_555  N
  O10       Mn5              1.962(11)  .      1_555  N
  O10       Mn5              1.962(11)  .      1_565  N
  O10       Mn6              1.870(16)  .      1_555  N
  O10       Na1              2.510(18)  .      2_656  N
  O10       Na1              2.510(18)  .      2_666  N
  O11       Mn5              1.944(17)  .      1_555  N
  O11       Mn6              1.924(11)  .      1_545  N
  O11       Mn6              1.924(11)  .      1_555  N
  O11       Na2              2.553(18)  .      1_545  N
  O11       Na2              2.553(18)  .      1_555  N
  O12       Mn6              1.849(16)  .      1_555  N
  O12       Mn7              1.893(11)  .      1_555  N
  O12       Mn7              1.893(11)  .      1_565  N
  O13       Mn6              1.868(11)  .      1_545  N
  O13       Mn6              1.868(11)  .      1_555  N
  O13       Na1              2.368(17)  .    101_545  N
  O13       Na1              2.368(17)  .    101_555  N
  Na1       Mn3              3.462(20)  .      1_555  N
  Na1       Mn4              3.483(18)  .      1_545  N
  Na1       Mn4              3.483(18)  .      1_555  N
  Na1       Mn5              3.061(18)  .      2_656  N
  Na1       Mn6              3.102(19)  .    101_445  N
  Na1       O6               2.587(19)  .      1_545  N
  Na1       O6               2.587(19)  .      1_555  N
  Na1       O9               2.656(24)  .      1_555  N
  Na1       O10              2.510(18)  .      2_646  N
  Na1       O10              2.510(18)  .      2_656  N
  Na1       O13              2.368(17)  .    101_445  N
  Na1       O13              2.368(17)  .    101_455  N
  Na1       Na1             2.83987(6)  .      1_545  N
  Na1       Na1             2.83987(6)  .      1_565  N
  Na1       Na1                4.18(4)  .    102_546  N
  Na1       Na1                4.18(4)  .    102_556  N
  Na2       Mn1              3.559(16)  .      1_555  N
  Na2       Mn1              3.559(16)  .      1_565  N
  Na2       Mn2              3.384(18)  .      1_555  N
  Na2       Mn4              3.068(17)  .      1_555  N
  Na2       Mn5              3.400(16)  .      1_555  N
  Na2       Mn5              3.400(16)  .      1_565  N
  Na2       Mn6              3.370(18)  .      1_555  N
  Na2       O1               2.475(16)  .      1_555  N
  Na2       O1               2.475(16)  .      1_565  N
  Na2       O2               2.879(25)  .      1_555  N
  Na2       O7               2.584(18)  .      1_555  N
  Na2       O7               2.584(18)  .      1_565  N
  Na2       O8               2.472(22)  .      1_555  N
  Na2       O11              2.553(18)  .      1_555  N
  Na2       O11              2.553(18)  .      1_565  N
  Na2       Na2             2.83987(6)  .      1_545  N
  Na2       Na2             2.83987(6)  .      1_565  N
  Na3       Mn2               3.224(4)  .      1_555  N
  Na3       Mn2               3.224(4)  .    102_545  N
  Na3       Mn3               3.296(4)  .      1_555  N
  Na3       Mn3               3.296(4)  .    102_555  N
  Na3       Mn7               3.110(4)  .      2_655  N
  Na3       Mn7               3.110(4)  .    101_455  N
  Na3       O3               2.385(15)  .      2_655  N
  Na3       O3               3.118(11)  .      2_665  N
  Na3       O3               3.118(11)  .    101_445  N
  Na3       O3               2.385(15)  .    101_455  N
  Na3       O4               2.652(16)  .      1_555  N
  Na3       O4               2.652(16)  .    102_545  N
  Na3       O5               2.276(15)  .      1_555  N
  Na3       O5               3.036(11)  .      1_565  N
  Na3       O5               3.036(11)  .    102_545  N
  Na3       O5               2.276(15)  .    102_555  N
  Na3       Na3             2.83987(6)  .      1_545  N
  Na3       Na3             2.83987(6)  .      1_565  N
  Na3       Na3           1.419930(30)  .     -2_555  N
  Na3       Na3           1.419930(30)  .     -2_565  N

loop_
      _geom_angle_atom_site_label_1
      _geom_angle_atom_site_label_2
      _geom_angle_atom_site_label_3
      _geom_angle
      _geom_angle_site_symmetry_1
      _geom_angle_site_symmetry_2
      _geom_angle_site_symmetry_3
      _geom_angle_publ_flag
  O1        Mn1       O1                   180.0      1_555  .      2_655  N
  O1        Mn1       O2                 94.3(6)      1_555  .      1_545  N
  O1        Mn1       O2                 94.3(6)      1_555  .      1_555  N
  O1        Mn1       O2                 85.7(6)      1_555  .      2_645  N
  O1        Mn1       O2                 85.7(6)      1_555  .      2_655  N
  O1        Mn1       O2                 85.7(6)      2_655  .      1_545  N
  O1        Mn1       O2                 85.7(6)      2_655  .      1_555  N
  O1        Mn1       O2                 94.3(6)      2_655  .      2_645  N
  O1        Mn1       O2                 94.3(6)      2_655  .      2_655  N
  O2        Mn1       O2                 96.0(6)      1_545  .      1_555  N
  O2        Mn1       O2                 84.0(6)      1_545  .      2_645  N
  O2        Mn1       O2                   180.0      1_545  .      2_655  N
  O2        Mn1       O2                   180.0      1_555  .      2_645  N
  O2        Mn1       O2                 84.0(6)      1_555  .      2_655  N
  O2        Mn1       O2                 96.0(6)      2_645  .      2_655  N
  O1        Mn2       O1                 88.2(6)      1_555  .      1_565  N
  O1        Mn2       O2                 81.2(6)      1_555  .      2_655  N
  O1        Mn2       O3                 86.5(5)      1_555  .      2_655  N
  O1        Mn2       O3                174.3(5)      1_555  .      2_665  N
  O1        Mn2       O4                 91.9(6)      1_555  .      1_555  N
  O1        Mn2       O2                 81.2(6)      1_565  .      2_655  N
  O1        Mn2       O3                174.3(5)      1_565  .      2_655  N
  O1        Mn2       O3                 86.5(5)      1_565  .      2_665  N
  O1        Mn2       O4                 91.9(6)      1_565  .      1_555  N
  O2        Mn2       O3                 96.0(6)      2_655  .      2_655  N
  O2        Mn2       O3                 96.0(6)      2_655  .      2_665  N
  O2        Mn2       O4                170.4(7)      2_655  .      1_555  N
  O3        Mn2       O3                 98.7(7)      2_655  .      2_665  N
  O3        Mn2       O4                 90.3(6)      2_655  .      1_555  N
  O3        Mn2       O4                 90.3(6)      2_665  .      1_555  N
  O4        Mn3       O4                 95.2(9)      1_545  .      1_555  N
  O4        Mn3       O5                 89.7(7)      1_545  .      1_555  N
  O4        Mn3       O6                 85.3(5)      1_545  .      1_545  N
  O4        Mn3       O6                179.0(8)      1_545  .      1_555  N
  O4        Mn3       O7                 92.4(6)      1_545  .      1_555  N
  O4        Mn3       O5                 89.7(7)      1_555  .      1_555  N
  O4        Mn3       O6                179.0(8)      1_555  .      1_545  N
  O4        Mn3       O6                 85.3(5)      1_555  .      1_555  N
  O4        Mn3       O7                 92.4(6)      1_555  .      1_555  N
  O5        Mn3       O6                 91.2(6)      1_555  .      1_545  N
  O5        Mn3       O6                 91.2(6)      1_555  .      1_555  N
  O5        Mn3       O7                176.9(9)      1_555  .      1_555  N
  O6        Mn3       O6                 94.3(8)      1_545  .      1_555  N
  O6        Mn3       O7                 86.7(6)      1_545  .      1_555  N
  O6        Mn3       O7                 86.7(6)      1_555  .      1_555  N
  O6        Mn4       O7                 75.1(5)      1_555  .      1_555  N
  O6        Mn4       O7                 75.1(5)      1_555  .      1_565  N
  O6        Mn4       O8                162.3(8)      1_555  .      1_555  N
  O6        Mn4       O9                 94.6(6)      1_555  .      1_555  N
  O6        Mn4       O9                 94.6(6)      1_555  .      1_565  N
  O6        Mn4       Na2               108.9(6)      1_555  .      1_555  N
  O7        Mn4       O7                 88.1(7)      1_555  .      1_565  N
  O7        Mn4       O8                 92.4(6)      1_555  .      1_555  N
  O7        Mn4       O9                 86.3(5)      1_555  .      1_555  N
  O7        Mn4       O9                169.3(7)      1_555  .      1_565  N
  O7        Mn4       Na2                56.5(5)      1_555  .      1_555  N
  O7        Mn4       O8                 92.4(6)      1_565  .      1_555  N
  O7        Mn4       O9                169.3(7)      1_565  .      1_555  N
  O7        Mn4       O9                 86.3(5)      1_565  .      1_565  N
  O7        Mn4       Na2                56.5(5)      1_565  .      1_555  N
  O8        Mn4       O9                 97.0(6)      1_555  .      1_555  N
  O8        Mn4       O9                 97.0(6)      1_555  .      1_565  N
  O8        Mn4       Na2                53.4(5)      1_555  .      1_555  N
  O9        Mn4       O9                 97.6(8)      1_555  .      1_565  N
  O9        Mn4       Na2               126.3(5)      1_555  .      1_555  N
  O9        Mn4       Na2               126.3(5)      1_565  .      1_555  N
  O8        Mn5       O8                 98.9(7)      1_545  .      1_555  N
  O8        Mn5       O9                 96.1(6)      1_545  .      2_656  N
  O8        Mn5       O10                83.6(5)      1_545  .      1_545  N
  O8        Mn5       O10               171.3(8)      1_545  .      1_555  N
  O8        Mn5       O11                91.2(6)      1_545  .      1_555  N
  O8        Mn5       Na1               127.3(4)      1_545  .      2_656  N
  O8        Mn5       O9                 96.1(6)      1_555  .      2_656  N
  O8        Mn5       O10               171.3(8)      1_555  .      1_545  N
  O8        Mn5       O10                83.6(5)      1_555  .      1_555  N
  O8        Mn5       O11                91.2(6)      1_555  .      1_555  N
  O8        Mn5       Na1               127.3(4)      1_555  .      2_656  N
  O9        Mn5       O10                91.9(6)      2_656  .      1_545  N
  O9        Mn5       O10                91.9(6)      2_656  .      1_555  N
  O9        Mn5       O11               168.7(8)      2_656  .      1_555  N
  O9        Mn5       Na1                59.4(6)      2_656  .      2_656  N
  O10       Mn5       O10                92.7(7)      1_545  .      1_555  N
  O10       Mn5       O11                80.3(6)      1_545  .      1_555  N
  O10       Mn5       Na1                54.8(4)      1_545  .      2_656  N
  O10       Mn5       O11                80.3(6)      1_555  .      1_555  N
  O10       Mn5       Na1                54.8(4)      1_555  .      2_656  N
  O11       Mn5       Na1               109.3(6)      1_555  .      2_656  N
  O10       Mn6       O11                83.2(6)      1_555  .      1_555  N
  O10       Mn6       O11                83.2(6)      1_555  .      1_565  N
  O10       Mn6       O12               171.5(8)      1_555  .      1_555  N
  O10       Mn6       O13                91.4(6)      1_555  .      1_555  N
  O10       Mn6       O13                91.4(6)      1_555  .      1_565  N
  O10       Mn6       Na1                97.0(6)      1_555  .    101_555  N
  O11       Mn6       O11                95.1(7)      1_555  .      1_565  N
  O11       Mn6       O12                91.1(6)      1_555  .      1_555  N
  O11       Mn6       O13                82.7(5)      1_555  .      1_555  N
  O11       Mn6       O13               174.4(7)      1_555  .      1_565  N
  O11       Mn6       Na1               132.4(4)      1_555  .    101_555  N
  O11       Mn6       O12                91.1(6)      1_565  .      1_555  N
  O11       Mn6       O13               174.4(7)      1_565  .      1_555  N
  O11       Mn6       O13                82.7(5)      1_565  .      1_565  N
  O11       Mn6       Na1               132.4(4)      1_565  .    101_555  N
  O12       Mn6       O13                94.1(6)      1_555  .      1_555  N
  O12       Mn6       O13                94.1(6)      1_555  .      1_565  N
  O12       Mn6       Na1                91.5(6)      1_555  .    101_555  N
  O13       Mn6       O13                98.9(8)      1_555  .      1_565  N
  O13       Mn6       Na1                49.6(4)      1_555  .    101_555  N
  O13       Mn6       Na1                49.6(4)      1_565  .    101_555  N
  O3        Mn7       O5                 87.3(6)      1_555  .    101_545  N
  O3        Mn7       O5                 87.3(6)      1_555  .    101_555  N
  O3        Mn7       O12                97.0(6)      1_555  .      1_545  N
  O3        Mn7       O12                97.0(6)      1_555  .      1_555  N
  O3        Mn7       Na3                49.9(4)      1_555  .      2_655  N
  O3        Mn7       Na3                49.9(4)      1_555  .     -1_655  N
  O5        Mn7       O5                 96.4(8)    101_545  .    101_555  N
  O5        Mn7       O12                83.0(5)    101_545  .      1_545  N
  O5        Mn7       O12               175.6(8)    101_545  .      1_555  N
  O5        Mn7       Na3                69.8(4)    101_545  .      2_655  N
  O5        Mn7       Na3                46.7(4)    101_545  .     -1_655  N
  O5        Mn7       O12               175.6(8)    101_555  .      1_545  N
  O5        Mn7       O12                83.0(5)    101_555  .      1_555  N
  O5        Mn7       Na3                46.7(4)    101_555  .      2_655  N
  O5        Mn7       Na3                69.8(4)    101_555  .     -1_655  N
  O12       Mn7       O12                97.2(7)      1_545  .      1_555  N
  O12       Mn7       Na3               136.4(5)      1_545  .      2_655  N
  O12       Mn7       Na3               112.4(4)      1_545  .     -1_655  N
  O12       Mn7       Na3               112.4(4)      1_555  .      2_655  N
  O12       Mn7       Na3               136.4(5)      1_555  .     -1_655  N
  Na3       Mn7       Na3               26.39(4)      2_655  .     -1_655  N
  Mn1       O1        Mn2                94.9(7)      1_555  .      1_545  N
  Mn1       O1        Mn2                94.9(7)      1_555  .      1_555  N
  Mn1       O1        Na2               108.1(7)      1_555  .      1_545  N
  Mn1       O1        Na2               108.1(7)      1_555  .      1_555  N
  Mn2       O1        Mn2                88.2(6)      1_545  .      1_555  N
  Mn2       O1        Na2                96.6(4)      1_545  .      1_545  N
  Mn2       O1        Na2               155.9(9)      1_545  .      1_555  N
  Mn2       O1        Na2               155.9(9)      1_555  .      1_545  N
  Mn2       O1        Na2                96.6(4)      1_555  .      1_555  N
  Na2       O1        Na2                70.0(5)      1_545  .      1_555  N
  Mn1       O2        Mn1                96.0(6)      1_555  .      1_565  N
  Mn1       O2        Mn2                97.9(6)      1_555  .      2_655  N
  Mn1       O2        Mn2                97.9(6)      1_565  .      2_655  N
  Mn2       O3        Mn2                98.7(7)      2_645  .      2_655  N
  Mn2       O3        Mn7               123.8(5)      2_645  .      1_555  N
  Mn2       O3        Na3               126.0(7)      2_645  .      2_655  N
  Mn2       O3        Na3                97.8(5)      2_645  .     -1_655  N
  Mn2       O3        Mn7               123.8(5)      2_655  .      1_555  N
  Mn2       O3        Na3                97.8(5)      2_655  .      2_655  N
  Mn2       O3        Na3               126.0(7)      2_655  .     -1_655  N
  Mn7       O3        Na3                85.9(5)      1_555  .      2_655  N
  Mn7       O3        Na3                85.9(5)      1_555  .     -1_655  N
  Na3       O3        Na3              34.64(23)      2_655  .     -1_655  N
  Mn2       O4        Mn3               129.9(5)      1_555  .      1_555  N
  Mn2       O4        Mn3               129.9(5)      1_555  .      1_565  N
  Mn2       O4        Na3                89.2(6)      1_555  .      1_555  N
  Mn2       O4        Na3                89.2(6)      1_555  .     -2_565  N
  Mn3       O4        Mn3                95.2(9)      1_555  .      1_565  N
  Mn3       O4        Na3                90.7(5)      1_555  .      1_555  N
  Mn3       O4        Na3               114.1(8)      1_555  .     -2_565  N
  Mn3       O4        Na3               114.1(8)      1_565  .      1_555  N
  Mn3       O4        Na3                90.7(5)      1_565  .     -2_565  N
  Na3       O4        Na3              31.06(19)      1_555  .     -2_565  N
  Mn3       O5        Mn7               118.3(6)      1_555  .    101_445  N
  Mn3       O5        Mn7               118.3(6)      1_555  .    101_455  N
  Mn3       O5        Na3               102.3(7)      1_555  .      1_555  N
  Mn3       O5        Na3               102.3(7)      1_555  .     -2_555  N
  Mn7       O5        Mn7                96.4(8)    101_445  .    101_455  N
  Mn7       O5        Na3               124.4(7)    101_445  .      1_555  N
  Mn7       O5        Na3                95.7(4)    101_445  .     -2_555  N
  Mn7       O5        Na3                95.7(4)    101_455  .      1_555  N
  Mn7       O5        Na3               124.4(7)    101_455  .     -2_555  N
  Na3       O5        Na3              36.35(25)      1_555  .     -2_555  N
  Mn3       O6        Mn3                94.3(8)      1_555  .      1_565  N
  Mn3       O6        Mn4                94.7(6)      1_555  .      1_555  N
  Mn3       O6        Na1              98.85(35)      1_555  .      1_555  N
  Mn3       O6        Na1               163.5(7)      1_555  .      1_565  N
  Mn3       O6        Mn4                94.7(6)      1_565  .      1_555  N
  Mn3       O6        Na1               163.5(7)      1_565  .      1_555  N
  Mn3       O6        Na1              98.85(35)      1_565  .      1_565  N
  Mn4       O6        Na1                94.2(7)      1_555  .      1_555  N
  Mn4       O6        Na1                94.2(7)      1_555  .      1_565  N
  Na1       O6        Na1                66.6(6)      1_555  .      1_565  N
  Mn3       O7        Mn4               103.5(7)      1_555  .      1_545  N
  Mn3       O7        Mn4               103.5(7)      1_555  .      1_555  N
  Mn3       O7        Na2               127.5(8)      1_555  .      1_545  N
  Mn3       O7        Na2               127.5(8)      1_555  .      1_555  N
  Mn4       O7        Mn4                88.1(7)      1_545  .      1_555  N
  Mn4       O7        Na2                82.2(5)      1_545  .      1_545  N
  Mn4       O7        Na2               129.0(8)      1_545  .      1_555  N
  Mn4       O7        Na2               129.0(8)      1_555  .      1_545  N
  Mn4       O7        Na2                82.2(5)      1_555  .      1_555  N
  Na2       O7        Na2                66.7(5)      1_545  .      1_555  N
  Mn4       O8        Mn5               129.1(4)      1_555  .      1_555  N
  Mn4       O8        Mn5               129.1(4)      1_555  .      1_565  N
  Mn4       O8        Na2                85.2(7)      1_555  .      1_555  N
  Mn5       O8        Mn5                98.9(7)      1_555  .      1_565  N
  Mn5       O8        Na2               102.2(7)      1_555  .      1_555  N
  Mn5       O8        Na2               102.2(7)      1_565  .      1_555  N
  Mn4       O9        Mn4                97.6(8)      1_545  .      1_555  N
  Mn4       O9        Mn5               130.9(4)      1_545  .      2_656  N
  Mn4       O9        Na1                98.7(6)      1_545  .      1_555  N
  Mn4       O9        Mn5               130.9(4)      1_555  .      2_656  N
  Mn4       O9        Na1                98.7(6)      1_555  .      1_555  N
  Mn5       O9        Na1                82.7(8)      2_656  .      1_555  N
  Mn5       O10       Mn5                92.7(7)      1_555  .      1_565  N
  Mn5       O10       Mn6                98.8(6)      1_555  .      1_555  N
  Mn5       O10       Na1                85.5(5)      1_555  .      2_656  N
  Mn5       O10       Na1              137.7(10)      1_555  .      2_666  N
  Mn5       O10       Mn6                98.8(6)      1_565  .      1_555  N
  Mn5       O10       Na1              137.7(10)      1_565  .      2_656  N
  Mn5       O10       Na1                85.5(5)      1_565  .      2_666  N
  Mn6       O10       Na1               123.2(8)      1_555  .      2_656  N
  Mn6       O10       Na1               123.2(8)      1_555  .      2_666  N
  Na1       O10       Na1                68.9(5)      2_656  .      2_666  N
  Mn5       O11       Mn6                97.6(6)      1_555  .      1_545  N
  Mn5       O11       Mn6                97.6(6)      1_555  .      1_555  N
  Mn5       O11       Na2                97.3(7)      1_555  .      1_545  N
  Mn5       O11       Na2                97.3(7)      1_555  .      1_555  N
  Mn6       O11       Mn6                95.1(7)      1_545  .      1_555  N
  Mn6       O11       Na2                96.7(4)      1_545  .      1_545  N
  Mn6       O11       Na2               159.5(8)      1_545  .      1_555  N
  Mn6       O11       Na2               159.5(8)      1_555  .      1_545  N
  Mn6       O11       Na2                96.7(4)      1_555  .      1_555  N
  Na2       O11       Na2                67.6(5)      1_545  .      1_555  N
  Mn6       O12       Mn7               117.9(6)      1_555  .      1_555  N
  Mn6       O12       Mn7               117.9(6)      1_555  .      1_565  N
  Mn7       O12       Mn7                97.2(7)      1_555  .      1_565  N
  Mn6       O13       Mn6                98.9(8)      1_545  .      1_555  N
  Mn6       O13       Na1                93.4(4)      1_545  .    101_545  N
  Mn6       O13       Na1               166.1(7)      1_545  .    101_555  N
  Mn6       O13       Na1               166.1(7)      1_555  .    101_545  N
  Mn6       O13       Na1                93.4(4)      1_555  .    101_555  N
  Na1       O13       Na1                73.7(6)    101_545  .    101_555  N
  Mn5       Na1       Mn6               152.4(7)      2_656  .    101_445  N
  Mn5       Na1       O6                100.5(7)      2_656  .      1_545  N
  Mn5       Na1       O6                100.5(7)      2_656  .      1_555  N
  Mn5       Na1       O9                 37.9(4)      2_656  .      1_555  N
  Mn5       Na1       O10                39.7(4)      2_656  .      2_646  N
  Mn5       Na1       O10                39.7(4)      2_656  .      2_656  N
  Mn5       Na1       O13               133.5(6)      2_656  .    101_445  N
  Mn5       Na1       O13               133.5(6)      2_656  .    101_455  N
  Mn5       Na1       Na1                   90.0      2_656  .      1_545  N
  Mn5       Na1       Na1                   90.0      2_656  .      1_565  N
  Mn6       Na1       O6                102.4(7)    101_445  .      1_545  N
  Mn6       Na1       O6                102.4(7)    101_445  .      1_555  N
  Mn6       Na1       O9                169.6(9)    101_445  .      1_555  N
  Mn6       Na1       O10               123.0(7)    101_445  .      2_646  N
  Mn6       Na1       O10               123.0(7)    101_445  .      2_656  N
  Mn6       Na1       O13              36.96(31)    101_445  .    101_445  N
  Mn6       Na1       O13              36.96(31)    101_445  .    101_455  N
  Mn6       Na1       Na1                   90.0    101_445  .      1_545  N
  Mn6       Na1       Na1                   90.0    101_445  .      1_565  N
  O6        Na1       O6                 66.6(6)      1_545  .      1_555  N
  O6        Na1       O9                 69.1(7)      1_545  .      1_555  N
  O6        Na1       O10                94.1(6)      1_545  .      2_646  N
  O6        Na1       O10              133.9(10)      1_545  .      2_656  N
  O6        Na1       O13                83.0(7)      1_545  .    101_445  N
  O6        Na1       O13               122.4(9)      1_545  .    101_455  N
  O6        Na1       Na1              56.72(28)      1_545  .      1_545  N
  O6        Na1       Na1             123.28(28)      1_545  .      1_565  N
  O6        Na1       O9                 69.1(7)      1_555  .      1_555  N
  O6        Na1       O10              133.9(10)      1_555  .      2_646  N
  O6        Na1       O10                94.1(6)      1_555  .      2_656  N
  O6        Na1       O13               122.4(9)      1_555  .    101_445  N
  O6        Na1       O13                83.0(7)      1_555  .    101_455  N
  O6        Na1       Na1             123.28(28)      1_555  .      1_545  N
  O6        Na1       Na1              56.72(28)      1_555  .      1_565  N
  O9        Na1       O10                64.9(6)      1_555  .      2_646  N
  O9        Na1       O10                64.9(6)      1_555  .      2_656  N
  O9        Na1       O13               142.5(4)      1_555  .    101_445  N
  O9        Na1       O13               142.5(4)      1_555  .    101_455  N
  O9        Na1       Na1                   90.0      1_555  .      1_545  N
  O9        Na1       Na1                   90.0      1_555  .      1_565  N
  O10       Na1       O10                68.9(5)      2_646  .      2_656  N
  O10       Na1       O13                94.0(5)      2_646  .    101_445  N
  O10       Na1       O13              138.4(11)      2_646  .    101_455  N
  O10       Na1       Na1              55.54(27)      2_646  .      1_545  N
  O10       Na1       Na1             124.46(27)      2_646  .      1_565  N
  O10       Na1       O13              138.4(11)      2_656  .    101_445  N
  O10       Na1       O13                94.0(5)      2_656  .    101_455  N
  O10       Na1       Na1             124.46(27)      2_656  .      1_545  N
  O10       Na1       Na1              55.54(27)      2_656  .      1_565  N
  O13       Na1       O13                73.7(6)    101_445  .    101_455  N
  O13       Na1       Na1              53.15(31)    101_445  .      1_545  N
  O13       Na1       Na1             126.85(31)    101_445  .      1_565  N
  O13       Na1       Na1             126.85(31)    101_455  .      1_545  N
  O13       Na1       Na1              53.15(31)    101_455  .      1_565  N
  Na1       Na1       Na1                  180.0      1_545  .      1_565  N
  Mn4       Na2       O1                106.3(7)      1_555  .      1_555  N
  Mn4       Na2       O1                106.3(7)      1_555  .      1_565  N
  Mn4       Na2       O7                 41.2(4)      1_555  .      1_555  N
  Mn4       Na2       O7                 41.2(4)      1_555  .      1_565  N
  Mn4       Na2       O8                 41.4(5)      1_555  .      1_555  N
  Mn4       Na2       O11                99.7(7)      1_555  .      1_555  N
  Mn4       Na2       O11                99.7(7)      1_555  .      1_565  N
  Mn4       Na2       Na2                   90.0      1_555  .      1_545  N
  Mn4       Na2       Na2                   90.0      1_555  .      1_565  N
  O1        Na2       O1                 70.0(5)      1_555  .      1_565  N
  O1        Na2       O7                 67.4(6)      1_555  .      1_555  N
  O1        Na2       O7                104.3(8)      1_555  .      1_565  N
  O1        Na2       O8                136.0(6)      1_555  .      1_555  N
  O1        Na2       O11               105.0(4)      1_555  .      1_555  N
  O1        Na2       O11              153.9(10)      1_555  .      1_565  N
  O1        Na2       Na2              54.99(26)      1_555  .      1_545  N
  O1        Na2       Na2             125.01(26)      1_555  .      1_565  N
  O1        Na2       O7                104.3(8)      1_565  .      1_555  N
  O1        Na2       O7                 67.4(6)      1_565  .      1_565  N
  O1        Na2       O8                136.0(6)      1_565  .      1_555  N
  O1        Na2       O11              153.9(10)      1_565  .      1_555  N
  O1        Na2       O11               105.0(4)      1_565  .      1_565  N
  O1        Na2       Na2             125.01(26)      1_565  .      1_545  N
  O1        Na2       Na2              54.99(26)      1_565  .      1_565  N
  O7        Na2       O7                 66.7(5)      1_555  .      1_565  N
  O7        Na2       O8                 71.2(6)      1_555  .      1_555  N
  O7        Na2       O11                96.7(6)      1_555  .      1_555  N
  O7        Na2       O11               136.8(9)      1_555  .      1_565  N
  O7        Na2       Na2              56.67(27)      1_555  .      1_545  N
  O7        Na2       Na2             123.33(27)      1_555  .      1_565  N
  O7        Na2       O8                 71.2(6)      1_565  .      1_555  N
  O7        Na2       O11               136.8(9)      1_565  .      1_555  N
  O7        Na2       O11                96.7(6)      1_565  .      1_565  N
  O7        Na2       Na2             123.33(27)      1_565  .      1_545  N
  O7        Na2       Na2              56.67(27)      1_565  .      1_565  N
  O8        Na2       O11                65.7(6)      1_555  .      1_555  N
  O8        Na2       O11                65.7(6)      1_555  .      1_565  N
  O8        Na2       Na2                   90.0      1_555  .      1_545  N
  O8        Na2       Na2                   90.0      1_555  .      1_565  N
  O11       Na2       O11                67.6(5)      1_555  .      1_565  N
  O11       Na2       Na2              56.20(27)      1_555  .      1_545  N
  O11       Na2       Na2             123.80(27)      1_555  .      1_565  N
  O11       Na2       Na2             123.80(27)      1_565  .      1_545  N
  O11       Na2       Na2              56.20(27)      1_565  .      1_565  N
  Na2       Na2       Na2                  180.0      1_545  .      1_565  N
  Mn7       Na3       Mn7                  180.0      2_655  .    101_455  N
  Mn7       Na3       O3                 44.2(4)      2_655  .      2_655  N
  Mn7       Na3       O3                135.8(4)      2_655  .    101_455  N
  Mn7       Na3       O4                103.5(4)      2_655  .      1_555  N
  Mn7       Na3       O4                 76.5(4)      2_655  .    102_545  N
  Mn7       Na3       O5              142.47(27)      2_655  .      1_555  N
  Mn7       Na3       O5               37.53(27)      2_655  .    102_555  N
  Mn7       Na3       Na3             76.804(18)      2_655  .      1_545  N
  Mn7       Na3       Na3            103.196(18)      2_655  .      1_565  N
  Mn7       Na3       Na3             76.804(18)      2_655  .     -2_555  N
  Mn7       Na3       Na3            103.196(18)      2_655  .     -2_565  N
  Mn7       Na3       O3                135.8(4)    101_455  .      2_655  N
  Mn7       Na3       O3                 44.2(4)    101_455  .    101_455  N
  Mn7       Na3       O4                 76.5(4)    101_455  .      1_555  N
  Mn7       Na3       O4                103.5(4)    101_455  .    102_545  N
  Mn7       Na3       O5               37.53(27)    101_455  .      1_555  N
  Mn7       Na3       O5              142.47(27)    101_455  .    102_555  N
  Mn7       Na3       Na3            103.196(18)    101_455  .      1_545  N
  Mn7       Na3       Na3             76.804(18)    101_455  .      1_565  N
  Mn7       Na3       Na3            103.196(18)    101_455  .     -2_555  N
  Mn7       Na3       Na3             76.804(18)    101_455  .     -2_565  N
  O3        Na3       O3                   180.0      2_655  .    101_455  N
  O3        Na3       O4                 63.3(5)      2_655  .      1_555  N
  O3        Na3       O4                116.7(5)      2_655  .    102_545  N
  O3        Na3       O5                105.5(5)      2_655  .      1_555  N
  O3        Na3       O5                 74.5(5)      2_655  .    102_555  N
  O3        Na3       Na3              72.68(11)      2_655  .      1_545  N
  O3        Na3       Na3             107.32(11)      2_655  .      1_565  N
  O3        Na3       Na3              72.68(11)      2_655  .     -2_555  N
  O3        Na3       Na3             107.32(11)      2_655  .     -2_565  N
  O3        Na3       O4                116.7(5)    101_455  .      1_555  N
  O3        Na3       O4                 63.3(5)    101_455  .    102_545  N
  O3        Na3       O5                 74.5(5)    101_455  .      1_555  N
  O3        Na3       O5                105.5(5)    101_455  .    102_555  N
  O3        Na3       Na3             107.32(11)    101_455  .      1_545  N
  O3        Na3       Na3              72.68(11)    101_455  .      1_565  N
  O3        Na3       Na3             107.32(11)    101_455  .     -2_555  N
  O3        Na3       Na3              72.68(11)    101_455  .     -2_565  N
  O4        Na3       O4                   180.0      1_555  .    102_545  N
  O4        Na3       O5                 66.8(5)      1_555  .      1_555  N
  O4        Na3       O5                113.2(5)      1_555  .    102_555  N
  O4        Na3       Na3             105.53(10)      1_555  .      1_545  N
  O4        Na3       Na3              74.47(10)      1_555  .      1_565  N
  O4        Na3       Na3             105.53(10)      1_555  .     -2_555  N
  O4        Na3       Na3              74.47(10)      1_555  .     -2_565  N
  O4        Na3       O5                113.2(5)    102_545  .      1_555  N
  O4        Na3       O5                 66.8(5)    102_545  .    102_555  N
  O4        Na3       Na3              74.47(10)    102_545  .      1_545  N
  O4        Na3       Na3             105.53(10)    102_545  .      1_565  N
  O4        Na3       Na3              74.47(10)    102_545  .     -2_555  N
  O4        Na3       Na3             105.53(10)    102_545  .     -2_565  N
  O5        Na3       O5                   180.0      1_555  .    102_555  N
  O5        Na3       Na3              71.83(12)      1_555  .      1_545  N
  O5        Na3       Na3             108.17(12)      1_555  .      1_565  N
  O5        Na3       Na3              71.83(12)      1_555  .     -2_555  N
  O5        Na3       Na3             108.17(12)      1_555  .     -2_565  N
  O5        Na3       Na3             108.17(12)    102_555  .      1_545  N
  O5        Na3       Na3              71.83(12)    102_555  .      1_565  N
  O5        Na3       Na3             108.17(12)    102_555  .     -2_555  N
  O5        Na3       Na3              71.83(12)    102_555  .     -2_565  N
  Na3       Na3       Na3                  180.0      1_545  .      1_565  N
  Na3       Na3       Na3                    0.0      1_545  .     -2_555  N
  Na3       Na3       Na3                  180.0      1_545  .     -2_565  N
  Na3       Na3       Na3                  180.0      1_565  .     -2_555  N
  Na3       Na3       Na3                    0.0      1_565  .     -2_565  N
  Na3       Na3       Na3                  180.0     -2_555  .     -2_565  N

#==============================================================================
# 9. INSTRUMENT CHARACTERIZATION

_exptl_special_details
; ?
;

# if regions of the data are excluded, the reason(s) are supplied here:
_pd_proc_info_excluded_regions
; contains spikes, high density of reflections
;

# The following item is used to identify the equipment used to record
# the powder pattern when the diffractogram was measured at a laboratory
# other than the authors' home institution, e.g. when neutron or synchrotron
# radiation is used.

_pd_instr_location
; ESRF beamline ID09
;
_pd_calibration_special_details           # description of the method used
                                          # to calibrate the instrument
; ?
;

_diffrn_ambient_temperature       293
_diffrn_source                    ?
_diffrn_source_target             ?
_diffrn_source_type               ?
_diffrn_measurement_device_type   ID09
_diffrn_detector                  'imaging plate'
_diffrn_detector_type             MAR555       # make or model of detector

_pd_meas_scan_method              ?       # options are 'step', 'cont',
                                          # 'tof', 'fixed' or
                                          # 'disp' (= dispersive)
_pd_meas_special_details
;  ?
;

# The following two items identify the program(s) used (if appropriate).
_computing_data_collection        ?
_computing_data_reduction         Fit2D

# Describe any processing performed on the data, prior to refinement.
# For example: a manual Lp correction or a precomputed absorption correction
_pd_proc_info_data_reduction      ?

# The following item is used for angular dispersive measurements only.

_diffrn_radiation_monochromator   ?
#_diffrn_radiation_wavelength      0.415352

# The following items are used to define the size of the instrument.
# Not all distances are appropriate for all instrument types.

_pd_instr_dist_src/mono           ?
_pd_instr_dist_mono/spec          ?
_pd_instr_dist_src/spec           ?
_pd_instr_dist_spec/anal          ?
_pd_instr_dist_anal/detc          ?
_pd_instr_dist_spec/detc          300    # mm

# 10. Specimen size and mounting information

# The next three fields give the specimen dimensions in mm.  The equatorial
# plane contains the incident and diffracted beam.

_pd_spec_size_axial               5       # perpendicular to
                                          # equatorial plane

_pd_spec_size_equat               0.2     # parallel to
                                          # scattering vector
                                          # in transmission

_pd_spec_size_thick               ?       # parallel to
                                          # scattering vector
                                          # in reflection

_pd_spec_mounting                         # This field should be
                                          # used to give details of the
                                          # container.
; Lindemann glass capillary
;

_pd_spec_mount_mode               transmission       # options are 'reflection'
                                          # or 'transmission'

_pd_spec_shape                    cylinder       # options are 'cylinder'
                                          # 'flat_sheet' or 'irregular'

_pd_phase_mass_%           57.92(16)
_pd_proc_ls_profile_function
;
 CW Profile function number 3 with  19 terms
 Pseudovoigt profile coefficients as parameterized in
 P. Thompson, D.E. Cox & J.B. Hastings (1987). J. Appl. Cryst.,20,79-83.
 Asymmetry correction of L.W. Finger, D.E. Cox & A. P. Jephcoat (1994).
 J. Appl. Cryst.,27,892-900.
 #1(GU)   =    0.000 #2(GV)   =    0.000 #3(GW)   =    1.995
 #4(GP)   =    0.000 #5(LX)   =    1.206 #6(LY)   =   11.017
 #7(S/L)  =   0.0005 #8(H/L)  =   0.0005
 #9(trns) =     0.00 #10(shft)=   0.0000
 #11(stec)=     0.00 #12(ptec)=     0.00 #13(sfec)=     0.00
 #14(L11) =    0.000 #15(L22) =    0.000 #16(L33) =    0.000
 #17(L12) =    0.000 #18(L13) =    0.000 #19(L23) =    0.000
 Peak tails are ignored  where the intensity is below 0.0010 times the peak
   Aniso. broadening axis   0.0   0.0   1.0
;

loop_ _atom_type_symbol
      _atom_type_scat_dispersion_real
      _atom_type_scat_dispersion_imag
      _atom_type_scat_Cromer_Mann_a1
      _atom_type_scat_Cromer_Mann_a2
      _atom_type_scat_Cromer_Mann_a3
      _atom_type_scat_Cromer_Mann_a4
      _atom_type_scat_Cromer_Mann_b1
      _atom_type_scat_Cromer_Mann_b2
      _atom_type_scat_Cromer_Mann_b3
      _atom_type_scat_Cromer_Mann_b4
      _atom_type_scat_Cromer_Mann_c
      _atom_type_scat_source
  Mn    0.000    0.000
 11.2819 5.34090 7.35730 0.34320 3.01930 17.8674 2.24410 83.7543 1.08960 
  International_Tables_Vol_C
  O    0.000    0.000
 3.04850 13.2771 2.28680 5.70110 1.54630 0.32390 0.86700 32.9089 0.25080 
  International_Tables_Vol_C
  Na    0.000    0.000
 4.76260 3.28500 3.17360 8.84220 1.26740 0.31360 1.11280 129.424 0.67600 
  International_Tables_Vol_C
_diffrn_radiation_probe                x-ray
_diffrn_radiation_polarisn_ratio       0.96
_diffrn_radiation_wavelength           0.415352
_diffrn_radiation_type                 synchrotron
_pd_proc_ls_prof_R_factor              0.0365
_pd_proc_ls_prof_wR_factor             0.0514
_pd_proc_ls_prof_wR_expected           0.0634
_refine_ls_R_Fsqd_factor               0.03500

_pd_proc_ls_background_function
;   GSAS Background function number 1 with 36 terms.
 Shifted Chebyshev function of 1st kind
      1:    121.048     2:   -59.0276     3:    74.1260     4:   -51.7887    
      5:    40.7256     6:   -41.3683     7:    50.7057     8:   -43.4266    
      9:    30.0730    10:   -27.9592    11:    18.9871    12:   -9.28117    
     13:    7.01053    14:   -9.72424    15:    11.8353    16:   -1.11195    
     17:   -6.43133    18:    2.04352    19:    3.16252    20:   -2.47459    
     21:   -3.37630    22:    6.62565    23:   -7.61994    24:    6.85735    
     25:   -2.85962    26:   -1.95684    27:    2.20435    28:    5.51369    
     29:   -4.47940    30:   -2.78334    31:    2.74341    32:  -0.150605    
     33:    4.57349    34:   -3.87086    35:   0.477537    36:    1.94298    
;

_exptl_absorpt_process_details
;   GSAS Absorption/surface roughness correction: function number 0
 No correction is applied.
;
_exptl_absorpt_correction_T_min        1.00000
_exptl_absorpt_correction_T_max        1.00000
# Extinction correction
_gsas_exptl_extinct_corr_T_min         1.00000
_gsas_exptl_extinct_corr_T_max         1.00000
_pd_proc_info_datetime                 2015-04-18T11:27:56
_pd_calc_method                        "Rietveld Refinement"

#---- raw/calc data loop -----
_pd_meas_2theta_range_min              0.9487
_pd_meas_2theta_range_max              37.7767
_pd_meas_2theta_range_inc              0.012
_pd_proc_2theta_range_min              1.309
_pd_proc_2theta_range_max              32.245
_pd_proc_2theta_range_inc              0.012

_pd_meas_number_of_points              3070
_pd_proc_number_of_points              2579

_reflns_number_total                   1374
_reflns_limit_h_min                    0
_reflns_limit_h_max                    30
_reflns_limit_k_min                    -9
_reflns_limit_k_max                    8
_reflns_limit_l_min                    -19
_reflns_limit_l_max                    19
_reflns_d_resolution_high              0.748
_reflns_d_resolution_low               14.368

# start Validation Reply Form
_vrf_PLAT183_ROMAN7_.25_publ
;
PROBLEM: Missing _cell_measurement_reflns_used value ....
RESPONSE: ...not applicable
;
_vrf_PLAT184_ROMAN7_.25_publ
;
PROBLEM: Missing _cell_measurement_theta_min value ......
RESPONSE: ...not applicable
;
_vrf_PLAT185_ROMAN7_.25_publ
;
PROBLEM: Missing _cell_measurement_theta_max value ......
RESPONSE: ...not applicable
;
# end Validation Reply Form
#--eof--eof--eof--eof--eof--eof--eof--eof--eof--eof--eof--eof--eof--eof--eof--#


data_ROMANE_dyn_aniso
_database_code_depnum_ccdc_archive 'CCDC 1508201'

_audit_creation_method                   'Jana2006 Version : 13/10/2015'


#=======================================================================

# 2. SUBMISSION DETAILS

_publ_contact_author_name            'M Gregorkiewitz'
_publ_contact_author_address             # Address of author for correspondence
;
Dept of Physical, Earth and Environmental Sciences, University of Siena, 
via Laterina 8, I-53100 Siena, Italy
;
_publ_contact_author_email           gregormigu@gmail.com
_publ_contact_author_phone           +390577233810

_publ_contact_letter
; This CIF file is submitted as part of the Supporting Information and 
contains crystal and structural data for the title compound (Na,\W)5[MnO2]13 
as well as general information to retrieve data relevant to the refinement 
procedure. Full reference to the original paper is included.
(\W stands for 'vacancy')
;

#=======================================================================

# 3. TITLE AND AUTHOR LIST

_publ_section_title
; (Na,\W)5[MnO2]13 does not have the roman\`echite framework: a new tunnel 
 structure determined and refined by EDT and synchrotron powder diffraction.
;
_publ_section_title_footnote
; \W stands for 'vacancy'
;

# The loop structure below should contain the names and addresses of all
# authors, in the required order of publication. Repeat as necessary.

loop_
 _publ_author_name
        _publ_author_footnote
 _publ_author_address
 'Mugnaioli, Enrico'
; enrico.mugnaioli@unisi.it
;
; Dept of Physical, Earth and Environmental Sciences, University of Siena, 
via Laterina 8, I-53100 Siena, Italy
;

 'Gemmi, Mauro'
; mauro.gemmi@iit.it
;
; Center for Nanotechnology Innovation@NEST, Istituto Italiano di Tecnologia, 
piazza San Silvestro 12, 56127, Pisa, Italy
;

 'Merlini, Marco'
; marco.merlini@gmail.com
;
; Department of Earth Sciences, University, via Botticelli 23, 20133 Milano, 
Italy, and ESRF, European Synchrotron Radiation Facility, 6 Rue Jules Horowitz,
 38000 Grenoble, France
;

 'Gregorkiewitz, Miguel'
; gregormigu@gmail.com
;
; Dept of Physical, Earth and Environmental Sciences, University of Siena, 
via Laterina 8, I-53100 Siena, Italy
;

#=======================================================================

# 4. TEXT

_publ_section_abstract
; (Nax\W1-x)5[MnO2]13 has been synthesized with x=0.80(4), corresponding to 
Na0.31[MnO2]. This well-known material is usually cited as Na0.4[MnO2] and 
is believed to have a roman\`echite-like framework. Here, its true structure 
is determined, ab initio, by single crystal Electron Diffraction Tomography 
(EDT) and refined both by EDT data applying dynamical scattering theory and 
by the Rietveld method based on synchrotron powder diffraction data 
(\c^2^=.690, Rwp=.051, Rp=.037, RF2=.036). The unit cell is monoclinic C2/m 
22.5199(6) 2.83987(6) 14.8815(4) \%A, \b=105.0925(16) \%, V=918.90(4) \%A^3^, 
Z=2. A hitherto unknown [MnO2] framework is found which is mainly based on 
edge or corner sharing octahedra and comprises three types of tunnels: per 
unit cell, two are defined by S-shaped 10-rings, four by egg-shaped 8-rings, 
and two by slightly oval 6-rings of Mn polyhedra. Na occupies all tunnels. 
The so-determined structure excellently explains previous reports on the 
electrochemistry of (Na,\W)5[MnO2]13. The trivalent Mn3+ ions concentrate at 
2 of the 7 Mn sites where larger Mn-O distances and Jahn-Teller distortion 
are observed. One of the Mn3+ sites is five-coordinated in a square pyramid 
which, on oxidation to Mn4+, may easily undergo topotactic transformation 
to an octahedron suggesting a possible pathway for the transition among 
different tunnel structures. 
;
_publ_section_comment
; \W stands for 'vacancy', \c for greek chi, \%A for Angstrom symbol
;
_publ_section_exptl_prep      # Details of the preparation of the sample(s)
                              # should be given here.
; calcination of Mn2O3 in NaNO3 at 778K/24h
;
_publ_section_references
;
Petricek, V., Dusek, M. & Palatinus L. (2014). Z. Kristallogr. 229(5), 345-352.

Palatinus L. & Chapuis G. (2007). J. Appl. Cryst. 40, 786-790.

Burla, M.C., Caliandro, R., Camalli, M., Carrozzini, B., Cascarano,
G.L., Giacovazzo, C., Mallamo. M., Mazzone, A., Polidori, G., Spagna, R.
SIR2011: a new package for crystal structure determination and refinement,
J.Appl.Cryst. (2012) 45, 357-361
;

#=============================================================================

# 6. CRYSTAL DATA
# togliere/modificare commentario che segue
# CRYSTAL AND STRUCTURAL DATA AS OBTAINED FROM LEAST SQUARES REFINEMENT USING 
# ELECTRON DIFFRACTION INTENSITY DATA APPLYING DYNAMICAL SCATTERING,
# PROGRAM by L Palatinus 2015

#_chemical_formula_sum                    'Mn3.25 Na0.75 O6.5'
_chemical_formula_moiety                 Na3.94Mn13O26
_chemical_formula_sum                    'Mn13 Na3.94 O26'
_chemical_formula_weight                 1220.7
_symmetry_cell_setting                   monoclinic
_symmetry_space_group_name_H-M           'C 1 2/m 1'
_symmetry_space_group_name_Hall          '-C 2y'
_symmetry_Int_Tables_number              12

loop_
 _space_group_symop_id
 _space_group_symop_operation_xyz
 1   x,y,z
 2   -x,y,-z
 3   -x,-y,-z
 4   x,-y,z
 5   x+1/2,y+1/2,z
 6   -x+1/2,y+1/2,-z
 7   -x+1/2,-y+1/2,-z
 8   x+1/2,-y+1/2,z

_cell_length_a                           22.6338
_cell_length_b                           2.8255
_cell_length_c                           14.9075
_cell_angle_alpha                        90
_cell_angle_beta                         104.5992
_cell_angle_gamma                        90
_cell_volume                             922.5801

loop_
 _twin_individual_id
 _twin_individual_mass_fraction_refined
 _twin_individual_twin_matrix_11
 _twin_individual_twin_matrix_12
 _twin_individual_twin_matrix_13
 _twin_individual_twin_matrix_21
 _twin_individual_twin_matrix_22
 _twin_individual_twin_matrix_23
 _twin_individual_twin_matrix_31
 _twin_individual_twin_matrix_32
 _twin_individual_twin_matrix_33
 ? ? ? ? ? ? ? ? ? ? ?

_cell_formula_units_Z                    2

_cell_measurement_reflns_used            ?
_cell_measurement_theta_min              ?
_cell_measurement_theta_max              ?
_cell_measurement_temperature            293
_cell_special_details
; unit cell from EDT data, error unknown.
For reliable cell parameters see cif1
;

_exptl_crystal_density_diffrn            4.394
_exptl_crystal_density_meas              4.416
_exptl_crystal_density_method            'rietveld'
_exptl_crystal_F_000                     1152

_exptl_absorpt_coefficient_mu            0
_exptl_crystal_description               cylinder
_exptl_crystal_size_max                  0.000050
_exptl_crystal_size_mid                  ?
_exptl_crystal_size_min                  ?
_exptl_crystal_size_rad                  0.000020
_exptl_crystal_colour                    ?
_exptl_absorpt_correction_type           ?
_exptl_absorpt_process_details           ?
_exptl_absorpt_correction_T_min          ?
_exptl_absorpt_correction_T_max          ?
loop_
 _exptl_crystal_face_index_h
 _exptl_crystal_face_index_k
 _exptl_crystal_face_index_l
 _exptl_crystal_face_perp_dist
 ? ? ? ?

#=======================================================================

# 7. EXPERIMENTAL DATA

_exptl_special_details                   ?

_diffrn_ambient_temperature              293
_diffrn_source                           ?
_diffrn_source_power                     ?
_diffrn_source_voltage                   ?
_diffrn_source_current                   ?
_diffrn_radiation_type                   'electron'
_diffrn_radiation_source                 ?
_diffrn_radiation_wavelength             0.0335
_diffrn_radiation_monochromator          ?
_diffrn_measurement_device               'TEM with beam precession'
_diffrn_measurement_device_type          
; Zeiss Libra 120 equipped with Nanomegas Digistar P1000 precession
;
_diffrn_detector                         ?
_diffrn_detector_area_resol_mean         ?
_diffrn_measurement_method               ?
_diffrn_measurement_specimen_support     ?

_diffrn_reflns_number                    22736
_diffrn_reflns_theta_min                 0.09
_diffrn_reflns_theta_max                 1.35
_diffrn_reflns_theta_full                1.29
_diffrn_measured_fraction_theta_max      0.75
_diffrn_measured_fraction_theta_full     0.77
_diffrn_reflns_av_R_equivalents          ?
_diffrn_reflns_av_unetI/netI             0.0915
_diffrn_reflns_limit_h_min               -30
_diffrn_reflns_limit_h_max               30
_diffrn_reflns_limit_k_min               -3
_diffrn_reflns_limit_k_max               3
_diffrn_reflns_limit_l_min               -20
_diffrn_reflns_limit_l_max               20
_diffrn_reflns_reduction_process         ?

_diffrn_standards_number                 ?
_diffrn_standards_interval_count         ?
_diffrn_standards_interval_time          ?
_diffrn_standards_decay_%                ?
loop_
_diffrn_standard_refln_index_h
_diffrn_standard_refln_index_k
_diffrn_standard_refln_index_l
  ? ? ?

_diffrn_radiation_probe                  electron

#=======================================================================

# 8. REFINEMENT DATA

_refine_special_details
; dynamical diffraction theory for EDT intensity data, checked
against results from synchrotron radiation Rietveld refinement
;

_reflns_number_total                     6797
_reflns_number_gt                        2454
_reflns_threshold_expression             'I>3\s(I)'

_refine_ls_structure_factor_coef         F
_refine_ls_R_factor_gt                   0.0665
_refine_ls_wR_factor_gt                  0.0722
_refine_ls_R_factor_all                  0.2389
_refine_ls_wR_factor_ref                 0.0860
_refine_ls_goodness_of_fit_ref           1.49
_refine_ls_goodness_of_fit_gt            2.10
_refine_ls_restrained_S_gt               ?
_refine_ls_restrained_S_all              ?
_refine_ls_number_reflns                 6797
_refine_ls_number_parameters             206
_refine_ls_number_restraints             0
_refine_ls_number_constraints            0
_refine_ls_weighting_scheme              sigma
_refine_ls_weighting_details             'w=1/(\s^2^(F)+0.0001F^2^)'
_refine_ls_hydrogen_treatment            ?
_refine_ls_shift/su_max                  0.0368
_refine_ls_shift/su_mean                 0.0043
_refine_diff_density_max                 1.81
_refine_diff_density_min                 -3.25
_refine_ls_extinction_method             'none'
_refine_ls_extinction_coef               ?
_refine_ls_abs_structure_details         ?
_refine_ls_abs_structure_Flack           ?
_refine_ls_abs_structure_Rogers          ?

_computing_data_collection               ?
_computing_cell_refinement               ?
_computing_data_reduction                ?
_computing_structure_solution            'SIR2011&Superflip on EDT intensities'
_computing_structure_refinement          'JANA2006 v 10-2015 EDT dynamical'
_computing_molecular_graphics            ?
_computing_publication_material          ?

loop_
 _restr_distance_atom_site_label_1
 _restr_distance_site_symmetry_1
 _restr_distance_atom_site_label_2
 _restr_distance_site_symmetry_2
 _restr_distance_target
 _restr_distance_target_weight_param
 ? ? ? ? ? ?

loop_
 _restr_angle_atom_site_label_1
 _restr_angle_site_symmetry_1
 _restr_angle_atom_site_label_2
 _restr_angle_site_symmetry_2
 _restr_angle_atom_site_label_3
 _restr_angle_site_symmetry_3
 _restr_angle_target
 _restr_angle_target_weight_param
 ? ? ? ? ? ? ? ?

loop_
 _restr_torsion_atom_site_label_1
 _restr_torsion_site_symmetry_1
 _restr_torsion_atom_site_label_2
 _restr_torsion_site_symmetry_2
 _restr_torsion_atom_site_label_3
 _restr_torsion_site_symmetry_3
 _restr_torsion_atom_site_label_4
 _restr_torsion_site_symmetry_4
 _restr_torsion_angle_target
 _restr_torsion_weight_param
 ? ? ? ? ? ? ? ? ? ?

loop_
 _restr_equal_distance_atom_site_label_1
 _restr_equal_distance_site_symmetry_1
 _restr_equal_distance_atom_site_label_2
 _restr_equal_distance_site_symmetry_2
 _restr_equal_distance_class_class_id
 _restr_equal_distance_class_target_weight_param
 ? ? ? ? ? ?

loop_
 _restr_equal_angle_atom_site_label_1
 _restr_equal_angle_site_symmetry_1
 _restr_equal_angle_atom_site_label_2
 _restr_equal_angle_site_symmetry_2
 _restr_equal_angle_atom_site_label_3
 _restr_equal_angle_site_symmetry_3
 _restr_equal_angle_class_class_id
 _restr_equal_angle_class_target_weight_param
 ? ? ? ? ? ? ? ?

loop_
 _restr_equal_torsion_atom_site_label_1
 _restr_equal_torsion_site_symmetry_1
 _restr_equal_torsion_atom_site_label_2
 _restr_equal_torsion_site_symmetry_2
 _restr_equal_torsion_atom_site_label_3
 _restr_equal_torsion_site_symmetry_3
 _restr_equal_torsion_atom_site_label_4
 _restr_equal_torsion_site_symmetry_4
 _restr_equal_torsion_class_class_id
 _restr_equal_torsion_class_target_weight_param
 ? ? ? ? ? ? ? ? ? ?

#=======================================================================

# 9. ATOMIC COORDINATES AND DISPLACEMENT PARAMETERS

loop_
 _atom_site_label
 _atom_site_type_symbol
 _atom_site_fract_x
 _atom_site_fract_y
 _atom_site_fract_z
 _atom_site_adp_type
 _atom_site_U_iso_or_equiv
 _atom_site_site_symmetry_multiplicity
 _atom_site_occupancy
 _atom_site_calc_flag
 _atom_site_refinement_flags
 _atom_site_disorder_assembly
 _atom_site_disorder_group
  Mn1 Mn 0.5 0 0 Uani 0.0173(14) 2 1 d . . .
  Mn2 Mn 0.39251(12) 0.5 0.02526(20) Uani 0.0164(10) 4 1 d . . .
  Mn3 Mn 0.34546(13) 0 0.2073(2) Uani 0.0225(10) 4 1 d . . .
  Mn4 Mn 0.43168(13) 0.5 0.36179(19) Uani 0.0171(10) 4 1 d . . .
  Mn5 Mn 0.57832(13) 0 0.43259(19) Uani 0.0167(10) 4 1 d . . .
  Mn6 Mn 0.65796(13) 0.5 0.33754(20) Uani 0.0221(10) 4 1 d . . .
  Mn7 Mn 0.70666(13) 0 0.1789(2) Uani 0.0250(11) 4 1 d . . .
  O1 O 0.4482(3) 0 0.0829(5) Uiso 0.0144(13) 4 1 d . . .
  O2 O 0.5517(3) 0.5 0.0599(5) Uiso 0.0238(14) 4 1 d . . .
  O3 O 0.6575(3) 0 0.0330(5) Uiso 0.0276(15) 4 1 d . . .
  O4 O 0.3536(3) 0.5 0.1294(5) Uiso 0.0209(13) 4 1 d . . .
  O5 O 0.2595(4) 0 0.1581(6) Uiso 0.0349(16) 4 1 d . . .
  O6 O 0.3399(3) 0.5 0.2904(5) Uiso 0.0263(14) 4 1 d . . .
  O7 O 0.4316(3) 0 0.2736(5) Uiso 0.0248(14) 4 1 d . . .
  O8 O 0.5216(3) 0.5 0.4004(5) Uiso 0.0232(14) 4 1 d . . .
  O9 O 0.4225(3) 0 0.4393(5) Uiso 0.0242(14) 4 1 d . . .
  O10 O 0.6398(3) 0.5 0.4601(5) Uiso 0.0185(13) 4 1 d . . .
  O11 O 0.5960(3) 0 0.3138(5) Uiso 0.0156(12) 4 1 d . . .
  O12 O 0.6591(3) 0.5 0.2143(5) Uiso 0.0344(16) 4 1 d . . .
  O13 O 0.7138(3) 0 0.3620(5) Uiso 0.0338(16) 4 1 d . . .
  Na1 Na 0.3011(6) 0 0.4110(8) Uani 0.089(6) 4 0.749(18) d . . .
  Na2 Na 0.5130(6) 0.5 0.2166(9) Uani 0.092(6) 4 0.83(2) d . . .
  Na3 Na 0.25 0.25 0 Uiso 0.144(16) 4 0.389(17) d . . .

loop_
 _atom_site_aniso_label
 _atom_site_aniso_type_symbol
 _atom_site_aniso_U_11
 _atom_site_aniso_U_22
 _atom_site_aniso_U_33
 _atom_site_aniso_U_12
 _atom_site_aniso_U_13
 _atom_site_aniso_U_23
 Mn1 Mn 0.026(3) 0.0100(13) 0.014(2) 0 0.001(2) 0
 Mn2 Mn 0.0172(17) 0.0141(10) 0.0210(17) 0 0.0106(17) 0
 Mn3 Mn 0.032(2) 0.0059(8) 0.0239(18) 0 -0.0028(17) 0
 Mn4 Mn 0.0246(19) 0.0089(9) 0.0183(16) 0 0.0063(16) 0
 Mn5 Mn 0.0265(19) 0.0099(9) 0.0116(15) 0 0.0008(16) 0
 Mn6 Mn 0.0262(19) 0.0098(10) 0.0282(18) 0 0.0030(18) 0
 Mn7 Mn 0.033(2) 0.0104(9) 0.0293(18) 0 0.0034(18) 0
 Na1 Na 0.099(12) 0.087(8) 0.057(10) 0 -0.023(10) 0
 Na2 Na 0.074(10) 0.155(11) 0.059(9) 0 0.040(10) 0

loop_
 _jana_atom_site_ADP_C_label
 _jana_atom_site_ADP_C_type_symbol
 _jana_atom_site_ADP_C_111
 _jana_atom_site_ADP_C_112
 _jana_atom_site_ADP_C_113
 _jana_atom_site_ADP_C_122
 _jana_atom_site_ADP_C_123
 _jana_atom_site_ADP_C_133
 _jana_atom_site_ADP_C_222
 _jana_atom_site_ADP_C_223
 _jana_atom_site_ADP_C_233
 _jana_atom_site_ADP_C_333
 ? ? ? ? ? ? ? ? ? ? ? ?

loop_
 _jana_atom_site_ADP_D_label
 _jana_atom_site_ADP_D_type_symbol
 _jana_atom_site_ADP_D_1111
 _jana_atom_site_ADP_D_1112
 _jana_atom_site_ADP_D_1113
 _jana_atom_site_ADP_D_1122
 _jana_atom_site_ADP_D_1123
 _jana_atom_site_ADP_D_1133
 _jana_atom_site_ADP_D_1222
 _jana_atom_site_ADP_D_1223
 _jana_atom_site_ADP_D_1233
 _jana_atom_site_ADP_D_1333
 _jana_atom_site_ADP_D_2222
 _jana_atom_site_ADP_D_2223
 _jana_atom_site_ADP_D_2233
 _jana_atom_site_ADP_D_2333
 _jana_atom_site_ADP_D_3333
 ? ? ? ? ? ? ? ? ? ? ? ? ? ? ? ? ?

loop_
 _jana_atom_site_ADP_E_label
 _jana_atom_site_ADP_E_type_symbol
 _jana_atom_site_ADP_E_11111
 _jana_atom_site_ADP_E_11112
 _jana_atom_site_ADP_E_11113
 _jana_atom_site_ADP_E_11122
 _jana_atom_site_ADP_E_11123
 _jana_atom_site_ADP_E_11133
 _jana_atom_site_ADP_E_11222
 _jana_atom_site_ADP_E_11223
 _jana_atom_site_ADP_E_11233
 _jana_atom_site_ADP_E_11333
 _jana_atom_site_ADP_E_12222
 _jana_atom_site_ADP_E_12223
 _jana_atom_site_ADP_E_12233
 _jana_atom_site_ADP_E_12333
 _jana_atom_site_ADP_E_13333
 _jana_atom_site_ADP_E_22222
 _jana_atom_site_ADP_E_22223
 _jana_atom_site_ADP_E_22233
 _jana_atom_site_ADP_E_22333
 _jana_atom_site_ADP_E_23333
 _jana_atom_site_ADP_E_33333
 ? ? ? ? ? ? ? ? ? ? ? ? ? ? ? ? ? ? ? ? ? ? ?

loop_
 _jana_atom_site_ADP_F_label
 _jana_atom_site_ADP_F_type_symbol
 _jana_atom_site_ADP_F_111111
 _jana_atom_site_ADP_F_111112
 _jana_atom_site_ADP_F_111113
 _jana_atom_site_ADP_F_111122
 _jana_atom_site_ADP_F_111123
 _jana_atom_site_ADP_F_111133
 _jana_atom_site_ADP_F_111222
 _jana_atom_site_ADP_F_111223
 _jana_atom_site_ADP_F_111233
 _jana_atom_site_ADP_F_111333
 _jana_atom_site_ADP_F_112222
 _jana_atom_site_ADP_F_112223
 _jana_atom_site_ADP_F_112233
 _jana_atom_site_ADP_F_112333
 _jana_atom_site_ADP_F_113333
 _jana_atom_site_ADP_F_122222
 _jana_atom_site_ADP_F_122223
 _jana_atom_site_ADP_F_122233
 _jana_atom_site_ADP_F_122333
 _jana_atom_site_ADP_F_123333
 _jana_atom_site_ADP_F_133333
 _jana_atom_site_ADP_F_222222
 _jana_atom_site_ADP_F_222223
 _jana_atom_site_ADP_F_222233
 _jana_atom_site_ADP_F_222333
 _jana_atom_site_ADP_F_223333
 _jana_atom_site_ADP_F_233333
 _jana_atom_site_ADP_F_333333
 ? ? ? ? ? ? ? ? ? ? ? ? ? ? ? ? ? ? ? ? ? ? ? ? ? ? ? ? ? ?

#=======================================================================

# 10. MOLECULAR GEOMETRY


loop_
 _geom_bond_atom_site_label_1
 _geom_bond_atom_site_label_2
 _geom_bond_site_symmetry_1
 _geom_bond_site_symmetry_2
 _geom_bond_distance
 _geom_bond_publ_flag
  Mn1 Mn1 . 1_545 2.8255 ?
  Mn1 Mn1 . 1_565 2.8255 ?
  Mn1 Mn2 . 1_545 2.919(3) ?
  Mn1 Mn2 . . 2.919(3) ?
  Mn1 Mn2 . 2_645 2.919(3) ?
  Mn1 Mn2 . 2_655 2.919(3) ?
  Mn1 O1 . . 1.906(8) ?
  Mn1 O1 . 2_655 1.906(8) ?
  Mn1 O2 . 1_545 1.907(4) ?
  Mn1 O2 . . 1.907(4) ?
  Mn1 O2 . 2_645 1.907(4) ?
  Mn1 O2 . 2_655 1.907(4) ?
  Mn2 Mn2 . 1_545 2.8255 ?
  Mn2 Mn2 . 1_565 2.8255 ?
  Mn2 O1 . . 1.944(5) ?
  Mn2 O1 . 1_565 1.944(5) ?
  Mn2 O2 . 2_655 2.003(9) ?
  Mn2 O3 . 2_655 1.880(5) ?
  Mn2 O3 . 2_665 1.880(5) ?
  Mn2 O4 . . 1.968(9) ?
  Mn3 Mn3 . 1_545 2.8255 ?
  Mn3 Mn3 . 1_565 2.8255 ?
  Mn3 Mn4 . 1_545 2.974(3) ?
  Mn3 Mn4 . . 2.974(3) ?
  Mn3 O4 . 1_545 1.868(5) ?
  Mn3 O4 . . 1.868(5) ?
  Mn3 O5 . . 1.899(8) ?
  Mn3 O6 . 1_545 1.904(6) ?
  Mn3 O6 . . 1.904(6) ?
  Mn3 O7 . . 1.951(7) ?
  Mn4 Mn4 . 1_545 2.8255 ?
  Mn4 Mn4 . 1_565 2.8255 ?
  Mn4 O6 . . 2.082(7) ?
  Mn4 O7 . . 1.929(5) ?
  Mn4 O7 . 1_565 1.929(5) ?
  Mn4 O8 . . 1.970(7) ?
  Mn4 O9 . . 1.869(6) ?
  Mn4 O9 . 1_565 1.869(6) ?
  Mn5 Mn5 . 1_545 2.8255 ?
  Mn5 Mn5 . 1_565 2.8255 ?
  Mn5 Mn6 . 1_545 2.922(4) ?
  Mn5 Mn6 . . 2.922(4) ?
  Mn5 O8 . 1_545 1.888(5) ?
  Mn5 O8 . . 1.888(5) ?
  Mn5 O9 . 2_656 1.915(8) ?
  Mn5 O10 . 1_545 1.952(5) ?
  Mn5 O10 . . 1.952(5) ?
  Mn5 O11 . . 1.912(8) ?
  Mn6 Mn6 . 1_545 2.8255 ?
  Mn6 Mn6 . 1_565 2.8255 ?
  Mn6 O10 . . 1.972(8) ?
  Mn6 O11 . . 1.960(5) ?
  Mn6 O11 . 1_565 1.960(5) ?
  Mn6 O12 . . 1.843(9) ?
  Mn6 O13 . . 1.869(5) ?
  Mn6 O13 . 1_565 1.869(5) ?
  Mn7 Mn7 . 1_545 2.8255 ?
  Mn7 Mn7 . 1_565 2.8255 ?
  Mn7 O3 . . 2.179(8) ?
  Mn7 O5 . 5_545 1.925(6) ?
  Mn7 O5 . 5_555 1.925(6) ?
  Mn7 O12 . 1_545 1.929(6) ?
  Mn7 O12 . . 1.929(6) ?
  Mn7 O13 . . 2.693(9) ?
  O1 O1 . 1_545 2.8255 ?
  O1 O1 . 1_565 2.8255 ?
  O1 O2 . 1_545 2.830(9) ?
  O1 O2 . . 2.830(9) ?
  O1 O2 . 2_645 2.556(9) ?
  O1 O2 . 2_655 2.556(9) ?
  O1 O3 . 2_655 2.574(9) ?
  O1 O4 . 1_545 2.794(9) ?
  O1 O4 . . 2.794(9) ?
  O1 O7 . . 2.960(11) ?
  O1 Na2 . 1_545 2.577(11) ?
  O1 Na2 . . 2.577(11) ?
  O2 O2 . 1_545 2.8255 ?
  O2 O2 . 1_565 2.8255 ?
  O2 O2 . 2_655 2.562(9) ?
  O2 O3 . . 2.893(10) ?
  O2 O3 . 1_565 2.893(10) ?
  O2 O12 . . 2.896(9) ?
  O2 Na2 . . 2.694(17) ?
  O3 O3 . 1_545 2.8255 ?
  O3 O3 . 1_565 2.8255 ?
  O3 O4 . 2_645 2.760(9) ?
  O3 O4 . 2_655 2.760(9) ?
  O3 O5 . 5_545 2.938(9) ?
  O3 O5 . 5_555 2.938(9) ?
  O3 Na3 . 5_545 2.377(8) ?
  O3 Na3 . 2_655 2.377(8) ?
  O4 O4 . 1_545 2.8255 ?
  O4 O4 . 1_565 2.8255 ?
  O4 O5 . . 2.679(10) ?
  O4 O5 . 1_565 2.679(10) ?
  O4 O6 . . 2.496(11) ?
  O4 O7 . . 2.797(8) ?
  O4 O7 . 1_565 2.797(8) ?
  O4 Na3 . . 2.727(6) ?
  O4 Na3 . 6_555 2.727(6) ?
  O5 O5 . 1_545 2.8255 ?
  O5 O5 . 1_565 2.8255 ?
  O5 O6 . 1_545 2.718(8) ?
  O5 O6 . . 2.718(8) ?
  O5 O12 . 5_445 2.612(12) ?
  O5 Na3 . . 2.418(8) ?
  O5 Na3 . 6_545 2.418(8) ?
  O6 O6 . 1_545 2.8255 ?
  O6 O6 . 1_565 2.8255 ?
  O6 O7 . . 2.574(9) ?
  O6 O7 . 1_565 2.574(9) ?
  O6 O9 . . 2.886(8) ?
  O6 O9 . 1_565 2.886(8) ?
  O6 Na1 . . 2.607(14) ?
  O6 Na1 . 1_565 2.607(14) ?
  O7 O7 . 1_545 2.8255 ?
  O7 O7 . 1_565 2.8255 ?
  O7 O8 . 1_545 2.789(8) ?
  O7 O8 . . 2.789(8) ?
  O7 O9 . . 2.530(11) ?
  O7 Na2 . 1_545 2.627(15) ?
  O7 Na2 . . 2.627(15) ?
  O8 O8 . 1_545 2.8255 ?
  O8 O8 . 1_565 2.8255 ?
  O8 O9 . . 2.830(10) ?
  O8 O9 . 1_565 2.830(10) ?
  O8 O9 . 2_656 2.789(8) ?
  O8 O9 . 2_666 2.789(8) ?
  O8 O10 . . 2.598(9) ?
  O8 O11 . . 2.756(9) ?
  O8 O11 . 1_565 2.756(9) ?
  O8 Na2 . . 2.699(15) ?
  O9 O9 . 1_545 2.8255 ?
  O9 O9 . 1_565 2.8255 ?
  O9 O10 . 2_646 2.702(10) ?
  O9 O10 . 2_656 2.702(10) ?
  O9 Na1 . . 2.674(15) ?
  O10 O10 . 1_545 2.8255 ?
  O10 O10 . 1_565 2.8255 ?
  O10 O11 . . 2.578(8) ?
  O10 O11 . 1_565 2.578(8) ?
  O10 O13 . . 2.860(10) ?
  O10 O13 . 1_565 2.860(10) ?
  O10 Na1 . 2_656 2.487(11) ?
  O10 Na1 . 2_666 2.487(11) ?
  O11 O11 . 1_545 2.8255 ?
  O11 O11 . 1_565 2.8255 ?
  O11 O12 . 1_545 2.702(10) ?
  O11 O12 . . 2.702(10) ?
  O11 O13 . . 2.581(10) ?
  O11 Na2 . 1_545 2.501(11) ?
  O11 Na2 . . 2.501(11) ?
  O12 O12 . 1_545 2.8255 ?
  O12 O12 . 1_565 2.8255 ?
  O12 O13 . . 2.645(8) ?
  O12 O13 . 1_565 2.645(8) ?
  O13 O13 . 1_545 2.8255 ?
  O13 O13 . 1_565 2.8255 ?
  O13 Na1 . 5_545 2.389(12) ?
  O13 Na1 . 5_555 2.389(12) ?
  Na1 Na1 . 1_545 2.8255 ?
  Na1 Na1 . 1_565 2.8255 ?
  Na2 Na2 . 1_545 2.8255 ?
  Na2 Na2 . 1_565 2.8255 ?
  Na3 Na3 . 1_545 2.8255 ?
  Na3 Na3 . 1_565 2.8255 ?
  Na3 Na3 . 6_545 1.4128 ?
  Na3 Na3 . 6_555 1.4128 ?

loop_
 _geom_angle_atom_site_label_1
 _geom_angle_atom_site_label_2
 _geom_angle_atom_site_label_3
 _geom_angle_site_symmetry_1
 _geom_angle_site_symmetry_2
 _geom_angle_site_symmetry_3
 _geom_angle
 _geom_angle_publ_flag
 ? ? ? ? ? ? ? ?

loop_
 _geom_torsion_atom_site_label_1
 _geom_torsion_atom_site_label_2
 _geom_torsion_atom_site_label_3
 _geom_torsion_atom_site_label_4
 _geom_torsion_site_symmetry_1
 _geom_torsion_site_symmetry_2
 _geom_torsion_site_symmetry_3
 _geom_torsion_site_symmetry_4
 _geom_torsion
 _geom_torsion_publ_flag
 ? ? ? ? ? ? ? ? ? ?

loop_
 _geom_hbond_atom_site_label_D
 _geom_hbond_atom_site_label_H
 _geom_hbond_atom_site_label_A
 _geom_hbond_site_symmetry_D
 _geom_hbond_site_symmetry_H
 _geom_hbond_site_symmetry_A
 _geom_hbond_distance_DH
 _geom_hbond_distance_HA
 _geom_hbond_distance_DA
 _geom_hbond_angle_DHA
 _geom_hbond_publ_flag
 ? ? ? ? ? ? ? ? ? ? ?

# start Validation Reply Form
_vrf_GEOM006_ROMANE_dyn_aniso
;
PROBLEM: _geom_angle_atom_site_label_2 is missing
RESPONSE: ...not relevant
;
_vrf_GEOM007_ROMANE_dyn_aniso
;
PROBLEM: _geom_angle_atom_site_label_3 is missing
RESPONSE: ...see above
;
_vrf_RADNT01_ROMANE_dyn_aniso
;
PROBLEM: The radiation type should contain one of the following
RESPONSE: ...this is electron diffraction: not foreseen in checkcif
;
_vrf_DIFMN03_ROMANE_dyn_aniso
;
PROBLEM: The minimum difference density is < -0.1*ZMAX*0.75
RESPONSE: ...does not apply to electron diffraction
;
_vrf_PLAT029_ROMANE_dyn_aniso
;
PROBLEM: _diffrn_measured_fraction_theta_full value Low .
0.770
RESPONSE: ...actually very high for electron diffraction
;
_vrf_PLAT183_ROMANE_dyn_aniso
;
PROBLEM: Missing _cell_measurement_reflns_used value ....
RESPONSE: ...cell parameters and errors should be taken from Rietveld
;
_vrf_PLAT184_ROMANE_dyn_aniso
;
PROBLEM: Missing _cell_measurement_theta_min value ......
Please
RESPONSE: ...see above
;
_vrf_PLAT185_ROMANE_dyn_aniso
;
PROBLEM: Missing _cell_measurement_theta_max value ......
Please
RESPONSE: ...see above
;
_vrf_PLAT077_ROMANE_dyn_aniso
;
PROBLEM: Unitcell contains non-integer number of atoms ..
Please
RESPONSE: ...see main text
;
_vrf_PLAT141_ROMANE_dyn_aniso
;
PROBLEM: s.u. on a - Axis Small or Missing ..............
RESPONSE: ...cell parameters and errors should be taken from Rietveld
;
_vrf_PLAT142_ROMANE_dyn_aniso
;
PROBLEM: s.u. on b - Axis Small or Missing ..............
0.00000
RESPONSE: ...see above
;
_vrf_PLAT143_ROMANE_dyn_aniso
;
PROBLEM: s.u. on c - Axis Small or Missing ..............
0.00000
RESPONSE: ...see above
;
_vrf_PLAT145_ROMANE_dyn_aniso
;
PROBLEM: s.u. on beta
Small or Missing ..............
RESPONSE: ...see above
;
_vrf_PLAT151_ROMANE_dyn_aniso
;
PROBLEM: No s.u. (esd) Given on Volume ..................
RESPONSE: ...see above
;
_vrf_PLAT250_ROMANE_dyn_aniso
;
PROBLEM: Large U3/U1 Ratio for Average Uij Tensor ....
RESPONSE: ...Na2 sodium ions are mobile in this electrode material
;
_vrf_PLAT741_ROMANE_dyn_aniso
;
PROBLEM: Bond Calc 2.82550(10) Rep 2.82550 ......
RESPONSE: ...this distance depends on the esd of b-axis (see above)
;
# end Validation Reply Form
