# Supplementary material for: (Na,□)5[MnO2]13 nanorods: a new tunnel structure for electrode materials determined ab initio and refined through a combination of electron and synchrotron diffraction data
Source: Acta Crystallogr B Struct Sci Cryst Eng Mater. 2016 Dec 1;72(Pt 6):893–903. doi: 10.1107/S2052520616015651 (PMC5134763; doi:10.1107/S2052520616015651)
Supplement: Supplementary file 2 [file b-72-00893-ROMAN7_.25_publsup2.hkl]

data_ROMAN7_.25_publ


loop_
      _refln_index_h
      _refln_index_k
      _refln_index_l
      _pd_refln_phase_id
      _refln_observed_status
      _refln_F_squared_meas
      _refln_F_squared_calc
      _refln_phase_calc
      _refln_d_spacing
      _gsas_i100_meas
   0   0   1  4 o  131.878    135.631     0.00   14.36823   0.30 
   2   0   0  4 o  698.579    666.792     0.00   10.87158   0.92 
   0   0   1  2 o  2425.969   2411.538    0.00    7.07056  100.00
   2   0  -1  4 o  2950.913   2925.916   180.00  10.01455   3.30 
   2   0   1  4 o  811.235    802.275    180.00   7.75251   0.54 
   0   0   2  4 o  55.839     54.821      0.00    7.18411   0.03 
   2   0  -2  4 o  2535.051   2591.719    0.00    6.87309   1.34 
   0   0   1  3 o  180.728    167.876     0.00    6.52108   0.04 
   4   0  -1  4 o  2456.352   2444.626   180.00   5.58844   0.86 
   4   0   0  4 o  30124.301  30164.771  180.00   5.43579   9.94 
   0   1   0  3 o  588.630    442.837     0.00    5.75198   0.10 
   2   0   2  4 o  83883.11   83923.99    0.00    5.38351  27.14 
   0   1  -1  3 o  134.330    108.809    180.00   5.67025   0.02 
   1   0  -1  3 o  677.086    605.038    180.00   5.63423   0.10 
   1  -1   0  3 o  18328.623  18014.723   0.00    5.55492   2.76 
   1   0   0  3 o  561.789    559.262     0.00    5.52973   0.08 
   4   0  -2  4 o  987.360    937.597     0.00    5.00728   0.28 
   2   0  -3  4 o  44084.38   44469.82    0.00    4.87634  11.70 
   0   0   3  4 o  17970.885  17657.562   0.00    4.78941   4.60 
   4   0   1  4 o  27595.723  28473.879   0.00    4.69556   6.79 
   0   0   2  2 o  2650.827   2587.517    0.00    3.53528  27.34 
   4   0  -3  4 o  8735.043   8463.785   180.00   4.17262   1.70 
   1  -1  -1  3 o  17.849     26.874      0.00    4.30955   0.00 
   2   0   3  4 o  11873.754  12175.997   0.00    4.01425   2.14 
   1  -1   1  3 o  839.320    911.836     0.00    4.15217   0.07 
   4   0   2  4 o  815.094    779.865    180.00   3.87626   0.14 
   6   0  -1  4 o  28546.428  27306.568   0.00    3.75319   4.49 
   2   0  -4  4 o  442.804    350.793     0.00    3.71064   0.07 
   6   0  -2  4 o  100.414    88.916     180.00   3.63888   0.01 
   1   1  -1  3 o  44.629     39.942      0.00    3.79025   0.00 
   6   0   0  4 o  690.468    626.881     0.00    3.62386   0.10 
   0   0   4  4 o  841.330    752.060    180.00   3.59206   0.12 
   0   1   1  3 o  34.865     31.478     180.00   3.61837   0.00 
   1   0  -2  3 o  798.339    716.337     0.00    3.59603   0.05 
   4   0  -4  4 o  32329.922  33035.727  180.00   3.43654   4.26 
   0   1  -2  3 o  23.997     22.431      0.00    3.55758   0.00 
   1   0   1  3 o  1339.496   1315.688   180.00   3.51501   0.08 
   6   0  -3  4 o  3885.324   4169.811   180.00   3.33818   0.48 
   6   0   1  4 o  516.728    600.310     0.00    3.31509   0.06 
   4   0   3  4 o  4738.530   4736.708   180.00   3.20353   0.54 
   2   0   4  4 o  7608.407   7884.755    0.00    3.17343   0.86 
   1  -2   0  3 o  13.269     10.307      0.00    3.28689   0.00 
   1   1  -2  3 o  111.917    76.833      0.00    3.28265   0.01 
   1   1   0  3 o   2.366      1.156     180.00   3.27124   0.00 
   2   0  -1  2 o  271.075    257.855     0.00    2.46349   1.36 
   0   0   2  3 o  12.788      5.111      0.00    3.26054   0.00 
   1   1   0  2 o  421.253    397.203     0.00    2.45321   4.19 
   1  -2   1  3 o  2101.085   1185.264   180.00   3.23561   0.11 
   2  -1  -1  3 o  687.281    589.574    180.00   3.21553   0.03 
   0   2  -1  3 o  723.833    724.665     0.00    3.17598   0.04 
   1   1  -1  2 o  1529.215   1513.717    0.00    2.41272  14.71 
   2  -1   0  3 o  3846.578   4068.434    0.00    3.16233   0.19 
   2   0   0  2 o  1205.451   1198.765    0.00    2.40054   5.74 
   2   0  -1  3 o  23.086     13.843     180.00   3.08763   0.00 
   2   0  -5  4 o  1720.482   1604.421   180.00   2.97628   0.17 
   0   0   3  2 o  36.143     36.110      0.00    2.35685   0.17 
   6   0  -4  4 o  44.237     42.382     180.00   2.96637   0.00 
   6   0   2  4 o  101481.91  101153.29  180.00   2.94212   9.82 
   1   1   1  2 o  232.996    237.515     0.00    2.23304   1.92 
   0   0   5  4 o  90987.91   91616.16    0.00    2.87365   8.40 
   4   0  -5  4 o  42204.39   42029.15    0.00    2.86767   3.88 
   2   0  -2  2 o  292.814    303.463     0.00    2.25860   1.23 
   1   1   0  4 o  209.566    223.151     0.00    2.81595   0.04 
   8   0  -1  4 o  16206.126  16894.541   0.00    2.80737   1.43 
   8   0  -2  4 o  2576.572   2880.983   180.00   2.79422   0.22 
   0   2   0  3 o  1807.348   1836.005   180.00   2.87599   0.07 
   1   1  -1  4 o  342.581    358.858     0.00    2.78114   0.06 
   1  -1  -2  3 o  3879.180   3925.375   180.00   2.85934   0.16 
   1   1  -2  2 o  2100.779   2128.475    0.00    2.14464  15.98 
   1   1   1  4 o  190.224    197.725    180.00   2.74596   0.03 
   0   2  -2  3 o  1872.439   2060.748   180.00   2.83513   0.07 
   2   0  -2  3 o  2780.145   2980.493   180.00   2.81712   0.11 
   2   0   1  2 o  1848.865   1885.321    0.00    2.12098   6.88 
   8   0   0  4 o  12652.218  12305.206  180.00   2.71789   1.04 
   4   0   4  4 o  2982.015   2588.127    0.00    2.69175   0.24 
   2  -2   0  3 o  5498.110   5719.883    0.00    2.77746   0.21 
   8   0  -3  4 o  9377.581   8937.627    0.00    2.68256   0.75 
   1  -1   2  3 o  980.878    1030.916   180.00   2.76681   0.04 
   2   0   0  3 o  1917.680   2022.678   180.00   2.76486   0.07 
   1   1  -2  4 o  1022.712   1548.691   180.00   2.65231   0.16 
   3   1  -1  4 o  75.738     125.414    180.00   2.64559   0.01 
   3   1   0  4 o  80.021     134.917     0.00    2.64413   0.01 
   1  -2  -1  3 o  3939.394   3958.677   180.00   2.70531   0.14 
   2   0   5  4 o  564.801    803.226     0.00    2.61509   0.04 
   6   0  -5  4 o  1470.599   1746.141    0.00    2.60609   0.11 
   1   1   2  4 o   3.840      3.716      0.00    2.59221   0.00 
   2  -1  -2  3 o  541.662    710.638     0.00    2.66818   0.02 
   6   0   3  4 o  235.978    210.354    180.00   2.58417   0.02 
   3   1  -2  4 o  335.719    330.072     0.00    2.56153   0.05 
   3   1   1  4 o   6.935      6.962      0.00    2.55758   0.00 
   8   0   1  4 o  55632.33   55817.09    0.00    2.55194   4.05 
   1  -2   2  3 o  990.283    1480.984    0.00    2.62155   0.03 
   2  -2  -1  3 o  121.136    116.821     0.00    2.59076   0.00 
   2  -1   1  3 o   0.006      0.005      0.00    2.57933   0.00 
   8   0  -4  4 o  123655.06  121323.26   0.00    2.50364   8.67 
   2   0  -6  4 o  49328.15   50500.40   180.00   2.47812   3.39 
   1   1   2  2 o  372.467    376.784     0.00    1.90716   2.24 
   1   1  -3  4 o  6226.863   5765.490    0.00    2.46404   0.85 
   2  -2   1  3 o  860.508    758.428     0.00    2.52133   0.03 
   4   0  -6  4 o  18143.910  17672.059  180.00   2.43817   1.21 
   2   0  -3  2 o  438.136    443.700     0.00    1.93425   1.36 
   3   1  -3  4 o  81973.02   81617.14   180.00   2.41385  10.68 
   3   1   2  4 o  49637.78   49142.89   180.00   2.40835   6.44 
   1   1  -3  3 o  3672.679   3706.604   180.00   2.47671   0.11 
   5   1  -1  4 o  103830.16  102079.23  180.00   2.40157  13.40 
   1   1   1  3 o  22.506     21.463     180.00   2.46691   0.00 
   0   0   6  4 o  15116.261  15138.398   0.00    2.39471   0.97 
   1   1   3  4 o  47264.02   47745.47    0.00    2.39247   6.05 
   5   1   0  4 o  11388.004  11725.054  180.00   2.37775   1.44 
   1   2  -1  3 o  4089.061   3953.048    0.00    2.43854   0.12 
   1   2  -2  3 o  195.918    193.828     0.00    2.43454   0.01 
   0   1   2  3 o  9110.094   9189.214   180.00   2.42847   0.26 
   5   1  -2  4 o  7466.054   7056.238    0.00    2.35976   0.93 
   1   0  -3  3 o  286.898    290.088     0.00    2.42398   0.01 
   8   0   2  4 o  35854.68   37888.93    0.00    2.34778   2.21 
   2   1  -2  3 o  38.812     38.555     180.00   2.41124   0.00 
   2   1  -1  3 o  9185.819   9076.167    0.00    2.40061   0.26 
   0   1  -3  3 o  302.365    300.337    180.00   2.39764   0.01 
   1   1  -3  2 o  2029.151   2015.914    0.00    1.81653  11.09 
   1   0   2  3 o  2189.789   2246.435   180.00   2.38229   0.06 
   4   0   5  4 o  15561.947  15211.778  180.00   2.30462   0.92 
   8   0  -5  4 o  1781.646   1796.750    0.00    2.29540   0.11 
   5   1   1  4 o  3088.827   3138.624   180.00   2.29383   0.36 
   6   0  -6  4 o  47288.08   48740.18    0.00    2.29103   2.78 
   2   0   2  2 o  1972.706   1973.225    0.00    1.79299   5.25 
   6   0   4  4 o  24941.877  25118.322   0.00    2.27240   1.44 
   5   1  -3  4 o  109.282    120.342    180.00   2.26185   0.01 
   1   1  -4  4 o  11848.618  12526.049  180.00   2.25335   1.35 
  10   0  -2  4 o  3409.408   3584.104    0.00    2.24984   0.19 
   0   0   4  2 o  510.755    515.103     0.00    1.76764   1.32 
  10   0  -1  4 o  14390.852  15468.854   0.00    2.23777   0.81 
   0   2   1  3 o  121.527    122.232     0.00    2.29602   0.00 
   3   1  -4  4 o  6646.279   6999.308   180.00   2.23310   0.74 
   3   1   3  4 o  1392.506   1455.264   180.00   2.22702   0.15 
   2   0   6  4 o  1217.432   1251.636   180.00   2.22034   0.07 
   1  -3   1  3 o  1683.584   1704.959    0.00    2.27341   0.04 
   2   0  -3  3 o  466.088    480.251    180.00   2.26951   0.01 
  10   0  -3  4 o  1357.089   1243.796   180.00   2.20804   0.07 
   0   2  -3  3 o  19866.777  21198.803  180.00   2.25467   0.49 
   1   1   4  4 o  2082.281   1834.533   180.00   2.18073   0.22 
  10   0   0  4 o  1938.326   1852.700   180.00   2.17432   0.10 
   5   1   2  4 o  57887.25   57651.51   180.00   2.16716   6.09 
   2   0   1  3 o  297.532    292.790     0.00    2.21531   0.01 
   3  -1  -1  3 o  269.812    249.400    180.00   2.20867   0.01 
   8   0   3  4 o  2131.691   2142.705   180.00   2.13699   0.11 
   7   1  -1  4 o  1013.929   1029.540   180.00   2.12806   0.10 
   5   1  -4  4 o  14879.210  15226.214   0.00    2.12699   1.51 
   0   0   3  3 o  212.930    203.538     0.00    2.17369   0.00 
  10   0  -4  4 o  1979.297   2102.643    0.00    2.12072   0.10 
   2   0  -7  4 o  11071.252  11779.009   0.00    2.12012   0.56 
   7   1  -2  4 o  6722.871   7097.189   180.00   2.11440   0.67 
   1  -3   0  3 o  22.334     22.147     180.00   2.16592   0.00 
   4   0  -7  4 o  2835.946   2947.578   180.00   2.11044   0.14 
   1   2   0  3 o  330.601    333.133     0.00    2.15844   0.01 
   2  -2  -2  3 o  284.018    291.082    180.00   2.15478   0.01 
   1   2  -3  3 o  318.788    335.489    180.00   2.15014   0.01 
   7   1   0  4 o  26862.625  27397.135   0.00    2.09592   2.64 
   2   0  -4  2 o  1172.189   1137.577    0.00    1.62532   2.57 
   2   1  -3  3 o  1936.451   2049.918   180.00   2.14422   0.04 
   8   0  -6  4 o  30489.398  29122.701   0.00    2.08631   1.49 
   2  -3   0  3 o  755.980    757.489    180.00   2.13340   0.02 
   1  -3   2  3 o  462.289    471.430     0.00    2.12797   0.01 
  10   0   1  4 o  2633.704   2460.521   180.00   2.07152   0.13 
   2   1   0  3 o  28.104     29.562      0.00    2.12200   0.00 
   3  -1  -2  3 o  21.011     22.000      0.00    2.11276   0.00 
   2  -3   1  3 o  315.156    326.583    180.00   2.10936   0.01 
   7   1  -3  4 o  3335.673   3227.641   180.00   2.05746   0.32 
   1   1   3  2 o  865.263    833.154     0.00    1.60267   3.69 
   0   0   7  4 o   4.851      4.900     180.00   2.05260   0.00 
   3  -2  -1  3 o   0.150      0.154     180.00   2.10006   0.00 
   0   3  -1  3 o  292.044    296.673     0.00    2.09599   0.01 
   1  -2  -2  3 o  24761.732  25106.996  180.00   2.09545   0.53 
   1   1  -5  4 o  541.650    555.069    180.00   2.04605   0.05 
   3   1  -5  4 o  24983.100  25618.426   0.00    2.04497   2.34 
   3   1   4  4 o  94.037     98.925      0.00    2.03896   0.01 
   0   3  -2  3 o  583.297    559.178     0.00    2.08397   0.01 
   2  -1  -3  3 o   1.411      1.362     180.00   2.07951   0.00 
   2  -2   2  3 o  748.867    718.710     0.00    2.07609   0.02 
   3  -2   0  3 o  1497.042   1434.269    0.00    2.07567   0.03 
   6   0  -7  4 o  1890.608   1953.143   180.00   2.02657   0.09 
   7   1   1  4 o  54745.70   55370.51   180.00   2.02381   5.02 
   3  -1   0  3 o  39.631     37.284      0.00    2.07171   0.00 
   5   1   3  4 o  5401.268   5440.582   180.00   2.01835   0.49 
   6   0   5  4 o  23.892     23.718      0.00    2.01108   0.00 
   4   0   6  4 o  10935.614  10586.818   0.00    2.00712   0.49 
   1  -1  -3  3 o  1362.057   1382.514    0.00    2.05061   0.03 
  10   0  -5  4 o  1490.426   1381.941    0.00    2.00291   0.07 
   3   0  -2  3 o   8.847      9.187     180.00   2.04087   0.00 
   1  -2   3  3 o  227.250    239.195    180.00   2.03058   0.00 
   3   0  -1  3 o  26196.576  26855.916   0.00    2.02572   0.53 
   1   1   5  4 o  1699.041   1685.960   180.00   1.97820   0.15 
   5   1  -5  4 o  1876.950   1843.557   180.00   1.97527   0.16 
   7   1  -4  4 o  997.966    916.788    180.00   1.96696   0.09 
   2  -1   2  3 o  831.594    816.526    180.00   2.00945   0.02 
   1  -1   3  3 o  1558.156   1432.792    0.00    1.99885   0.03 
  10   0   2  4 o  15562.405  16069.011   0.00    1.94538   0.66 
   8   0   4  4 o  1432.617   1530.387   180.00   1.93813   0.06 
   1   1  -4  2 o  768.301    787.112     0.00    1.52731   2.97 
   2   0   7  4 o  3648.022   3642.501   180.00   1.92755   0.15 
   7   1   2  4 o  20.970     20.787      0.00    1.92325   0.00 
   8   0  -7  4 o  12463.978  12257.442   0.00    1.89193   0.50 
   2  -3  -1  3 o  313.362    307.160    180.00   1.95475   0.01 
  12   0  -2  4 o  779.879    766.792    180.00   1.87659   0.03 
   2   0   3  2 o  880.852    942.317     0.00    1.50784   1.66 
   9   1  -2  4 o  810.180    794.441     0.00    1.87416   0.06 
   9   1  -1  4 o  74681.05   72937.52    0.00    1.87262   5.87 
  10   0  -6  4 o  9941.270   9643.219    0.00    1.87026   0.39 
   3   1  -6  4 o  3479.450   3328.471   180.00   1.86531   0.27 
   5   1   4  4 o  15081.604  14438.269  180.00   1.86431   1.17 
  12   0  -3  4 o  297.464    286.479     0.00    1.86281   0.01 
   3  -2  -2  3 o   0.522      0.533      0.00    1.93018   0.00 
   3   1   5  4 o  24351.119  24014.217   0.00    1.85974   1.89 
  12   0  -1  4 o  90.473     89.860      0.00    1.85877   0.00 
   7   1  -5  4 o  642.652    644.753     0.00    1.85569   0.05 
   1   1  -6  4 o  4598.747   4611.327    0.00    1.85539   0.35 
   4   0  -8  4 o  26619.689  26687.711   0.00    1.85532   1.03 
   2   0  -8  4 o  2091.608   2021.521    0.00    1.85122   0.08 
   0   3   0  3 o  57.365     57.691      0.00    1.91733   0.00 
   9   1  -3  4 o  777.474    740.395    180.00   1.84454   0.06 
   9   1   0  4 o  8279.936   8182.684   180.00   1.84013   0.63 
   2  -3   2  3 o  15.779     16.231      0.00    1.90065   0.00 
   2   2  -2  3 o  73.514     73.182      0.00    1.89512   0.00 
   1  -3  -1  3 o   3.550      3.484     180.00   1.89023   0.00 
   0   3  -3  3 o  1179.719   1157.410   180.00   1.89008   0.02 
   1   1  -4  3 o  343.211    335.875     0.00    1.88888   0.01 
   5   1  -6  4 o  90151.49   89359.91   180.00   1.82196   6.71 
  12   0  -4  4 o  16.430     16.599     180.00   1.81944   0.00 
   1   1   2  3 o  182.061    176.500    180.00   1.88236   0.00 
   3   1  -1  2 o  800.406    775.325     0.00    1.42843   2.71 
   3   0  -3  3 o  2427.390   2375.983   180.00   1.87808   0.04 
   0   2   0  2 o  1655.801   1599.020    0.00    1.42695   2.80 
  12   0   0  4 o  37436.61   38249.77    0.00    1.81193   1.38 
   3  -2   1  3 o  72.411     70.947      0.00    1.87482   0.00 
  10   0   3  4 o  6391.521   6413.288    0.00    1.81035   0.23 
   6   0  -8  4 o  8758.801   8486.317    0.00    1.80733   0.32 
   7   1   3  4 o  26658.715  25759.441  180.00   1.80704   1.95 
   0   0   8  4 o  5744.144   5709.989   180.00   1.79603   0.21 
   1   1   6  4 o  7159.071   7224.045    0.00    1.79463   0.52 
   6   0   6  4 o  488.688    493.819    180.00   1.79450   0.02 
   3  -1  -3  3 o  3628.852   3609.676   180.00   1.85667   0.06 
   0   0   5  2 o  167.516    164.848     0.00    1.41411   0.28 
   3  -3   0  3 o  72.789     70.664      0.00    1.85164   0.00 
   9   1  -4  4 o  1930.022   2022.475    0.00    1.78794   0.14 
   3   0   0  3 o  1554.121   1500.833    0.00    1.84324   0.03 
   9   1   1  4 o  6515.269   6470.356   180.00   1.78125   0.46 
   1  -3   3  3 o  22249.535  21817.881  180.00   1.84047   0.37 
   3   1  -2  2 o  1088.456   1079.539    0.00    1.40446   3.57 
   4   0   7  4 o  10496.580  10024.632   0.00    1.77369   0.37 
   0   2   1  2 o  546.411    537.674     0.00    1.39875   1.78 
   3   1   0  2 o  1340.643   1318.104    0.00    1.39587   4.34 
   2   2  -3  3 o  336.143    334.123     0.00    1.82179   0.01 
   8   0   5  4 o  703.604    725.484    180.00   1.75914   0.02 
   2   2  -1  3 o  349.081    356.272     0.00    1.81788   0.01 
  12   0  -5  4 o  3792.306   4142.348   180.00   1.75230   0.13 
   1   3  -2  3 o  648.719    650.343    180.00   1.81045   0.01 
   0   2   2  3 o  194.560    192.671    180.00   1.80918   0.00 
   3  -1   1  3 o  90.237     86.516     180.00   1.80181   0.00 
   1   2   1  3 o  187.605    180.086     0.00    1.80142   0.00 
  12   0   1  4 o  26445.176  27448.596  180.00   1.74226   0.90 
   3  -3  -1  3 o  159.316    154.741    180.00   1.79912   0.00 
   2   0  -4  3 o  538.518    527.192    180.00   1.79801   0.01 
   0   1   3  3 o  309.782    306.575     0.00    1.79668   0.00 
   2   1  -4  3 o  338.343    337.019     0.00    1.79594   0.01 
   1   0  -4  3 o  1884.781   1879.714    0.00    1.79581   0.03 
   7   1  -6  4 o  2647.464   2437.533    0.00    1.73550   0.18 
  10   0  -7  4 o  13145.896  12092.794   0.00    1.73503   0.44 
   1   2  -4  3 o  36.839     37.555      0.00    1.79339   0.00 
   2   0  -5  2 o  901.503    902.962     0.00    1.37384   1.41 
   0   1  -4  3 o  114.205    111.835     0.00    1.77913   0.00 
   0   2  -4  3 o  982.274    959.735    180.00   1.77879   0.02 
   3   1  -2  3 o  805.190    779.793    180.00   1.77724   0.01 
   8   0  -8  4 o  8873.875   9023.452    0.00    1.71827   0.29 
   2   1   1  3 o  527.125    507.270    180.00   1.77424   0.01 
   5   1   5  4 o  54402.84   55047.20   180.00   1.71588   3.59 
   1   0   3  3 o  658.063    639.528    180.00   1.77193   0.01 
   9   1  -5  4 o   8.729      9.185     180.00   1.71143   0.00 
   3  -3   1  3 o  173.597    177.686     0.00    1.76385   0.00 
   9   1   2  4 o  15457.246  16399.484   0.00    1.70324   1.01 
   2   0   8  4 o  10229.901  10844.018   0.00    1.70217   0.33 
   3   1  -7  4 o  11369.991  12051.562  180.00   1.70158   0.74 
   2   0   2  3 o  1535.019   1603.057   180.00   1.75750   0.02 
   1   1   4  2 o  917.591    915.122     0.00    1.35616   2.81 
   3   1   6  4 o  708.757    746.535    180.00   1.69658   0.05 
   1   3  -1  3 o  392.205    426.134     0.00    1.74828   0.01 
   2  -2  -3  3 o  861.413    909.110     0.00    1.74396   0.01 
   1   1  -7  4 o  29156.566  29453.936  180.00   1.68600   1.86 
   7   1   4  4 o  9434.929   9529.124   180.00   1.68594   0.60 
   1   3  -3  3 o  411.654    415.094     0.00    1.74068   0.01 
  10   0   4  4 o  12177.857  13536.378   0.00    1.67671   0.38 
   5   1  -7  4 o  2429.980   2692.878   180.00   1.67628   0.15 
  12   0  -6  4 o  377.386    348.890     0.00    1.66909   0.01 
   3   1  -3  3 o  469.690    488.369     0.00    1.72162   0.01 
   3   1  -3  2 o  152.311    155.902     0.00    1.33174   0.45 
  11   1  -2  4 o  50665.95   49787.53   180.00   1.66059   3.13 
   1   1  -5  2 o  314.053    302.307     0.00    1.29713   0.88 
  12   0   2  4 o  654.544    657.306    180.00   1.65755   0.02 
   3   1  -1  3 o  3029.002   3229.940    0.00    1.70786   0.04 
   4   0  -9  4 o  84813.55   86976.54   180.00   1.65252   2.60 
  11   1  -1  4 o  2726.699   2784.873   180.00   1.65195   0.17 
   0   2   2  2 o  594.521    616.441     0.00    1.32323   1.73 
  11   1  -3  4 o  9222.341   8633.313    0.00    1.64728   0.56 
   2   0  -9  4 o  528.148    468.600    180.00   1.64219   0.02 
   3   1   1  2 o  255.531    264.096     0.00    1.31720   0.74 
   2  -3  -2  3 o  13131.699  13566.751  180.00   1.68854   0.18 
   2   0   4  2 o  352.309    333.340     0.00    1.28183   0.48 
   1  -4   1  3 o  13075.190  13303.571   0.00    1.68574   0.18 
   1   1   7  4 o  10713.581  10330.586  180.00   1.63271   0.64 
   2  -4   1  3 o  445.839    455.962     0.00    1.68396   0.01 
   2  -2   3  3 o  159.663    168.234     0.00    1.68133   0.00 
   6   0  -9  4 o  4790.067   4713.641    0.00    1.62545   0.14 
   1  -4   2  3 o  313.248    331.974     0.00    1.67457   0.00 
   9   1  -6  4 o  1246.289   1205.558   180.00   1.62287   0.07 
   3  -2  -3  3 o  1773.403   1827.801    0.00    1.67338   0.02 
  11   1   0  4 o  1072.757   1034.564   180.00   1.62235   0.06 
   7   1  -7  4 o  36544.34   36432.84    0.00    1.61519   2.14 
   6   0   7  4 o  37661.94   37645.09   180.00   1.61478   1.10 
   9   1   3  4 o  21626.037  21731.662  180.00   1.61389   1.26 
  11   1  -4  4 o  204.944    206.340     0.00    1.61354   0.01 
   0   3   1  3 o  1736.505   1723.495   180.00   1.65873   0.02 
  14   0  -2  4 o  44021.84   42818.66   180.00   1.60688   1.28 
  14   0  -3  4 o  1285.077   1231.412    0.00    1.60506   0.04 
  10   0  -8  4 o  204.619    196.061    180.00   1.60503   0.01 
   1  -2  -3  3 o  102.713    104.404    180.00   1.65322   0.00 
   8   0   6  4 o  315.624    304.278     0.00    1.60176   0.01 
   2  -1  -4  3 o  847.655    780.587     0.00    1.64608   0.01 
   0   0   9  4 o  15570.306  13836.721   0.00    1.59647   0.45 
   4  -2  -1  3 o  568.521    512.898    180.00   1.64419   0.01 
   2  -4   0  3 o  1489.574   1337.742   180.00   1.64344   0.02 
   2   2  -4  3 o  1190.673   1064.026    0.00    1.64133   0.02 
  14   0  -1  4 o  11152.885  10742.861  180.00   1.58892   0.32 
   4  -1  -2  3 o  1079.857   988.512    180.00   1.63738   0.01 
   3  -3  -2  3 o  3299.612   3039.662   180.00   1.63681   0.04 
   2   2   0  3 o  97.941     91.483     180.00   1.63562   0.00 
   4   0   8  4 o  640.870    617.471     0.00    1.58672   0.02 
   3   0  -4  3 o  210.804    197.759     0.00    1.63524   0.00 
  14   0  -4  4 o   6.569      6.212     180.00   1.58364   0.00 
   2  -3   3  3 o  963.606    934.712    180.00   1.63100   0.01 
   0   0   4  3 o  22.328     21.726      0.00    1.63027   0.00 
   0   3  -4  3 o  623.770    608.787     0.00    1.62948   0.01 
   5   1   6  4 o  2436.501   2404.458   180.00   1.57865   0.14 
  12   0  -7  4 o  6399.255   6370.462   180.00   1.57735   0.18 
   4  -1  -1  3 o  9510.521   9306.789    0.00    1.62504   0.12 
  11   1   1  4 o  33461.180  33455.055   0.00    1.57502   1.86 
   2  -4   2  3 o  181.297    177.436    180.00   1.61781   0.00 
   7   1   5  4 o  9977.357   10084.242  180.00   1.56733   0.55 
   3  -2   2  3 o  12926.779  12934.549  180.00   1.61391   0.17 
   8   0  -9  4 o  73251.03   74004.57    0.00    1.56611   2.02 
  12   0   3  4 o  23906.670  24110.395   0.00    1.56519   0.66 
  11   1  -5  4 o  1003.403   1000.860    0.00    1.56297   0.06 
   1  -2   4  3 o  1266.364   1252.125    0.00    1.60835   0.02 
   4  -2  -2  3 o  2449.878   2408.089   180.00   1.60776   0.03 
   2   2  -1  2 o  130.029    126.835     0.00    1.23476   0.33 
   4   0  -1  2 o  279.260    272.097     0.00    1.23408   0.35 
   3   1  -8  4 o  17707.430  17161.523  180.00   1.55599   0.96 
   4   0  -2  2 o  430.194    417.889     0.00    1.23174   0.54 
  14   0   0  4 o  30702.145  30178.602   0.00    1.55308   0.83 
   3   1   7  4 o  6696.561   6602.020   180.00   1.55158   0.36 
   3   1  -4  2 o  239.537    232.397     0.00    1.23024   0.60 
   3   0   1  3 o  175.297    159.369     0.00    1.59719   0.00 
   2  -1   3  3 o   4.717      4.283     180.00   1.59713   0.00 
  10   0   5  4 o  28401.389  27989.490   0.00    1.55050   0.77 
   1  -3  -2  3 o  73.998     65.506      0.00    1.59390   0.00 
   1  -4   0  3 o  52.079     46.689     180.00   1.59269   0.00 
   2   2   0  2 o  370.867    359.975     0.00    1.22660   0.93 
  14   0  -5  4 o  8021.655   7889.726    0.00    1.54488   0.21 
   5   1  -8  4 o  8418.525   8196.184    0.00    1.54265   0.45 
   1   3   0  3 o  498.431    477.477    180.00   1.58852   0.01 
   0   4  -2  3 o   0.209      0.201     180.00   1.58799   0.00 
   3  -3   2  3 o   1.676      1.595     180.00   1.58469   0.00 
   1   1  -8  4 o  1990.072   1950.391   180.00   1.53795   0.11 
   0   2   3  2 o  48.924     48.397      0.00    1.22066   0.12 
   4  -2   0  3 o  1084.335   1043.391   180.00   1.58116   0.01 
   1  -1  -4  3 o  297.518    288.062    180.00   1.58046   0.00 
   1   3  -4  3 o  473.478    469.962    180.00   1.57717   0.01 
   3  -1  -4  3 o  1229.192   1226.730    0.00    1.57488   0.01 
   9   1  -7  4 o  15226.532  15234.592   0.00    1.52915   0.80 
   3   1  -4  3 o  40.601     40.755     180.00   1.57095   0.00 
   3   1   2  2 o  287.261    295.467     0.00    1.21311   0.70 
   2   0   9  4 o  16978.035  18196.469   0.00    1.52353   0.44 
   1  -4   3  3 o  26.203     26.347      0.00    1.56488   0.00 
   9   1   4  4 o  46967.68   48893.75    0.00    1.51998   2.44 
  11   1   2  4 o  3421.271   3798.580    0.00    1.51449   0.18 
   3  -4   0  3 o  340.868    331.113    180.00   1.55855   0.00 
   2   2  -2  2 o  130.381    136.488     0.00    1.20636   0.32 
   4  -1  -3  3 o  2477.467   2431.325   180.00   1.55354   0.03 
   3   1   0  3 o  144.764    142.675    180.00   1.55021   0.00 
   0   4  -1  3 o  21.203     20.892      0.00    1.54939   0.00 
   1  -3   4  3 o  13.036     12.845     180.00   1.54926   0.00 
   1  -1   4  3 o  248.332    244.667    180.00   1.54861   0.00 
   4   0   0  2 o  79.034     82.413      0.00    1.20027   0.09 
  14   0   1  4 o  12923.256  13822.114  180.00   1.50285   0.33 
   3  -4   1  3 o  895.161    880.920    180.00   1.54525   0.01 
   4   0  -2  3 o   0.376      0.368      0.00    1.54381   0.00 
  11   1  -6  4 o  1700.477   1699.940   180.00   1.50024   0.09 
   7   1  -8  4 o  28298.096  28288.211  180.00   1.50024   1.43 
   4  -3  -1  3 o  316.384    308.398    180.00   1.54013   0.00 
   4   0  -3  2 o  726.138    745.665     0.00    1.19386   0.86 
   0   4  -3  3 o  616.825    608.694     0.00    1.53649   0.01 
  14   0  -6  4 o  32.490     33.175     180.00   1.49247   0.00 
   1   1   8  4 o  66185.18   67146.05    0.00    1.49162   3.31 
   4   0 -10  4 o  21755.918  21690.680   0.00    1.48814   0.54 
  10   0  -9  4 o  1451.166   1481.674   180.00   1.48437   0.04 
   4  -3   0  3 o  5032.583   5234.115    0.00    1.52671   0.06 
  12   0  -8  4 o  6900.569   7130.106   180.00   1.48319   0.17 
   3  -1   2  3 o  950.177    1009.355   180.00   1.52483   0.01 
   4  -1   0  3 o  122.834    130.370     0.00    1.52252   0.00 
  13   1  -2  4 o  12864.198  13363.065  180.00   1.47844   0.63 
   2   2   1  2 o  530.020    526.271     0.00    1.18394   1.24 
   2   0 -10  4 o  75.306     73.708      0.00    1.47520   0.00 
   2  -4  -1  3 o  83.549     89.764      0.00    1.51641   0.00 
  13   1  -3  4 o  82.766     79.398      0.00    1.47434   0.00 
   6   0 -10  4 o  18165.170  17144.625   0.00    1.47358   0.44 
  12   0   4  4 o  13349.758  12118.747   0.00    1.47106   0.32 
   0   0   6  2 o  691.507    679.163     0.00    1.17843   0.80 
   4   0  -3  3 o  313.053    378.362     0.00    1.51051   0.00 
   2   0  -6  2 o  677.404    664.514     0.00    1.17762   0.78 
  13   1  -1  4 o  559.502    521.690     0.00    1.46704   0.03 
   2   2  -3  2 o  175.873    170.786     0.00    1.14829   0.39 
   8   0   7  4 o  3613.312   3494.717    0.00    1.46479   0.09 
   6   0   8  4 o  11950.687  11568.278  180.00   1.46463   0.29 
   1   1  -5  3 o  531.687    537.425     0.00    1.49980   0.01 
   2   3  -2  3 o  34.408     34.811      0.00    1.49851   0.00 
   2   3  -3  3 o   9.406      9.540      0.00    1.49813   0.00 
   7   1   6  4 o  24500.219  23943.762  180.00   1.45551   1.17 
  13   1  -4  4 o  65850.40   64459.50   180.00   1.45511   3.13 
   1   1   3  3 o   5.652      5.838      0.00    1.49544   0.00 
   5   1   7  4 o  9529.245   9346.071    0.00    1.45468   0.45 
   4   0  -1  3 o  1359.495   1402.055    0.00    1.49420   0.01 
   1   2   2  3 o  914.187    936.106     0.00    1.49287   0.01 
   2   1  -5  3 o  32.411     32.871     180.00   1.49136   0.00 
   4   0   1  2 o  166.040    158.630     0.00    1.13839   0.18 
   4  -2  -3  3 o  8745.786   8780.844   180.00   1.48931   0.10 
   3  -4  -1  3 o  2375.528   2377.432   180.00   1.48808   0.03 
   3   2  -3  3 o  1656.089   1657.226   180.00   1.48789   0.02 
   1   1   5  2 o  608.591    609.978     0.00    1.16395   1.37 
   1   2  -5  3 o  200.265    200.982    180.00   1.48647   0.00 
  11   1   3  4 o  12450.494  12464.700  180.00   1.44558   0.58 
   3   2  -2  3 o  76.710     77.868     180.00   1.48485   0.00 
  14   0   2  4 o  11425.010  11554.734   0.00    1.44243   0.27 
  13   1   0  4 o  3694.538   3755.592   180.00   1.44118   0.17 
   2  -4   3  3 o  9796.314   9856.730   180.00   1.47677   0.10 
   0   0  10  4 o  57.750     59.519     180.00   1.43682   0.00 
   9   1  -8  4 o  3966.220   4073.621   180.00   1.43544   0.18 
   4   0  -4  2 o  476.459    467.945     0.00    1.12930   0.51 
  10   0   6  4 o  1145.240   1173.651   180.00   1.43456   0.03 
   2   1   2  3 o  595.990    568.197     0.00    1.47395   0.01 
   4   0   9  4 o  3742.405   3829.569    0.00    1.43413   0.09 
   8   0 -10  4 o  24535.439  25071.922   0.00    1.43383   0.57 
   4  -3  -2  3 o  124.505    115.893     0.00    1.47253   0.00 
  14   0  -7  4 o  3555.115   3475.833   180.00   1.43065   0.08 
  11   1  -7  4 o  88968.50   85938.73   180.00   1.43013   4.09 
   3   1  -9  4 o  49480.21   45222.04   180.00   1.42802   2.27 
   9   1   5  4 o  10511.921  9279.738    0.00    1.42648   0.48 
   3   1   8  4 o  64.206     56.465     180.00   1.42415   0.00 
  13   1  -5  4 o  107548.24  96854.85   180.00   1.42247   4.89 
   5   1  -9  4 o  13719.043  12355.898   0.00    1.42246   0.62 
   0   2   3  3 o  1456.164   1386.488    0.00    1.46118   0.02 
   0   2   0  4 o  306111.28  280991.56   0.00    1.41993   6.94 
   3   1  -5  2 o  51.319     51.043      0.00    1.11970   0.11 
   2   0  -5  3 o  1527.047   1485.855    0.00    1.45628   0.02 
   1   1  -6  2 o  77.619     77.386      0.00    1.11804   0.16 
   3  -4   2  3 o  880.451    864.911     0.00    1.45410   0.01 
   2   2   2  2 o  575.419    574.989     0.00    1.11652   1.20 
   0   2   1  4 o   0.096      0.098     180.00   1.41305   0.00 
   4  -2   1  3 o  389.590    387.030     0.00    1.44776   0.00 
   1   1  -9  4 o  7947.053   8408.247   180.00   1.40934   0.35 
   2   2   0  4 o  505.771    536.578     0.00    1.40797   0.02 
  16   0  -3  4 o  7867.720   8321.598    0.00    1.40708   0.18 
   2   2  -1  4 o  605.211    633.811    180.00   1.40587   0.03 
   0   2   4  2 o  188.361    189.513     0.00    1.11032   0.39 
  16   0  -2  4 o  23282.498  23690.064   0.00    1.40368   0.52 
  13   1   1  4 o  31882.430  32098.352  180.00   1.40306   1.41 
   0   2  -5  3 o  785.334    802.709     0.00    1.43976   0.01 
   4  -3   1  3 o  442.111    454.115     0.00    1.43814   0.00 
   1  -4  -1  3 o  77.634     79.749     180.00   1.43804   0.00 
   0   4   0  3 o  684.899    703.582    180.00   1.43799   0.01 
   3  -3  -3  3 o  570.691    585.565     0.00    1.43652   0.01 
   2   0   5  2 o  98.675     99.339      0.00    1.10607   0.10 
  16   0  -4  4 o  9092.340   8432.929   180.00   1.39711   0.20 
   2   2   1  4 o  69.734     64.700     180.00   1.39670   0.00 
   2  -3  -3  3 o  1334.685   1350.656    0.00    1.43327   0.01 
   2   2  -5  3 o  453.689    447.455     0.00    1.43130   0.00 
   7   1  -9  4 o  25.907     24.396     180.00   1.39349   0.00 
   0   2   2  4 o  48.782     46.081     180.00   1.39299   0.00 
   2  -2  -4  3 o  198.262    189.194    180.00   1.42967   0.00 
   3   1   3  2 o  31.710     31.670      0.00    1.10253   0.06 
  12   0  -9  4 o  19929.264  19132.303   0.00    1.39087   0.43 
   2   2  -2  4 o  2293.999   2209.615    0.00    1.39057   0.10 
   2   0   3  3 o  998.675    906.826     0.00    1.42746   0.01 
   2   2   1  3 o  21210.535  18786.594  180.00   1.42563   0.21 
   2   3  -1  3 o  25.703     22.751     180.00   1.42548   0.00 
   2   3  -4  3 o  15587.756  13811.521  180.00   1.42449   0.16 
   3  -2  -4  3 o  574.699    509.363     0.00    1.42443   0.01 
  16   0  -1  4 o  997.891    1021.213    0.00    1.38719   0.02 
   3   2  -4  3 o  11961.154  11212.650  180.00   1.41863   0.12 
   1   0  -5  3 o  16386.107  15402.410   0.00    1.41846   0.16 
   0   1   4  3 o  443.402    416.993     0.00    1.41843   0.00 
   0   4  -4  3 o  25.432     24.295     180.00   1.41756   0.00 
  12   0   5  4 o  17632.514  18356.027   0.00    1.37921   0.38 
  13   1  -6  4 o  16934.453  17621.812   0.00    1.37904   0.72 
   2   0  10  4 o  1517.252   1578.251   180.00   1.37857   0.03 
   4   2  -1  4 o  1867.275   1941.854   180.00   1.37621   0.08 
  14   0   3  4 o  20342.076  21112.406  180.00   1.37596   0.43 
   1   4  -2  3 o  30.880     31.942      0.00    1.41152   0.00 
   0   3   2  3 o  978.947    1012.763    0.00    1.41151   0.01 
  10   0 -10  4 o  16725.996  17007.238  180.00   1.37462   0.36 
  16   0  -5  4 o  2585.273   2627.364    0.00    1.37459   0.05 
   3   2  -1  3 o  1406.518   1464.509   180.00   1.41077   0.01 
   4  -1  -4  3 o  163.438    170.670     0.00    1.41039   0.00 
   4   2   0  4 o  12884.971  12900.351  180.00   1.37383   0.55 
   2   2   2  4 o  32601.211  32179.402   0.00    1.37298   1.38 
  11   1   4  4 o  1053.065   1034.852   180.00   1.37259   0.04 
   4   0  -4  3 o  1826.780   1922.865    0.00    1.40856   0.02 
   1   4  -3  3 o  905.003    952.758    180.00   1.40829   0.01 
   0   1  -5  3 o  10404.234  10932.199   0.00    1.40729   0.10 
   1   1   9  4 o   0.568      0.555     180.00   1.36914   0.00 
   1  -4   4  3 o   8.231      8.411     180.00   1.40424   0.00 
   1   0   4  3 o   5.832      5.878      0.00    1.40327   0.00 
   4   2  -2  4 o  239.308    232.163     0.00    1.36607   0.01 
  14   0  -8  4 o  3948.191   3797.845   180.00   1.36348   0.08 
   2   2  -3  4 o  19586.592  18833.115   0.00    1.36331   0.82 
   3   0  -5  3 o  284.677    266.856    180.00   1.39828   0.00 
   1   3   1  3 o  8480.632   7920.905   180.00   1.39694   0.08 
   0   2   3  4 o  3915.079   3794.343    0.00    1.36136   0.16 
   4   2   1  4 o  6968.019   6940.406    0.00    1.35915   0.29 
  16   0   0  4 o  12115.317  12096.329  180.00   1.35895   0.25 
  11   1  -8  4 o  3422.094   3492.940    0.00    1.35674   0.14 
  13   1   2  4 o  10696.589  10989.003  180.00   1.35559   0.44 
   4  -4   0  3 o  3981.775   3955.131    0.00    1.38873   0.04 
   4   0 -11  4 o  6445.070   6529.952    0.00    1.35258   0.13 
   7   1   7  4 o  3375.460   3417.279    0.00    1.35250   0.14 
   3   1  -5  3 o  659.279    679.253     0.00    1.38668   0.01 
   0   3  -5  3 o  70.511     73.115     180.00   1.38629   0.00 
   1   3  -5  3 o  231.134    242.779     0.00    1.38539   0.00 
   3  -3   3  3 o  231.448    245.947     0.00    1.38406   0.00 
   2  -3   4  3 o  49.888     53.021     180.00   1.38403   0.00 
   2  -2   4  3 o  10.540     11.221      0.00    1.38340   0.00 
   4   1  -3  3 o  88.235     93.940     180.00   1.38319   0.00 
   4   0   0  3 o  14.845     15.776      0.00    1.38243   0.00 
   8   0   8  4 o  5555.546   5374.036    0.00    1.34588   0.11 
   6   0 -11  4 o  664.181    642.434     0.00    1.34566   0.01 
   9   1  -9  4 o  205.555    198.845    180.00   1.34515   0.01 
   4   2  -3  4 o  4526.610   4386.923   180.00   1.34423   0.18 
   5   1   8  4 o  50056.61   48546.46   180.00   1.34406   2.03 
   2   2  -4  2 o  364.677    368.565     0.00    1.07232   0.70 
   4   1  -2  3 o  64.232     66.755     180.00   1.37802   0.00 
  16   0  -6  4 o  1133.511   1132.199   180.00   1.34128   0.02 
   2   0 -11  4 o  23247.740  23703.459  180.00   1.33882   0.47 
   3  -2   3  3 o  317.011    314.924    180.00   1.37312   0.00 
   2   2   3  4 o  5630.058   5742.929    0.00    1.33865   0.23 
   6   0   9  4 o  8638.456   8819.502    0.00    1.33808   0.17 
   4  -1   1  3 o  72.743     71.624      0.00    1.37213   0.00 
   9   1   6  4 o  32785.387  33502.348  180.00   1.33664   1.32 
   4  -4  -1  3 o  157.105    153.583    180.00   1.36881   0.00 
   4   2   2  4 o  827.668    858.226    180.00   1.33329   0.03 
   3   1   1  3 o  4574.745   4438.392   180.00   1.36535   0.04 
   3   0   2  3 o  900.729    873.125     0.00    1.36500   0.01 
  10   0   7  4 o  31962.010  33396.652   0.00    1.32973   0.64 
   3  -4  -2  3 o  2582.323   2494.077   180.00   1.36267   0.02 
   6   2  -1  4 o  11714.103  12124.979   0.00    1.32807   0.46 
  13   1  -7  4 o  18508.234  19138.490  180.00   1.32788   0.73 
  15   1  -3  4 o  17700.170  18291.146  180.00   1.32627   0.70 
   2   2  -4  4 o  57.003     58.951      0.00    1.32615   0.00 
   2  -5   1  3 o  7202.200   7132.936    0.00    1.35958   0.07 
  15   1  -2  4 o  4039.719   4211.989   180.00   1.32536   0.16 
   4   0   2  2 o  203.027    198.342     0.00    1.06049   0.19 
   2   2   3  2 o  324.890    320.286     0.00    1.03642   0.58 
   6   2  -2  4 o  20.285     22.232      0.00    1.32279   0.00 
   6   2   0  4 o  194.674    216.258     0.00    1.32207   0.01 
  16   0   1  4 o  344.136    387.979    180.00   1.32105   0.01 
   0   2   4  4 o  533.567    604.788    180.00   1.32051   0.02 
   2  -4  -2  3 o  546.995    552.992     0.00    1.35266   0.00 
   1   4  -1  3 o  2172.153   2194.076   180.00   1.35255   0.02 
   8   0 -11  4 o  8751.002   9942.247   180.00   1.31899   0.17 
   2  -5   2  3 o  1192.192   1187.824    0.00    1.35113   0.01 
   4  -3  -3  3 o  184.805    184.079     0.00    1.35110   0.00 
  15   1  -4  4 o  987.753    1069.954   180.00   1.31601   0.04 
   3   1 -10  4 o  4657.565   5044.408   180.00   1.31600   0.18 
   5   1 -10  4 o  2448.951   2618.850   180.00   1.31543   0.10 
   4  -4   1  3 o  654.273    636.834     0.00    1.34797   0.01 
   1  -2  -4  3 o  830.432    806.658     0.00    1.34711   0.01 
  15   1  -1  4 o  1087.739   1111.995   180.00   1.31334   0.04 
   3   1   9  4 o  1542.879   1558.750   180.00   1.31262   0.06 
   4   2  -4  4 o  13343.150  13431.186  180.00   1.31232   0.52 
   1  -5   2  3 o  16.703     16.223     180.00   1.34493   0.00 
   1   4  -4  3 o  5936.085   5781.134   180.00   1.34406   0.05 
   2  -1  -5  3 o  2036.085   1987.460    0.00    1.34364   0.02 
   1  -3  -3  3 o  293.777    288.037     0.00    1.34304   0.00 
   4   0  -5  2 o  304.083    300.148     0.00    1.05023   0.28 
   4   0  10  4 o  2754.503   2864.608   180.00   1.30754   0.05 
  14   0   4  4 o  15670.399  16335.681  180.00   1.30696   0.30 
   6   2  -3  4 o  666.750    695.076    180.00   1.30664   0.03 
   0   0  11  4 o  7504.779   7812.183    0.00    1.30620   0.14 
   6   2   1  4 o  494.396    510.166     0.00    1.30524   0.02 
   2   0  -7  2 o  197.066    190.096     0.00    1.02470   0.17 
  12   0 -10  4 o  12793.277  12718.540  180.00   1.30305   0.24 
  13   1   3  4 o  4036.611   3911.039    0.00    1.30181   0.15 
   4  -2  -4  3 o  228.502    235.764     0.00    1.33409   0.00 
   3  -1  -5  3 o  1177.415   1225.504    0.00    1.33237   0.01 
  16   0  -7  4 o  20950.664  19711.031   0.00    1.29952   0.40 
  11   1   5  4 o  150.833    141.946    180.00   1.29891   0.01 
   4   2   3  4 o  1924.844   1818.119   180.00   1.29813   0.07 
   1   1 -10  4 o  1067.953   1011.744   180.00   1.29768   0.04 
   4   1  -4  3 o  1798.181   1875.117   180.00   1.32946   0.02 
   2   2   4  4 o  3206.348   3068.723    0.00    1.29610   0.12 
   7   1 -10  4 o  3478.228   3330.121    0.00    1.29603   0.13 
  15   1  -5  4 o  951.294    912.712    180.00   1.29532   0.04 
  14   0  -9  4 o  5785.107   5530.570    0.00    1.29433   0.11 
  12   0   6  4 o  12.378     11.296     180.00   1.29209   0.00 
   5  -2  -2  3 o   6.097      6.555      0.00    1.32370   0.00 
   1  -5   1  3 o  32.298     34.763     180.00   1.32364   0.00 
  15   1   0  4 o  7826.576   6963.908   180.00   1.29108   0.29 
   3  -4   3  3 o  1683.677   1898.868   180.00   1.31977   0.01 
   1   1   6  2 o  261.336    257.186     0.00    1.01402   0.45 
   3   1  -6  2 o  261.573    257.584     0.00    1.01299   0.45 
   3  -5   1  3 o  1733.811   1904.277    0.00    1.31691   0.01 
   4   1  -1  3 o  83.506     89.877     180.00   1.31582   0.00 
   1  -2   5  3 o  5497.143   5903.990    0.00    1.31572   0.05 
   5  -2  -1  3 o  1521.110   1603.717    0.00    1.31479   0.01 
  11   1  -9  4 o  945.250    821.791    180.00   1.28325   0.04 
   2   2  -5  4 o  202.056    185.191    180.00   1.28156   0.01 
   0   0   7  2 o  274.413    270.126     0.00    1.01008   0.23 
   6   2  -4  4 o  16.481     15.467     180.00   1.28076   0.00 
   2  -5   0  3 o  328.083    330.828    180.00   1.31168   0.00 
   1  -5   3  3 o   6.414      6.467      0.00    1.31087   0.00 
   2  -4   4  3 o  922.704    930.614    180.00   1.31077   0.01 
   6   2   2  4 o  33817.812  32634.807  180.00   1.27879   1.25 
   2  -1   4  3 o  177.975    181.721     0.00    1.30919   0.00 
   4  -3   2  3 o  5757.108   5957.082   180.00   1.30744   0.05 
   1  -3   5  3 o  16.683     17.267      0.00    1.30736   0.00 
  16   0   2  4 o  1054.842   1045.738    0.00    1.27597   0.02 
  10   0 -11  4 o  8792.594   8722.456    0.00    1.27591   0.16 
   2   3   0  3 o  22.841     23.635     180.00   1.30637   0.00 
   2   3  -5  3 o  108.401    111.019     0.00    1.30509   0.00 
   5  -1  -2  3 o  440.691    449.711    180.00   1.30480   0.00 
   0   0   5  3 o  221.720    224.348    180.00   1.30422   0.00 
   0   2   5  4 o  29698.580  29619.510   0.00    1.27301   1.08 
   4   2  -5  4 o  11125.486  11070.145   0.00    1.27248   0.41 
   0   2   5  2 o  76.086     74.735      0.00    1.00444   0.13 
   3   2  -5  3 o   0.096      0.095     180.00   1.30288   0.00 
  13   1  -8  4 o  154.002    153.048    180.00   1.27193   0.01 
   3  -5   0  3 o  604.492    570.941    180.00   1.29953   0.01 
   8   2  -1  4 o  3516.309   3555.245    0.00    1.26708   0.13 
   8   2  -2  4 o  1105.256   1142.875   180.00   1.26586   0.04 
  15   1  -6  4 o  218.151    226.667     0.00    1.26564   0.01 
   4  -4  -2  3 o  1652.514   1575.362   180.00   1.29538   0.01 
   0   4   1  3 o  3986.646   3742.053   180.00   1.29351   0.03 
   1   1  10  4 o  16674.477  17822.689  180.00   1.26272   0.60 
   3   2   0  3 o   0.045      0.042      0.00    1.29277   0.00 
   3  -1   3  3 o  197.763    179.412    180.00   1.29188   0.00 
   5  -3  -1  3 o  742.312    666.124    180.00   1.29138   0.01 
   3   1   4  2 o  187.153    187.222     0.00    0.99710   0.31 
   9   1 -10  4 o  2330.063   2335.021    0.00    1.26019   0.08 
  15   1   1  4 o  1786.038   1786.682   180.00   1.26012   0.06 
   4  -2   2  3 o  2138.328   1861.180   180.00   1.28966   0.02 
   2  -5   3  3 o   0.669      0.579     180.00   1.28927   0.00 
   7   1   8  4 o  6232.723   6081.518   180.00   1.25889   0.22 
   2   0  11  4 o  33880.574  32921.586   0.00    1.25864   0.60 
   8   2   0  4 o  5834.365   5658.726   180.00   1.25853   0.21 
   5  -1  -3  3 o  534.384    454.735     0.00    1.28672   0.00 
   4   2   4  4 o  960.058    889.989     0.00    1.25591   0.03 
   8   2  -3  4 o  3423.742   3170.776    0.00    1.25497   0.12 
   3  -5   2  3 o  79.272     70.920      0.00    1.28234   0.00 
   9   1   7  4 o  2070.083   2067.746   180.00   1.25226   0.07 
  16   0  -8  4 o  48113.21   48532.37    0.00    1.25182   0.85 
  18   0  -3  4 o  11174.071  11377.774   0.00    1.25106   0.20 
   1  -1  -5  3 o   1.178      1.107     180.00   1.28047   0.00 
   5  -2  -3  3 o  2767.476   2604.633   180.00   1.28039   0.02 
   2   2  -5  2 o  317.882    319.323     0.00    0.98970   0.52 
   2   2   5  4 o  912.208    895.820     0.00    1.24785   0.03 
  18   0  -4  4 o  621.935    607.149     0.00    1.24726   0.01 
   6   2  -5  4 o  1111.578   1083.873    0.00    1.24687   0.04 
   5  -3  -2  3 o  296.401    293.530    180.00   1.27566   0.00 
   5   1   9  4 o  755.713    742.599     0.00    1.24588   0.03 
  18   0  -2  4 o  3851.884   3814.111    0.00    1.24544   0.07 
  13   1   4  4 o  4206.522   4247.564   180.00   1.24452   0.15 
   6   2   3  4 o  29.458     29.794     180.00   1.24444   0.00 
   4   0  -5  3 o  921.878    918.760     0.00    1.27330   0.01 
   5  -1  -1  3 o  3954.064   3932.882    0.00    1.27229   0.03 
   8   0   9  4 o  17095.373  17700.318  180.00   1.24250   0.30 
   0   4  -5  3 o  374.007    372.198     0.00    1.27130   0.00 
   8   2   1  4 o  19738.297  20101.135   0.00    1.24079   0.68 
   1  -4  -2  3 o  437.133    436.402     0.00    1.27005   0.00 
   4   0 -12  4 o  140.292    140.233    180.00   1.23906   0.00 
   1  -1   5  3 o  884.474    869.840     0.00    1.25918   0.01 
  14   0   5  4 o  10645.842  10521.188   0.00    1.23810   0.18 
   0   5  -2  3 o  130.512    133.204     0.00    1.26663   0.00 
   5  -3   0  3 o  297.201    287.091    180.00   1.25809   0.00 
   6   0 -12  4 o  719.381    694.901     0.00    1.23688   0.01 
   5  -2   0  3 o  1200.201   1133.398    0.00    1.25662   0.01 
  10   0   8  4 o  1077.805   1019.278    0.00    1.23572   0.02 
   8   2  -4  4 o  54972.81   51694.15    0.00    1.23512   1.89 
   3   3  -3  3 o   7.883      8.387     180.00   1.26342   0.00 
  18   0  -5  4 o  25536.098  24003.539   0.00    1.23428   0.44 
   1  -5   0  3 o  307.319    291.408    180.00   1.25420   0.00 
   0   5  -3  3 o  68.146     71.643      0.00    1.26220   0.00 
   2   1  -6  3 o  17.535     16.812     180.00   1.25372   0.00 
   1   2   3  3 o  41.070     39.439      0.00    1.25366   0.00 
   2   2  -6  4 o  20829.236  19865.043  180.00   1.23202   0.71 
   4  -4   2  3 o  392.479    398.511     0.00    1.26066   0.00 
   4  -1  -5  3 o   0.012      0.012     180.00   1.25183   0.00 
   1   4   0  3 o  44.649     44.912      0.00    1.25158   0.00 
  18   0  -1  4 o  3074.086   2933.994    0.00    1.23076   0.05 
   6   0  10  4 o  14263.980  13600.017   0.00    1.23040   0.24 
   1   1  -7  2 o  94.249     93.156      0.00    0.97793   0.15 
   4   0   3  2 o  329.472    325.593     0.00    0.97744   0.26 
  15   1  -7  4 o  6142.152   5792.006   180.00   1.22883   0.21 
   1   2  -6  3 o  144.388    143.986    180.00   1.24878   0.00 
   4   2  -6  4 o  8269.464   7636.723   180.00   1.22702   0.28 
  11   1   6  4 o  12263.749  11304.414   0.00    1.22690   0.42 
   3  -3  -4  3 o  498.487    489.304    180.00   1.24711   0.00 
  16   0   3  4 o  193.010    175.837    180.00   1.22618   0.00 
  14   0 -10  4 o  3565.552   3222.741    0.00    1.22572   0.06 
   2   0 -12  4 o  3369.643   3029.595   180.00   1.22538   0.06 
   4   0   1  3 o  3009.586   3033.443   180.00   1.24453   0.02 
  15   1   2  4 o  765.899    699.714    180.00   1.22233   0.03 
   0   2   6  4 o  7849.721   7383.839    0.00    1.22137   0.26 
  12   0 -11  4 o  155.330    147.558     0.00    1.22108   0.00 
   3   3  -4  3 o  1003.784   1024.415   180.00   1.24128   0.01 
   5   1 -11  4 o  4111.558   3988.232   180.00   1.22051   0.14 
   1   4  -5  3 o  365.537    369.686    180.00   1.24042   0.00 
   2   1   3  3 o  36.062     36.465     180.00   1.24040   0.00 
   2   4  -3  3 o  198.611    200.203     0.00    1.24010   0.00 
   3   3  -2  3 o  2068.394   2070.761    0.00    1.23942   0.02 
   8   0 -12  4 o  703.352    713.640    180.00   1.21909   0.01 
   2   2  -6  3 o  4763.558   4713.596    0.00    1.23835   0.04 
   3   1 -11  4 o  147.036    151.862    180.00   1.21794   0.00 
   1  -4   5  3 o  48.716     47.646     180.00   1.23755   0.00 
   3  -5  -1  3 o  951.281    905.915     0.00    1.23589   0.01 
   8   2   2  4 o  14156.459  14691.045   0.00    1.21500   0.47 
   3   1  10  4 o  25997.756  26984.705   0.00    1.21498   0.87 
   1   1  -6  3 o  207.923    196.333    180.00   1.23477   0.00 
   2   0   6  2 o  70.560     67.323      0.00    0.96847   0.06 
   4   1  -5  3 o  197.832    186.793     0.00    1.23475   0.00 
  13   1  -9  4 o  463.460    489.485    180.00   1.21375   0.02 
   2   2   2  3 o  55.818     52.859     180.00   1.23346   0.00 
  18   0  -6  4 o  9939.892   10674.807   0.00    1.21296   0.16 
   1  -5   4  3 o  1349.995   1283.143   180.00   1.23271   0.01 
   4   0  -6  2 o  76.957     73.054      0.00    0.96712   0.06 
   5   0  -3  3 o  338.737    322.414    180.00   1.23235   0.00 
  11   1 -10  4 o  81.470     89.391     180.00   1.21182   0.00 
   1   1   4  3 o  3342.282   3185.985    0.00    1.23173   0.02 
  12   0   7  4 o  8998.746   9973.684    0.00    1.21093   0.15 
   4   2   5  4 o  10075.042  11216.272  180.00   1.20890   0.33 
  18   0   0  4 o  3788.241   4220.683    0.00    1.20795   0.06 
   7   1 -11  4 o  649.837    724.088     0.00    1.20789   0.02 
   8   2  -5  4 o   9.998     11.147      0.00    1.20756   0.00 
   6   2  -6  4 o  18942.320  21143.590   0.00    1.20692   0.62 
   5   0  -2  3 o  1178.371   1086.486   180.00   1.22677   0.01 
   0   5  -1  3 o  153.247    138.790    180.00   1.22541   0.00 
   6   2   4  4 o  11085.755  12245.083   0.00    1.20418   0.36 
   4   2  -3  3 o  29.361     26.425      0.00    1.22396   0.00 
   5  -1  -4  3 o  259.740    233.916     0.00    1.22384   0.00 
   4  -5   0  3 o  1190.283   1080.066   180.00   1.22310   0.01 
   2  -5  -1  3 o  2792.433   2535.251   180.00   1.22306   0.02 
   2  -3  -4  3 o  926.956    864.842     0.00    1.22180   0.01 
   4   0  11  4 o  338.035    362.069     0.00    1.20099   0.01 
  10   2  -2  4 o  4299.539   4608.154    0.00    1.20078   0.14 
  16   0  -9  4 o  4914.570   5273.158   180.00   1.20054   0.08 
  17   1  -3  4 o  2931.505   3146.266   180.00   1.20049   0.10 
   1   1 -11  4 o  3123.933   3352.926   180.00   1.20048   0.10 
   3  -4  -3  3 o  54.358     54.441     180.00   1.21940   0.00 
   2   4  -2  3 o  7322.216   7356.727    0.00    1.21927   0.05 
  10   2  -1  4 o  8667.207   9374.290    0.00    1.19894   0.28 
   2   4  -4  3 o  1164.311   1200.943   180.00   1.21727   0.01 
   0   0  12  4 o  356.719    382.646    180.00   1.19735   0.01 
   4   1   0  3 o   0.277      0.287      0.00    1.21665   0.00 
   3  -2  -5  3 o  1574.729   1627.199    0.00    1.21661   0.01 
   1   3   2  3 o  35.529     36.713      0.00    1.21660   0.00 
  17   1  -2  4 o  335.433    358.480     0.00    1.19695   0.01 
   5  -3  -3  3 o  3271.291   3385.501   180.00   1.21589   0.02 
   2   2   6  4 o  58.002     61.608      0.00    1.19623   0.00 
  17   1  -4  4 o  1112.327   1176.964    0.00    1.19570   0.04 
   4  -5   1  3 o   6.195      6.456      0.00    1.21477   0.00 
   4  -1   2  3 o  216.686    226.407     0.00    1.21453   0.00 
   0   2   4  3 o  1388.826   1456.720    0.00    1.21423   0.01 
  10   2  -3  4 o  254.369    267.491    180.00   1.19430   0.01 
   0   5  -4  3 o  2158.793   2292.192   180.00   1.21347   0.02 
   5   1  -2  2 o  82.457     82.779      0.00    0.93512   0.12 
   2   0  -6  3 o  890.238    969.517    180.00   1.21199   0.01 
   5  -4  -1  3 o  114.577    125.496    180.00   1.21157   0.00 
   4  -3  -4  3 o  285.116    312.949     0.00    1.21138   0.00 
   3   1  -6  3 o  3511.018   3869.708    0.00    1.21095   0.03 
   2   2   4  2 o  137.768    133.818     0.00    0.95358   0.21 
   4   2  -1  2 o  113.389    112.493     0.00    0.93343   0.17 
   1   3   0  2 o  73.477     72.771      0.00    0.93316   0.11 
   4   2  -2  2 o  167.822    165.488     0.00    0.93241   0.24 
  10   2   0  4 o  288.260    292.348    180.00   1.18888   0.01 
  10   0 -12  4 o  7923.063   7826.633    0.00    1.18761   0.13 
   3  -5   3  3 o  931.615    1036.739   180.00   1.20677   0.01 
   1   3  -6  3 o  533.767    594.031     0.00    1.20643   0.00 
   0   3   3  3 o  316.485    352.184    180.00   1.20612   0.00 
  15   1  -8  4 o  1292.369   1258.267   180.00   1.18687   0.04 
   1   3  -1  2 o  173.790    170.291     0.00    0.93088   0.25 
   4   2  -4  3 o  2671.031   2969.412   180.00   1.20562   0.02 
  13   1   5  4 o  163.251    157.154     0.00    1.18602   0.01 
   5   1  -1  2 o  85.933     84.083      0.00    0.93030   0.12 
  17   1  -1  4 o  4891.959   4694.510   180.00   1.18528   0.16 
  18   0  -7  4 o  21050.791  20243.863  180.00   1.18457   0.33 
   5  -4   0  3 o  821.434    894.598     0.00    1.20319   0.01 
  17   1  -5  4 o  27792.191  26965.082   0.00    1.18287   0.88 
   8   2   3  4 o  995.229    965.979    180.00   1.18266   0.03 
   3  -3   4  3 o   0.460      0.494     180.00   1.20136   0.00 
   9   1 -11  4 o  9166.088   8900.582   180.00   1.18146   0.29 
   4   2  -2  3 o  742.911    798.832     0.00    1.20031   0.01 
   5  -1   0  3 o  43.272     46.675      0.00    1.19934   0.00 
  10   2  -4  4 o  1718.035   1681.671    0.00    1.17988   0.05 
   0   2  -6  3 o  687.409    741.747    180.00   1.19882   0.00 
   2   2  -7  4 o  5934.826   5814.410    0.00    1.17978   0.19 
  15   1   3  4 o  2280.680   2235.521    0.00    1.17972   0.07 
   3   0  -6  3 o  668.103    720.758    180.00   1.19868   0.00 
   5  -2  -4  3 o  795.990    858.130     0.00    1.19842   0.01 
   2  -2  -5  3 o  965.503    1039.200   180.00   1.19803   0.01 
  18   0   1  4 o  30233.229  29889.375   0.00    1.17837   0.47 
   4   2  -7  4 o  999.872    988.273    180.00   1.17810   0.03 
   5   0  -4  3 o  638.999    676.596    180.00   1.19567   0.00 
   5   1  -3  2 o  39.153     38.490      0.00    0.92383   0.06 
   7   1   9  4 o  879.606    805.371     0.00    1.17443   0.03 
   2  -5   4  3 o  820.058    862.123     0.00    1.19314   0.01 
   9   1   8  4 o   5.995      5.456      0.00    1.17415   0.00 
  16   0   4  4 o  5627.754   5095.552    0.00    1.17389   0.09 
   8   2  -6  4 o  7191.002   6506.964    0.00    1.17386   0.22 
   3   1   2  3 o  95.153     99.967     180.00   1.19203   0.00 
   2   0   4  3 o  7666.366   8019.538    0.00    1.19114   0.05 
   4  -4  -3  3 o  426.229    444.515     0.00    1.19081   0.00 
   2  -4  -3  3 o  1032.106   1076.079    0.00    1.19078   0.01 
  14   0   6  4 o  574.035    520.109     0.00    1.17123   0.01 
  10   2   1  4 o  19.907     18.046     180.00   1.17120   0.00 
   4  -5  -1  3 o  16.133     16.628     180.00   1.18989   0.00 
   1   1  11  4 o   0.205      0.193     180.00   1.16997   0.00 
   1   3   1  2 o  54.809     53.765      0.00    0.91950   0.08 
   0   2   7  4 o  214.681    222.608    180.00   1.16775   0.01 
   5  -3   1  3 o  84.783     82.005      0.00    1.18596   0.00 
   0   3  -6  3 o  525.301    507.732     0.00    1.18586   0.00 
   4   2   0  2 o  40.938     40.087      0.00    0.91854   0.06 
  17   1   0  4 o  11986.167  12959.273   0.00    1.16619   0.37 
   2  -3   5  3 o  1513.183   1469.039    0.00    1.18245   0.01 
   6   2  -7  4 o  116.794    121.118    180.00   1.16289   0.00 
  17   1  -6  4 o  1998.996   2067.890   180.00   1.16275   0.06 
   3   1  -7  2 o  162.089    158.253     0.00    0.91616   0.23 
   5   0  -1  3 o  305.199    297.341    180.00   1.18055   0.00 
   4   2  -3  2 o  293.451    286.505     0.00    0.91565   0.41 
   3   3  -5  3 o  57.898     56.686      0.00    1.17966   0.00 
   5  -4  -2  3 o  13.716     13.439      0.00    1.17953   0.00 
   4  -2  -5  3 o  1740.207   1711.417    0.00    1.17859   0.01 
   6   2   5  4 o   4.515      4.622     180.00   1.15995   0.00 
  14   0 -11  4 o  3127.052   3224.195    0.00    1.15935   0.05 
   4   2   6  4 o  3845.081   3974.036    0.00    1.15918   0.12 
   5   1  10  4 o  187.679    194.856    180.00   1.15887   0.01 
  10   2  -5  4 o  145.904    152.559     0.00    1.15837   0.00 
   3  -4   4  3 o  275.106    265.738     0.00    1.17661   0.00 
   3   3  -1  3 o   1.967      1.895     180.00   1.17648   0.00 
  11   1   7  4 o  5161.504   5416.182    0.00    1.15807   0.16 
   2   0  12  4 o  2560.177   2693.373    0.00    1.15780   0.04 
   1   3  -2  2 o  231.751    227.250     0.00    0.91301   0.32 
   3  -2   4  3 o  92.188     86.609     180.00   1.17536   0.00 
  13   1 -10  4 o  16975.496  17674.609  180.00   1.15535   0.51 
   2   3   1  3 o  121.747    109.973    180.00   1.17296   0.00 
   3   2  -6  3 o  1896.628   1720.181    0.00    1.17174   0.01 
   2   3  -6  3 o  458.138    415.858     0.00    1.17167   0.00 
   3   0   3  3 o   9.765      8.864      0.00    1.17167   0.00 
   5   1   0  2 o  232.344    229.874     0.00    0.91008   0.32 
   8   0  10  4 o  18.551     18.347     180.00   1.15231   0.00 
  10   0   9  4 o  6363.911   6221.404   180.00   1.15171   0.10 
   1   0  -6  3 o   9.628      9.205     180.00   1.16964   0.00 
   0   1   5  3 o  242.676    234.441    180.00   1.16936   0.00 
  18   0  -8  4 o  1691.916   1620.725    0.00    1.15064   0.03 
   0   2   6  2 o  266.253    264.296     0.00    0.90863   0.37 
   2   2  -6  2 o  260.790    259.034     0.00    0.90826   0.36 
   4  -3   3  3 o  339.026    350.855    180.00   1.16758   0.00 
   4  -5   2  3 o  51.673     53.939     180.00   1.16731   0.00 
   5  -2   1  3 o  482.464    514.390     0.00    1.16634   0.00 
  16   0 -10  4 o  473.996    453.304    180.00   1.14770   0.01 
  10   2   2  4 o  8533.901   8124.867    0.00    1.14692   0.25 
   2  -2   5  3 o  171.327    180.145     0.00    1.16380   0.00 
  12   0 -12  4 o  1936.697   1815.682   180.00   1.14551   0.03 
   1   5  -3  3 o  277.412    289.742     0.00    1.16338   0.00 
   8   2   4  4 o  2481.207   2324.211   180.00   1.14542   0.07 
   0   1  -6  3 o  63.158     64.630     180.00   1.16172   0.00 
  11   1 -11  4 o  847.519    787.205    180.00   1.14381   0.03 
   3   2   1  3 o  1516.267   1549.400   180.00   1.16146   0.01 
  18   0   2  4 o  7863.612   7298.372   180.00   1.14354   0.12 
   6   0 -13  4 o  2969.700   2756.036    0.00    1.14351   0.04 
   2   2   7  4 o  126.943    117.698    180.00   1.14323   0.00 
   2   4  -1  3 o  214.269    218.732     0.00    1.16083   0.00 
   2   0  -8  2 o  85.297     85.059      0.00    0.90400   0.06 
   4   0 -13  4 o  1072.552   992.391     0.00    1.14274   0.02 
  15   1  -9  4 o  105.455    97.019      0.00    1.14165   0.00 
   1   0   5  3 o  903.685    933.007    180.00   1.15920   0.01 
  17   1   1  4 o  3666.942   3351.140    0.00    1.14074   0.11 
   3   1   5  2 o  101.084    101.210     0.00    0.90204   0.14 
   2   4  -5  3 o  17.182     18.017      0.00    1.15738   0.00 
   5  -4   1  3 o  319.769    335.234     0.00    1.15677   0.00 
   1  -5  -1  3 o  920.782    964.086    180.00   1.15647   0.01 
   6   0  11  4 o  9001.930   7934.469   180.00   1.13793   0.13 
  17   1  -7  4 o  641.318    572.008    180.00   1.13645   0.02 
   5   1 -12  4 o  4339.657   3876.386   180.00   1.13638   0.13 
  12   0   8  4 o  5556.647   4983.106    0.00    1.13620   0.08 
   8   2  -7  4 o  4976.220   4527.756    0.00    1.13566   0.14 
   2  -4   5  3 o  13.835     13.779     180.00   1.15274   0.00 
  15   1   4  4 o  7697.463   7329.516   180.00   1.13414   0.22 
   5   1  -4  2 o  135.605    137.668     0.00    0.89809   0.18 
   4  -4   3  3 o  54.921     52.925      0.00    1.15078   0.00 
   4   2  -5  3 o  121.777    116.922     0.00    1.15051   0.00 
   0   5   0  3 o  76.572     73.427      0.00    1.15040   0.00 
  12   2  -2  4 o  400.598    392.643    180.00   1.13232   0.01 
   3   1 -12  4 o  15234.408  14994.749  180.00   1.13188   0.44 
   8   0 -13  4 o  19673.482  19375.645   0.00    1.13182   0.28 
  10   2  -6  4 o  6454.891   6412.454    0.00    1.13092   0.19 
   4   0   4  2 o  218.867    222.880     0.00    0.89650   0.15 
   0   4   2  3 o  59.969     57.307     180.00   1.14801   0.00 
   1   5  -2  3 o  8638.699   8252.273    0.00    1.14770   0.06 
   2   0 -13  4 o  6317.845   6400.117    0.00    1.12957   0.09 
   1   1   7  2 o  75.475     76.873      0.00    0.89552   0.10 
   3   1  11  4 o  241.019    245.477     0.00    1.12928   0.01 
  12   2  -3  4 o  171.480    174.672     0.00    1.12927   0.00 
   7   1 -12  4 o  16216.495  16723.834   0.00    1.12856   0.47 
  12   2  -1  4 o  77.525     80.179     180.00   1.12837   0.00 
   1  -3  -4  3 o  1798.873   1687.991    0.00    1.14542   0.01 
  13   1   6  4 o  227.415    236.112    180.00   1.12804   0.01 
   4   2  -8  4 o  6946.541   7233.773    0.00    1.12759   0.20 
   2   2  -8  4 o  2140.701   2221.030    0.00    1.12667   0.06 
   3  -5  -2  3 o  732.484    681.287     0.00    1.14386   0.00 
   1   5  -4  3 o  114.202    105.803    180.00   1.14291   0.00 
  20   0  -3  4 o  785.443    795.932    180.00   1.12532   0.01 
  20   0  -4  4 o  6291.629   6321.925    0.00    1.12492   0.09 
   4   2  -1  3 o  507.171    465.721     0.00    1.14132   0.00 
   1   3   2  2 o  66.549     67.216      0.00    0.89188   0.09 
   3  -1  -6  3 o  134.703    120.915    180.00   1.13926   0.00 
  16   0   5  4 o  7132.924   6913.149   180.00   1.12088   0.10 
   4  -2   3  3 o  180.048    159.841     0.00    1.13782   0.00 
   4   2   1  2 o  69.877     70.150      0.00    0.88990   0.09 
   5   1  -3  3 o  803.750    715.498    180.00   1.13712   0.01 
   2  -6   2  3 o   1.584      1.416     180.00   1.13670   0.00 
  12   2  -4  4 o  561.565    551.439    180.00   1.11939   0.02 
  20   0  -2  4 o  1224.272   1211.859    0.00    1.11888   0.02 
   4   0  -6  3 o  8053.592   7535.446    0.00    1.13476   0.05 
  20   0  -5  4 o  2738.316   2768.447   180.00   1.11769   0.04 
  12   2   0  4 o  13741.520  13905.356   0.00    1.11764   0.39 
   1   4   1  3 o  208.615    197.292    180.00   1.13433   0.00 
  10   2   3  4 o  3464.809   3527.328    0.00    1.11726   0.10 
   0   5  -5  3 o   9.027      8.592     180.00   1.13405   0.00 
   6   2  -8  4 o  4437.106   4560.974    0.00    1.11655   0.12 
   5  -1  -5  3 o  424.481    408.564     0.00    1.13348   0.00 
   1   1 -12  4 o  20875.611  21587.303  180.00   1.11551   0.59 
   4   0  -7  2 o  56.655     56.560      0.00    0.88678   0.04 
   1  -5   5  3 o  23.746     23.450     180.00   1.13137   0.00 
   0   2   8  4 o  3238.274   3283.937   180.00   1.11387   0.09 
   6   2   6  4 o   0.370      0.373      0.00    1.11351   0.00 
   4   2  -4  2 o  190.966    190.335     0.00    0.88554   0.25 
   1  -2  -5  3 o  1128.355   1134.176   180.00   1.12992   0.01 
  18   0  -9  4 o  2950.086   2952.763   180.00   1.11273   0.04 
   5  -3  -4  3 o  1298.135   1334.076    0.00    1.12841   0.01 
   2  -1  -6  3 o  97.143     100.144    180.00   1.12810   0.00 
   0   0   8  2 o  276.991    275.273     0.00    0.88382   0.18 
   0   4  -6  3 o  4111.920   4252.500    0.00    1.12734   0.03 
  17   1   2  4 o  9388.089   9634.551   180.00   1.11019   0.26 
   4   0  12  4 o  26658.912  27360.848   0.00    1.11017   0.37 
   5   0  -5  3 o  146.274    151.001     0.00    1.12685   0.00 
   9   1 -12  4 o  37.992     38.907     180.00   1.10918   0.00 
  10   0 -13  4 o  144.073    147.291    180.00   1.10876   0.00 
   2  -6   1  3 o  31.348     31.658     180.00   1.12524   0.00 
   4   2   7  4 o  4086.449   4177.045    0.00    1.10848   0.11 
   1   3  -3  2 o  237.283    235.002     0.00    0.88207   0.31 
   4  -5  -2  3 o  349.781    347.355    180.00   1.12426   0.00 
  14   0   7  4 o   0.029      0.030      0.00    1.10750   0.00 
   5   1  -4  3 o  1419.500   1400.871   180.00   1.12384   0.01 
   4   1  -6  3 o  1804.891   1762.709    0.00    1.12290   0.01 
   1   4  -6  3 o  658.102    641.854     0.00    1.12272   0.00 
  20   0  -1  4 o  27742.012  29556.502   0.00    1.10594   0.38 
  17   1  -8  4 o  4158.427   4474.205    0.00    1.10526   0.11 
   0   0  13  4 o  7587.454   8164.348   180.00   1.10525   0.10 
  18   0   3  4 o  14206.608  15317.018   0.00    1.10503   0.20 
   3  -6   1  3 o  6637.091   6448.607    0.00    1.12162   0.04 
   8   2   5  4 o  255.402    275.621    180.00   1.10490   0.01 
  20   0  -6  4 o  7969.250   8613.657    0.00    1.10402   0.11 
  12   2  -5  4 o  2018.911   2171.561   180.00   1.10320   0.06 
   5   1  -5  2 o  133.605    129.528     0.00    0.86131   0.17 
   9   1   9  4 o  2015.682   2151.126    0.00    1.10250   0.06 
   1  -3   6  3 o  236.200    238.737    180.00   1.11765   0.00 
  12   2   1  4 o  13571.288  14084.372  180.00   1.10069   0.37 
   5   1   1  2 o  192.771    190.571     0.00    0.87731   0.25 
   5   1  -2  3 o  2269.881   2324.363    0.00    1.11662   0.01 
   2  -5  -2  3 o  451.194    464.029     0.00    1.11608   0.00 
   2   0   7  2 o  85.738     83.354      0.00    0.85908   0.05 
   5  -4  -3  3 o  1872.697   1928.580    0.00    1.11573   0.01 
   1  -4  -3  3 o  78.466     80.813      0.00    1.11569   0.00 
   3  -6   2  3 o  526.633    542.315     0.00    1.11541   0.00 
  10   2  -7  4 o  7654.315   7716.726    0.00    1.09886   0.21 
   7   1  10  4 o  23300.484  23329.225  180.00   1.09850   0.64 
  13   1 -11  4 o  34.648     34.417     180.00   1.09817   0.00 
   2  -6   3  3 o  577.656    590.899     0.00    1.11447   0.00 
  14   0 -12  4 o  169.750    155.429     0.00    1.09628   0.00 
   2   2   5  2 o  46.535     46.192      0.00    0.87420   0.06 
   1  -6   2  3 o  426.256    431.912     0.00    1.11144   0.00 
  16   0 -11  4 o  4507.441   3908.183    0.00    1.09486   0.06 
  15   1 -10  4 o  1460.257   1265.427    0.00    1.09483   0.04 
   5  -5   0  3 o  2631.969   2680.301    0.00    1.11098   0.02 
   8   2  -8  4 o  3278.666   2828.336    0.00    1.09456   0.09 
  19   1  -3  4 o  1765.594   1512.911    0.00    1.09359   0.05 
   3  -5   4  3 o  178.681    183.214    180.00   1.10958   0.00 
  11   1   8  4 o  26.242     22.473     180.00   1.09328   0.00 
  19   1  -4  4 o   3.391      2.899      0.00    1.09213   0.00 
   4   0   2  3 o  85.472     88.167     180.00   1.10766   0.00 
   3  -1   4  3 o  7641.403   7900.065    0.00    1.10749   0.05 
   1  -2   6  3 o  244.042    253.552     0.00    1.10717   0.00 
   1  -6   3  3 o  222.235    231.436    180.00   1.10703   0.00 
   1   3   3  2 o  123.245    121.771     0.00    0.85387   0.15 
   2   2   8  4 o  6143.929   5343.386    0.00    1.09036   0.17 
   5   0   0  3 o  52.429     55.622     180.00   1.10595   0.00 
  19   1  -2  4 o  14414.394  13000.076   0.00    1.08874   0.39 
   1   1  12  4 o  39.303     35.451      0.00    1.08874   0.00 
   5  -1   1  3 o  148.302    159.315    180.00   1.10454   0.00 
   6  -2  -2  3 o   1.841      1.979      0.00    1.10433   0.00 
   4  -1  -6  3 o  719.503    772.806    180.00   1.10393   0.00 
   4   1   1  3 o  1221.645   1312.097   180.00   1.10392   0.01 
  15   1   5  4 o  4351.459   4010.174   180.00   1.08719   0.12 
  20   0   0  4 o  6487.146   5980.480    0.00    1.08716   0.09 
   2  -1   5  3 o  345.036    368.630    180.00   1.10305   0.00 
   4   2   2  2 o  87.596     87.353      0.00    0.85117   0.11 
   5  -5  -1  3 o  1642.948   1736.153   180.00   1.10210   0.01 
  20   0  -7  4 o   4.985      4.995      0.00    1.08461   0.00 
  19   1  -5  4 o  3058.373   3093.615   180.00   1.08444   0.08 
   1   5  -1  3 o  28.866     29.512     180.00   1.09994   0.00 
  10   2   4  4 o  6307.796   6671.988    0.00    1.08358   0.17 
   1   1  -8  2 o  93.235     91.415      0.00    0.86668   0.12 
   5  -2  -5  3 o  883.305    866.239    180.00   1.09790   0.01 
   5   1  11  4 o  12341.754  13509.197  180.00   1.08169   0.33 
  12   2  -6  4 o  38.011     41.534      0.00    1.08152   0.00 
  11   1 -12  4 o  3790.709   4024.078   180.00   1.07995   0.10 
   3  -6   0  3 o  240.930    215.501    180.00   1.09563   0.00 
   6  -3  -2  3 o  975.215    868.355    180.00   1.09550   0.01 
   6  -2  -3  3 o  70.268     61.254      0.00    1.09466   0.00 
   3   3  -6  3 o   0.502      0.435     180.00   1.09422   0.00 
  12   2   2  4 o  125.027    133.208    180.00   1.07836   0.00 
  19   1  -1  4 o  3670.621   3934.802   180.00   1.07785   0.10 
   4   2  -5  2 o  128.236    129.503     0.00    0.84584   0.15 
   4  -5   3  3 o  2266.298   1951.360   180.00   1.09295   0.01 
   5  -3   2  3 o  2059.766   1773.393   180.00   1.09291   0.01 
   4   2  -9  4 o  37441.48   40476.68   180.00   1.07697   0.98 
  10   0  10  4 o  26476.785  28665.520   0.00    1.07670   0.35 
  12   0 -13  4 o  17252.941  18693.238  180.00   1.07634   0.23 
  17   1   3  4 o  560.129    605.907    180.00   1.07589   0.01 
   1   5  -5  3 o  261.577    225.503     0.00    1.09156   0.00 
   3   3   0  3 o   1.966      1.718     180.00   1.09041   0.00 
   2   2  -9  4 o  253.415    265.080    180.00   1.07410   0.01 
   6  -3  -1  3 o  146.353    131.291     0.00    1.08909   0.00 
   8   0  11  4 o  1126.285   1169.439   180.00   1.07324   0.01 
   5  -5   1  3 o  165.834    150.592     0.00    1.08844   0.00 
  18   0 -10  4 o  18845.061  19710.865   0.00    1.07231   0.24 
   2   0  13  4 o  384.210    403.705    180.00   1.07186   0.00 
  13   1   7  4 o  7361.110   7737.882   180.00   1.07180   0.19 
   1  -4   6  3 o   3.227      2.977     180.00   1.08736   0.00 
   0   0   6  3 o  442.634    411.155    180.00   1.08685   0.00 
   1   3  -4  2 o  117.891    118.665     0.00    0.84188   0.14 
  19   1  -6  4 o  7424.188   7802.167   180.00   1.07092   0.19 
  17   1  -9  4 o  287.871    300.817     0.00    1.07051   0.01 
   3  -3  -5  3 o  638.837    609.796    180.00   1.08569   0.00 
   6   2  -9  4 o  1718.570   1746.935    0.00    1.06937   0.04 
   1  -6   1  3 o  1303.462   1304.357   180.00   1.08460   0.01 
   2  -5   5  3 o  219.801    221.779    180.00   1.08443   0.00 
   5  -4   2  3 o  5135.239   5269.715   180.00   1.08408   0.03 
  16   0   6  4 o  863.232    862.175    180.00   1.06850   0.01 
  12   0   9  4 o  32067.561  31831.893   0.00    1.06784   0.41 
   6  -2  -1  3 o  1965.569   2094.741    0.00    1.08309   0.01 
   2  -6   0  3 o  764.057    817.094    180.00   1.08296   0.00 
   3  -4  -4  3 o  721.415    779.569     0.00    1.08241   0.00 
   6   2   7  4 o  16151.052  15913.994  180.00   1.06631   0.42 
   5   1  -5  3 o   5.213      5.543      0.00    1.08010   0.00 
  18   0   4  4 o  10170.207  9953.795    0.00    1.06428   0.13 
  14   2  -2  4 o  18745.703  18373.688  180.00   1.06403   0.48 
   2   4   0  3 o   0.572      0.605     180.00   1.07922   0.00 
   6  -1  -3  3 o  13.238     14.028     180.00   1.07892   0.00 
  14   2  -3  4 o  920.365    905.474     0.00    1.06350   0.02 
  10   2  -8  4 o  28.653     28.191     180.00   1.06349   0.00 
  20   0   1  4 o  16007.067  15756.019   0.00    1.06343   0.20 
   3  -6   3  3 o  598.246    635.585     0.00    1.07854   0.00 
   6   0 -14  4 o  325.468    321.609    180.00   1.06267   0.00 
   8   2   6  4 o  53.128     52.517      0.00    1.06254   0.00 
   4  -4  -4  3 o  115.519    123.960    180.00   1.07739   0.00 
   3   4  -4  3 o  255.496    274.294     0.00    1.07732   0.00 
   3   4  -3  3 o  179.739    193.063     0.00    1.07726   0.00 
   5   1 -13  4 o  3551.089   3507.738    0.00    1.06170   0.09 
   4  -3  -5  3 o  49.988     53.778      0.00    1.07699   0.00 
  19   1   0  4 o  56.343     55.575      0.00    1.06144   0.00 
   5   1   2  2 o  178.614    179.431     0.00    0.83590   0.21 
   2   2  -7  3 o  68.308     73.600     180.00   1.07640   0.00 
   0   2   9  4 o  5188.719   5097.598    0.00    1.06099   0.13 
  20   0  -8  4 o  2362.379   2300.016   180.00   1.06036   0.03 
   4   0 -14  4 o  3305.730   3199.771   180.00   1.06006   0.04 
   2   4  -6  3 o  504.808    537.789    180.00   1.07507   0.00 
   4  -6   1  3 o  592.622    630.176     0.00    1.07495   0.00 
   1  -1  -6  3 o  583.769    613.467    180.00   1.07428   0.00 
  14   2  -1  4 o  5486.405   5124.269   180.00   1.05877   0.14 
   6  -1  -2  3 o  120.404    125.825    180.00   1.07387   0.00 
   4   2   8  4 o  275.261    251.659     0.00    1.05811   0.01 
   6   0  12  4 o  1605.463   1454.558   180.00   1.05781   0.02 
   7   1 -13  4 o  101.860    91.145     180.00   1.05729   0.00 
   1  -6   4  3 o  1633.723   1706.368   180.00   1.07243   0.01 
   2   2   3  3 o  11.973     12.510     180.00   1.07237   0.00 
  14   2  -4  4 o  53.345     47.658      0.00    1.05720   0.00 
   2   1  -7  3 o  146.395    153.111    180.00   1.07221   0.00 
   4   2  -6  3 o  715.291    748.670    180.00   1.07211   0.00 
   6  -3  -3  3 o  1471.290   1541.920   180.00   1.07184   0.01 
   4   3  -4  3 o  157.645    165.278     0.00    1.07172   0.00 
   1   2   4  3 o  21.715     22.775     180.00   1.07157   0.00 
   3   1 -13  4 o  1114.277   989.392     0.00    1.05607   0.03 
   4  -1   3  3 o   0.885      0.927     180.00   1.07104   0.00 
   2   2  -7  2 o  85.484     84.928      0.00    0.83233   0.10 
  12   2  -7  4 o  3979.813   3562.352   180.00   1.05532   0.10 
   4   3  -3  3 o  109.998    114.300    180.00   1.07038   0.00 
   8   0 -14  4 o  1011.814   907.448    180.00   1.05522   0.01 
   3   1  12  4 o  208.187    196.352    180.00   1.05377   0.01 
   3   1  -8  2 o  226.998    224.035     0.00    0.83094   0.26 
   1   2  -7  3 o  698.795    695.766    180.00   1.06785   0.00 
   5   1  -1  3 o  38.934     38.655     180.00   1.06740   0.00 
  19   1  -7  4 o  7695.761   7744.559    0.00    1.05220   0.19 
   8   2  -9  4 o  31137.391  31547.969   0.00    1.05194   0.78 
   4  -6   0  3 o  395.470    391.189    180.00   1.06670   0.00 
  12   2   3  4 o  9389.611   9565.706    0.00    1.05166   0.23 
   2  -6   4  3 o  492.329    483.333    180.00   1.06399   0.00 
   5  -5  -2  3 o  2186.811   2147.514   180.00   1.06392   0.01 
   5  -2   2  3 o  587.248    577.464     0.00    1.06361   0.00 
  14   2   0  4 o  14549.776  14677.957   0.00    1.04796   0.36 
  15   1 -11  4 o  4674.446   4724.644    0.00    1.04771   0.12 
   1   3   3  3 o  454.604    448.520     0.00    1.06249   0.00 
   2   0 -14  4 o  1594.774   1613.859    0.00    1.04760   0.02 
  14   0   8  4 o  100.255    101.521     0.00    1.04755   0.00 
  10   2   5  4 o  13395.860  13640.712   0.00    1.04717   0.33 
   2   1   4  3 o  297.228    293.109     0.00    1.06201   0.00 
   4   2   0  3 o  107.837    105.634     0.00    1.06100   0.00 
  14   2  -5  4 o  3726.557   3830.441    0.00    1.04543   0.09 
   3   1  -7  3 o  152.477    145.373    180.00   1.05949   0.00 
   1  -1   6  3 o  328.683    310.464    180.00   1.05913   0.00 
   0   6  -3  3 o  288.984    269.371     0.00    1.05866   0.00 
   0   5   1  3 o  316.625    294.744     0.00    1.05861   0.00 
   6   0  -2  2 o  205.296    199.664     0.00    0.82499   0.12 
   9   1 -13  4 o  4222.261   4261.939   180.00   1.04319   0.10 
  13   1 -12  4 o  1628.011   1643.389    0.00    1.04317   0.04 
  16   0 -12  4 o  9033.078   9118.708    0.00    1.04316   0.11 
   6  -4  -1  3 o  1536.651   1390.603   180.00   1.05752   0.01 
   0   2   7  2 o  122.678    119.299     0.00    0.82443   0.14 
   3   3  -1  2 o  124.605    121.179     0.00    0.82414   0.14 
   6  -2  -4  3 o  2010.355   1798.034    0.00    1.05638   0.01 
   1   1 -13  4 o  1869.749   1932.817   180.00   1.04084   0.05 
   6  -1  -4  3 o  73.408     66.273     180.00   1.05527   0.00 
  19   1   1  4 o  770.694    803.010    180.00   1.04025   0.02 
  15   1   6  4 o  7512.814   7836.818   180.00   1.04013   0.18 
   4  -6   2  3 o  39.690     36.315      0.00    1.05468   0.00 
   6  -3   0  3 o  48.477     45.194     180.00   1.05411   0.00 
   2  -3  -5  3 o  203.707    190.051    180.00   1.05409   0.00 
   1   3  -7  3 o  13.665     12.787      0.00    1.05401   0.00 
  17   1   4  4 o  1098.925   1144.394   180.00   1.03911   0.03 
   2   2   9  4 o  9209.711   9534.102    0.00    1.03874   0.22 
  10   0 -14  4 o  2602.750   2668.726   180.00   1.03832   0.03 
   4   0   5  2 o  139.879    136.571     0.00    0.82150   0.08 
   6   0  -3  2 o  79.505     77.692      0.00    0.82116   0.05 
   9   1  10  4 o  2504.858   2487.069    0.00    1.03710   0.06 
  14   0 -13  4 o  14.121     14.004      0.00    1.03705   0.00 
   3  -2  -6  3 o  72.733     74.092     180.00   1.05094   0.00 
  20   0   2  4 o  1206.288   1165.940   180.00   1.03576   0.01 
   1  -5  -2  3 o  142.235    144.819     0.00    1.05017   0.00 
   6  -4  -2  3 o  497.397    506.065    180.00   1.05003   0.00 
   3   4  -5  3 o  321.813    325.494     0.00    1.04912   0.00 
   3   3  -2  2 o  165.867    162.872     0.00    0.81945   0.19 
   3   4  -2  3 o  675.830    682.946     0.00    1.04896   0.00 
   0   6  -2  3 o  5990.774   6049.134    0.00    1.04800   0.03 
  17   1 -10  4 o  260.697    257.304    180.00   1.03345   0.01 
   3  -3   5  3 o  1679.557   1697.218    0.00    1.04785   0.01 
   2  -4  -4  3 o  4686.042   4739.284    0.00    1.04773   0.03 
   3   1   6  2 o  214.130    210.771     0.00    0.81864   0.24 
  11   1   9  4 o  4405.359   4432.822   180.00   1.03290   0.11 
  20   0  -9  4 o  81.481     83.280      0.00    1.03230   0.00 
  14   2   1  4 o  4426.034   4534.226   180.00   1.03211   0.11 
   4   0  13  4 o  29929.809  30677.793   0.00    1.03189   0.36 
   3   3   0  2 o  197.632    195.069     0.00    0.81774   0.22 
   6   0  -1  2 o  122.739    121.155     0.00    0.81772   0.07 
   5   1  -6  2 o  199.688    197.206     0.00    0.81756   0.23 
   1   1  -7  3 o   7.199      7.390     180.00   1.04586   0.00 
   3   2  -7  3 o  161.369    165.514    180.00   1.04563   0.00 
   2   3   2  3 o  68.180     69.909      0.00    1.04557   0.00 
   2   5  -3  3 o  97.012     99.169     180.00   1.04518   0.00 
   4   3  -5  3 o   7.155      7.310      0.00    1.04513   0.00 
  18   0 -11  4 o  8123.514   7994.237    0.00    1.03066   0.10 
   7   1  11  4 o  2269.375   2180.997   180.00   1.03027   0.05 
   2   3  -7  3 o  132.337    134.242    180.00   1.04440   0.00 
   2   5  -4  3 o  240.145    243.023     0.00    1.04405   0.00 
   3  -4   5  3 o  1801.789   1822.456    0.00    1.04395   0.01 
   1   1   5  3 o  156.005    157.653    180.00   1.04364   0.00 
   3   1   3  3 o  156.095    157.742     0.00    1.04363   0.00 
   3  -6  -1  3 o  241.944    244.480    180.00   1.04357   0.00 
  19   1  -8  4 o  48.606     43.428     180.00   1.02911   0.00 
  14   2  -6  4 o  13.612     11.945     180.00   1.02873   0.00 
   0   3   4  3 o   2.187      2.216      0.00    1.04261   0.00 
   3  -5  -3  3 o  721.831    733.999     0.00    1.04206   0.00 
   0   6  -4  3 o   1.634      1.662     180.00   1.04199   0.00 
   4   2 -10  4 o  9892.935   8499.583    0.00    1.02731   0.24 
   4   3  -2  3 o  1370.255   1402.650    0.00    1.04143   0.01 
   6  -1  -1  3 o  11.845     12.145     180.00   1.04129   0.00 
   5   0  -6  3 o  1362.785   1400.784    0.00    1.04109   0.01 
   0   5  -6  3 o   7.886      8.129      0.00    1.04085   0.00 
   4  -5  -3  3 o  556.411    573.641     0.00    1.04084   0.00 
   0   0  14  4 o  2803.563   2471.406    0.00    1.02630   0.03 
  10   2  -9  4 o  680.355    605.136    180.00   1.02607   0.02 
  12   2  -8  4 o  4506.823   4071.188   180.00   1.02568   0.11 
   4  -2  -6  3 o  336.134    349.285    180.00   1.03976   0.00 
   5  -5   2  3 o  330.107    343.019     0.00    1.03973   0.00 
   3   0  -7  3 o  719.233    735.393    180.00   1.03833   0.00 
   4  -4   4  3 o   6.769      6.878     180.00   1.03804   0.00 
   6  -4   0  3 o  312.366    315.841    180.00   1.03783   0.00 
   4   0  -8  2 o  36.480     36.587      0.00    0.81266   0.02 
  22   0  -4  4 o  13620.824  13106.868   0.00    1.02351   0.16 
   4  -3   4  3 o  10.266     10.287      0.00    1.03745   0.00 
   2   2 -10  4 o  69.371     67.338      0.00    1.02303   0.00 
  18   0   5  4 o  7798.286   7628.711   180.00   1.02251   0.09 
   6   2 -10  4 o  9628.105   9422.505    0.00    1.02249   0.23 
   3   2   2  3 o  306.418    299.579     0.00    1.03624   0.00 
  22   0  -3  4 o  4431.961   4362.654   180.00   1.02204   0.05 
   6  -2   0  3 o  508.641    494.363     0.00    1.03585   0.00 
  12   2   4  4 o  4422.363   4373.544    0.00    1.02164   0.10 
  11   1 -13  4 o  8655.115   8675.744   180.00   1.02052   0.20 
   5  -4  -4  3 o  260.805    253.023     0.00    1.03424   0.00 
   0   2   5  3 o  94.891     92.318      0.00    1.03408   0.00 
  22   0  -5  4 o  8840.848   8930.897   180.00   1.01982   0.10 
   8   2   7  4 o  1700.305   1720.922    0.00    1.01953   0.04 
   5  -1  -6  3 o  631.401    621.045     0.00    1.03358   0.00 
   6   2   8  4 o  5746.218   5817.166   180.00   1.01948   0.14 
   2   0  -7  3 o  431.446    430.368     0.00    1.03305   0.00 
   1  -6   0  3 o  96.574     97.134      0.00    1.03270   0.00 
   1   3   4  2 o  144.324    144.520     0.00    0.80952   0.16 
  13   1   8  4 o  6625.722   6653.362    0.00    1.01806   0.16 
   4  -6  -1  3 o  143.577    145.391     0.00    1.03179   0.00 
  16   0   7  4 o  580.892    580.352    180.00   1.01769   0.01 
   1   1  13  4 o  1459.781   1448.349    0.00    1.01724   0.03 
   1   5   0  3 o  456.567    451.584    180.00   1.03091   0.00 
   5  -3  -5  3 o  1823.644   1786.473    0.00    1.03070   0.01 
  22   0  -2  4 o  4095.476   3971.745    0.00    1.01545   0.05 
   6   0  -3  3 o  277.909    251.348    180.00   1.02921   0.00 
  19   1   2  4 o  846.850    819.860     0.00    1.01519   0.02 
   5   2  -4  3 o  205.455    183.773     0.00    1.02897   0.00 
   2   0  -9  2 o  22.159     22.021      0.00    0.80715   0.01 
   6   0  -4  2 o  68.051     67.528      0.00    0.80667   0.04 
   4   2   3  2 o  146.444    145.206     0.00    0.80639   0.16 
  12   0 -14  4 o  17263.707  16848.936   0.00    1.01328   0.20 
   5   1  12  4 o  6511.641   6412.083    0.00    1.01305   0.15 
   5   2  -3  3 o  80.703     70.884      0.00    1.02666   0.00 
   0   3  -7  3 o  245.228    215.863    180.00   1.02657   0.00 
  14   2   2  4 o  5640.693   5849.871    0.00    1.01190   0.13 
   5   1   3  2 o  60.293     59.599      0.00    0.78981   0.06 
   2  -2  -6  3 o  990.666    908.457    180.00   1.02531   0.01 
   1  -5   6  3 o  5552.394   5109.962    0.00    1.02520   0.03 
  22   0  -6  4 o  16913.053  17805.949  180.00   1.01113   0.20 
   3   3  -3  2 o  34.201     33.793      0.00    0.80424   0.04 
   0   2  10  4 o  114.792    118.852    180.00   1.00996   0.00 
   6  -3  -4  3 o  115.925    111.404     0.00    1.02347   0.00 
  10   0  11  4 o  446.233    458.182    180.00   1.00964   0.01 
   2  -3   6  3 o   4.891      4.733     180.00   1.02307   0.00 
  10   2   6  4 o  257.382    260.968    180.00   1.00918   0.01 
   4   2   9  4 o  1194.920   1206.526    0.00    1.00903   0.03 
   8   2 -10  4 o  10721.957  10793.812   0.00    1.00892   0.25 
   0   2  -7  3 o  213.562    208.109     0.00    1.02263   0.00 
  14   2  -7  4 o  1284.637   1244.727   180.00   1.00781   0.03 
   1   5  -6  3 o  70.233     70.132     180.00   1.02060   0.00 
   6   0  -4  3 o  2958.334   2959.231   180.00   1.02044   0.02 
   2   5  -2  3 o  657.975    658.571     0.00    1.02038   0.00 
   2  -6  -1  3 o  1644.595   1658.035   180.00   1.01926   0.01 
   3  -6   4  3 o  92.806     93.566      0.00    1.01924   0.00 
  12   0  10  4 o  3189.919   2867.264    0.00    1.00554   0.04 
   2   2   6  2 o  32.898     32.535      0.00    0.80134   0.04 
   1   4   2  3 o  868.101    875.063     0.00    1.01903   0.00 
  20   0   3  4 o  200.972    180.918     0.00    1.00519   0.00 
   3   3   1  2 o  51.721     51.160      0.00    0.80100   0.06 
   0   0   9  2 o  45.901     45.302      0.00    0.78562   0.02 
   3  -2   5  3 o  267.893    268.870    180.00   1.01830   0.00 
   5   0   1  3 o  1864.442   1868.438   180.00   1.01814   0.01 
   4   2  -6  2 o  35.498     35.121      0.00    0.80058   0.04 
  22   0  -1  4 o  741.048    688.813    180.00   1.00406   0.01 
   2   0   5  3 o  242.609    241.345     0.00    1.01751   0.00 
   1   1   8  2 o  31.334     31.006      0.00    0.80029   0.03 
   6   0   0  2 o  125.393    124.085     0.00    0.80018   0.07 
   2   5  -5  3 o  291.099    288.530    180.00   1.01723   0.00 
   8   0  12  4 o  60.224     57.189      0.00    1.00356   0.00 
   6  -4  -3  3 o  1068.211   1055.815   180.00   1.01702   0.01 
   0   4   3  3 o  29.346     28.985      0.00    1.01697   0.00 
   3   0   4  3 o  413.041    407.082     0.00    1.01682   0.00 
  21   1  -4  4 o  763.842    746.025    180.00   1.00287   0.02 
  19   1  -9  4 o  348.254    343.463     0.00    1.00256   0.01 
  21   1  -3  4 o  15233.004  15114.401  180.00   1.00231   0.35 
   5   1  -6  3 o   7.850      7.633      0.00    1.01554   0.00 
   1  -6   5  3 o  480.136    466.251    180.00   1.01534   0.00 
   2  -4   6  3 o  400.542    388.849    180.00   1.01529   0.00 
  20   0 -10  4 o  1726.449   1732.934    0.00    1.00146   0.02 
  15   1 -12  4 o  12346.737  12405.768  180.00   1.00130   0.28 
  17   1   5  4 o  192.286    193.564     0.00    1.00096   0.00 
   6   0  -5  2 o  16.314     15.999      0.00    0.78314   0.01 
  16   2  -3  4 o  4743.017   4814.054    0.00    0.99947   0.11 
   6   0  -2  3 o  2845.243   2829.062    0.00    1.01286   0.01 
   0   6  -1  3 o   2.726      2.766     180.00   1.01233   0.00 
  21   1  -5  4 o  158.748    161.821     0.00    0.99856   0.00 
  16   2  -2  4 o  10527.510  10736.264   0.00    0.99825   0.24 
   4   1  -7  3 o  391.315    406.167    180.00   1.01156   0.00 
  22   0  -7  4 o  2953.530   3009.504    0.00    0.99780   0.03 
   2   0  14  4 o  6269.944   6387.155    0.00    0.99774   0.07 
   1   3  -5  2 o  58.081     57.371      0.00    0.79642   0.06 
   2   2  10  4 o  495.349    521.877    180.00   0.98910   0.01 
   3   1 -14  4 o  4987.679   5261.256   180.00   0.98897   0.11 
  21   1  -2  4 o  844.328    856.312    180.00   0.99693   0.02 
   4  -6   3  3 o  1325.552   1375.376   180.00   1.01035   0.01 
  18   0 -12  4 o  1918.498   2026.694   180.00   0.98879   0.02 
   4   0 -15  4 o  465.494    492.599     0.00    0.98836   0.01 
  22   0   0  4 o  27495.135  29096.371  180.00   0.98833   0.30 
  14   2   3  4 o  9093.720   9620.353   180.00   0.98813   0.20 
   6   0  13  4 o  882.249    931.693    180.00   0.98783   0.01 
  16   2  -4  4 o  5265.281   5341.224   180.00   0.99588   0.12 
   3   3  -4  2 o  48.018     46.757      0.00    0.78017   0.05 
  10   2 -10  4 o  8460.914   8915.280   180.00   0.98763   0.19 
   8   0 -15  4 o  12113.467  12762.387   0.00    0.98762   0.13 
  16   2  -5  4 o  768.460    809.619     0.00    0.98762   0.02 
   5   1 -14  4 o  7020.595   7169.352    0.00    0.99524   0.16 
  19   1   3  4 o  10399.468  10859.136   0.00    0.98715   0.23 
  17   1 -11  4 o  9257.561   9460.256    0.00    0.99519   0.21 
  21   1  -1  4 o  1391.409   1444.160    0.00    0.98694   0.03 
   3   1  13  4 o  2559.931   2656.513   180.00   0.98693   0.06 
   4   0  -7  3 o  497.152    491.398    180.00   1.00839   0.00 
   1   4  -7  3 o  210.181    206.588    180.00   1.00822   0.00 
   6  -1  -5  3 o  482.047    472.082     0.00    1.00811   0.00 
   2  -5  -3  3 o  79.749     77.875     180.00   1.00803   0.00 
   3  -5   5  3 o  63.733     61.414     180.00   1.00766   0.00 
  15   1   7  4 o  11914.554  12424.473  180.00   0.99391   0.27 
  12   2  -9  4 o  7334.372   7677.035    0.00    0.99361   0.16 
  16   0 -13  4 o  19148.721  20088.498   0.00    0.99337   0.21 
   7   1 -14  4 o  6590.057   6920.028   180.00   0.99323   0.15 
   5   2  -5  3 o  902.578    831.808     0.00    1.00643   0.00 
   4  -5   4  3 o  733.704    674.560    180.00   1.00634   0.00 
  16   2  -1  4 o  242.779    254.685     0.00    0.99227   0.01 
   6   0 -15  4 o  16034.539  16798.938   0.00    0.99209   0.18 
   5  -6   0  3 o  570.629    520.079    180.00   1.00501   0.00 
  14   0   9  4 o  13.039     13.603     180.00   0.99162   0.00 
  14   2  -8  4 o  1634.402   1526.669   180.00   0.98348   0.04 
   4  -2   4  3 o  3525.259   3229.857    0.00    1.00472   0.02 
   5  -5  -3  3 o  49.288     45.167      0.00    1.00472   0.00 
   5  -1   2  3 o  26.197     24.172     180.00   1.00444   0.00 
   9   1 -14  4 o   6.848      6.486     180.00   0.98309   0.00 
  13   1 -13  4 o  303.881    315.645     0.00    0.99094   0.01 
   1   1  -9  2 o  122.322    119.926     0.00    0.77686   0.12 
  14   0 -14  4 o  7189.153   7104.956    0.00    0.98187   0.08 
  16   2   0  4 o  7151.954   7075.403   180.00   0.98177   0.16 
  21   1  -6  4 o  3452.062   3617.037   180.00   0.98959   0.08 
  12   2   5  4 o  8119.194   8533.415    0.00    0.98933   0.18 
  18   0   6  4 o  11306.551  11034.979   0.00    0.98071   0.12 
   3   3   2  2 o  58.598     57.673      0.00    0.77574   0.06 
   0   6  -5  3 o  10.530     10.531      0.00    1.00158   0.00 
  22   0  -8  4 o  30.724     29.855     180.00   0.98039   0.00 
   3   3  -7  3 o  108.090    108.890    180.00   1.00058   0.00 
   4   2 -11  4 o  3350.566   3271.561    0.00    0.97936   0.07 
   5   2  -2  3 o  1489.716   1506.018    0.00    0.99999   0.01 
   5   1   0  3 o  74.033     74.927      0.00    0.99979   0.00 
   2  -2   6  3 o  109.921    111.477    180.00   0.99942   0.00 
   5  -6   1  3 o  27.039     27.434     180.00   0.99933   0.00 
   5  -4   3  3 o  292.715    297.131    180.00   0.99924   0.00 
   6   0   1  2 o  25.686     25.389      0.00    0.77427   0.01 
   0   4  -7  3 o  23.897     24.286      0.00    0.99900   0.00 
   3   4  -6  3 o  229.123    233.074     0.00    0.99875   0.00 
   9   1  11  4 o  1331.432   1346.344   180.00   0.97755   0.03 
   3   4  -1  3 o   0.007      0.008      0.00    0.99851   0.00 
   6  -3   1  3 o  487.068    495.977     0.00    0.99807   0.00 
  11   1  10  4 o  1846.721   1899.758    0.00    0.97698   0.04 
   8   2   8  4 o  1832.958   1895.137    0.00    0.97681   0.04 
   6   2 -11  4 o  632.148    655.196     0.00    0.97673   0.01 
   2   0 -15  4 o  7097.423   7366.611   180.00   0.97668   0.08 
   6  -2  -5  3 o  149.629    152.251     0.00    0.99765   0.00 
  21   1  -7  4 o  374.341    392.489     0.00    0.97631   0.01 
   6  -5  -1  3 o  508.452    516.490    180.00   0.99715   0.00 
   3   3   1  3 o  184.606    187.295     0.00    0.99670   0.00 
   4   3  -6  3 o  137.318    139.318     0.00    0.99633   0.00 
  10   0 -15  4 o  17175.734  18378.395  180.00   0.97527   0.19 
  16   2  -6  4 o  683.294    732.683    180.00   0.97505   0.01 
   1   1 -14  4 o  14473.848  15533.819  180.00   0.97489   0.31 
   2  -6   5  3 o  21.742     22.117      0.00    0.99573   0.00 
   6  -4   1  3 o  97.891     100.108     0.00    0.99519   0.00 
   5  -2  -6  3 o  968.029    991.649    180.00   0.99505   0.00 
   2   2 -11  4 o  11250.852  12013.801  180.00   0.97410   0.24 
   5  -3   3  3 o  153.070    157.307    180.00   0.99481   0.00 
   6   2   9  4 o  5000.232   5305.801    0.00    0.97382   0.11 
  19   1 -10  4 o  5738.329   6019.493   180.00   0.97346   0.12 
   1   0  -7  3 o  241.978    251.183    180.00   0.99408   0.00 
   0   1   6  3 o   3.521      3.669     180.00   0.99375   0.00 
   4   1   2  3 o  10.380     10.818     180.00   0.99374   0.00 
  21   1   0  4 o  554.519    563.244    180.00   0.97275   0.01 
  20   0   4  4 o  1781.845   1804.214    0.00    0.97269   0.02 
   2   0   8  2 o  93.722     93.372      0.00    0.77065   0.05 
   5   1  -7  2 o  81.252     80.961      0.00    0.77055   0.08 
   1  -3  -5  3 o  219.255    228.463    180.00   0.99158   0.00 
   6  -5   0  3 o  2235.051   2327.042    0.00    0.99145   0.01 
  10   2   7  4 o  19301.561  18241.549   0.00    0.97058   0.41 
   4   3  -1  3 o  17.487     18.173     180.00   0.99099   0.00 
  16   0   8  4 o  47.598     43.811      0.00    0.96906   0.00 
   7   1  12  4 o  3235.073   2968.804    0.00    0.96892   0.07 
  22   0   1  4 o  4027.471   3692.370    0.00    0.96888   0.04 
  20   0 -11  4 o  8825.868   8076.061   180.00   0.96879   0.09 
   2   4   1  3 o  810.881    851.653     0.00    0.98914   0.00 
   6   0  -5  3 o  67.519     71.126      0.00    0.98836   0.00 
   0   1  -7  3 o  308.098    324.416    180.00   0.98820   0.00 
   6  -1   0  3 o  19.369     20.374      0.00    0.98801   0.00 
   3  -1  -7  3 o   7.616      8.005      0.00    0.98789   0.00 
  13   1   9  4 o  1073.610   956.953    180.00   0.96726   0.02 
  16   2   1  4 o  460.634    410.259    180.00   0.96719   0.01 
   5  -6  -1  3 o  398.248    415.269    180.00   0.98734   0.00 
   8   2 -11  4 o  6385.943   5622.058   180.00   0.96639   0.14 
   1   0   6  3 o   9.157      9.310      0.00    0.98649   0.00 
  11   1 -14  4 o  63.229     54.457      0.00    0.96555   0.00 
   2   4  -7  3 o  133.172    126.283    180.00   0.98488   0.00 
   4   0   3  3 o  431.349    405.900    180.00   0.98461   0.00 
   4   2  -7  3 o  359.996    338.549    180.00   0.98458   0.00 
   4   0  14  4 o  2805.808   2407.931    0.00    0.96377   0.03 
   1  -4  -4  3 o  354.323    333.285    180.00   0.98351   0.00 
   1   6  -3  3 o  164.241    154.672     0.00    0.98346   0.00 
  17   1   6  4 o  2557.793   2334.736    0.00    0.96239   0.05 
   4   2  10  4 o  2108.506   1967.456   180.00   0.96186   0.04 
  14   2   4  4 o  9900.553   9314.831   180.00   0.96162   0.21 
   0   2  11  4 o  4628.025   4395.873    0.00    0.96132   0.10 
   1   6  -4  3 o  315.342    310.674     0.00    0.98153   0.00 
   2   2  -8  2 o  42.074     41.308      0.00    0.76366   0.04 
  12   2 -10  4 o  7221.191   7091.069   180.00   0.96006   0.15 
   6  -5  -2  3 o  668.646    651.383     0.00    0.98004   0.00 
  22   0  -9  4 o  483.124    480.330     0.00    0.95956   0.01 
  21   1  -8  4 o  27203.627  27210.465  180.00   0.95925   0.57 
   1   3   5  2 o  115.428    113.080     0.00    0.76241   0.11 
  16   2  -7  4 o  9682.417   9734.740    0.00    0.95865   0.20 
   2  -5   6  3 o  824.674    822.876     0.00    0.97811   0.00 
   0   0  15  4 o  1277.809   1273.842   180.00   0.95788   0.01 
   4  -6  -2  3 o  1367.505   1388.754    0.00    0.97738   0.01 
  19   1   4  4 o  683.003    664.521     0.00    0.95705   0.01 
  17   1 -12  4 o  3402.846   3263.672   180.00   0.95661   0.07 
  14   2  -9  4 o  3684.636   3527.943    0.00    0.95656   0.08 
  15   1 -13  4 o  2027.525   1926.144    0.00    0.95630   0.04 
  12   0 -15  4 o  667.208    627.394     0.00    0.95589   0.01 
   4  -1  -7  3 o  55.591     58.532     180.00   0.97588   0.00 
  12   2   6  4 o  142.207    133.079    180.00   0.95565   0.00 
   3  -6  -2  3 o  528.957    558.834     0.00    0.97568   0.00 
  21   1   1  4 o  396.430    367.171    180.00   0.95492   0.01 
   6   0  -1  3 o  524.976    558.823     0.00    0.97473   0.00 
   2   5  -1  3 o  370.778    394.683    180.00   0.97472   0.00 
   5  -5   3  3 o  156.748    166.695     0.00    0.97450   0.00 
   1   1  14  4 o  3334.183   3069.982    0.00    0.95396   0.07 
   4   2   4  2 o  107.305    105.340     0.00    0.75911   0.10 
   4   2   1  3 o  836.608    860.535     0.00    0.97313   0.00 
   6  -2   1  3 o  2223.376   2176.892   180.00   0.97197   0.01 
   5   1  13  4 o  3555.667   3308.530   180.00   0.95180   0.07 
   5  -6   2  3 o  281.342    270.853     0.00    0.97145   0.00 
   3  -7   2  3 o  123.286    118.381    180.00   0.97136   0.00 
   2  -7   2  3 o  1001.813   955.118     0.00    0.97104   0.00 
   2   5  -6  3 o  219.118    205.832     0.00    0.97016   0.00 
   1  -2  -6  3 o  36.356     34.144      0.00    0.97015   0.00 
   3   1  -9  2 o  68.205     67.446      0.00    0.75696   0.07 
   1  -3   7  3 o   7.991      7.472     180.00   0.96989   0.00 
  10   0  12  4 o  4010.670   3918.495    0.00    0.94956   0.04 
   2  -1  -7  3 o  1130.769   1042.828   180.00   0.96914   0.01 
   4  -4  -5  3 o  1093.571   1007.333   180.00   0.96908   0.01 
  15   1   8  4 o  5518.943   5473.674    0.00    0.94918   0.11 
  16   2   2  4 o  500.257    498.028     0.00    0.94908   0.01 
  10   2 -11  4 o  5696.263   5676.164    0.00    0.94905   0.12 
  12   0  11  4 o  1905.709   1912.191   180.00   0.94885   0.02 
  18   0 -13  4 o  694.320    715.133    180.00   0.94750   0.01 
   2  -7   3  3 o  392.460    349.815     0.00    0.96715   0.00 
  22   0   2  4 o  8284.503   8725.623    0.00    0.94640   0.08 
   1  -6  -1  3 o  60.541     52.547      0.00    0.96570   0.00 
  16   0 -14  4 o  14200.431  15106.927   0.00    0.94596   0.14 
   1   3   0  4 o   3.529      3.772      0.00    0.94573   0.00 
   3  -7   1  3 o  913.971    783.676    180.00   0.96511   0.00 
   6  -4  -4  3 o  270.728    232.066     0.00    0.96509   0.00 
   4   0   6  2 o  40.530     40.331      0.00    0.75392   0.02 
   6  -5   1  3 o  197.580    169.650     0.00    0.96406   0.00 
   0   5   2  3 o  335.187    288.094     0.00    0.96401   0.00 
   1   3  -1  4 o   1.870      2.043      0.00    0.94439   0.00 
   4   2  -7  2 o  28.266     28.122      0.00    0.75318   0.03 
   1   6  -2  3 o  78.001     67.706      0.00    0.96364   0.00 
   5   2  -6  3 o  176.282    153.409     0.00    0.96356   0.00 
   6   0  -6  2 o  43.032     42.804      0.00    0.75287   0.02 
   3  -1   5  3 o  26.468     23.597     180.00   0.96294   0.00 
   1   3   1  4 o  21.587     24.149     180.00   0.94298   0.00 
   5  -2   3  3 o   3.146      2.879     180.00   0.96231   0.00 
  19   1 -11  4 o  8383.535   9404.637   180.00   0.94268   0.17 
   3  -4  -5  3 o  1344.336   1264.526   180.00   0.96155   0.01 
   2   2  11  4 o  17156.746  19210.076   0.00    0.94188   0.35 
   8   0  13  4 o  15.379     17.210      0.00    0.94183   0.00 
  13   1 -14  4 o  3016.541   3372.867   180.00   0.94177   0.06 
   6   1  -4  3 o  14.088     13.516      0.00    0.96085   0.00 
   0   2   8  2 o  131.379    130.511     0.00    0.75137   0.13 
   1  -4   7  3 o  133.616    131.613    180.00   0.95974   0.00 
   6  -3  -5  3 o  124.853    123.271    180.00   0.95963   0.00 
  14   0  10  4 o  7717.408   8253.753   180.00   0.93975   0.08 
  18   0   7  4 o  707.281    756.157    180.00   0.93960   0.01 
   0   6   0  3 o   4.453      4.444     180.00   0.95866   0.00 
  20   0   5  4 o  7823.281   8412.918    0.00    0.93911   0.08 
   1   3  -2  4 o  13.357     14.398     180.00   0.93901   0.00 
  21   1  -9  4 o  11169.832  12040.861  180.00   0.93901   0.22 
  16   2  -8  4 o  24949.787  26896.762   0.00    0.93901   0.50 
   1   6  -5  3 o  32.112     31.977      0.00    0.95823   0.00 
   3   3  -1  4 o  11.338     12.332     180.00   0.93871   0.00 
   6   1  -3  3 o  94.719     94.113     180.00   0.95806   0.00 
  18   2  -3  4 o  5759.721   6269.788    0.00    0.93869   0.12 
   3   3   0  4 o   1.985      2.164      0.00    0.93865   0.00 
   4  -3  -6  3 o  247.143    244.894    180.00   0.95789   0.00 
   3   3  -5  2 o  13.592     13.493      0.00    0.74956   0.01 
  24   0  -4  4 o  692.972    765.044    180.00   0.93830   0.01 
   1   3  -6  2 o  19.017     18.880      0.00    0.74906   0.02 
   3  -7   3  3 o  55.992     53.468      0.00    0.95646   0.00 
  18   2  -4  4 o  378.751    429.346     0.00    0.93708   0.01 
  24   0  -5  4 o  1054.198   1194.308    0.00    0.93682   0.01 
  18   2  -2  4 o  2384.509   2682.587    0.00    0.93631   0.05 
   1   3   2  4 o  46.952     52.774      0.00    0.93627   0.00 
  22   0 -10  4 o  1028.263   1147.659   180.00   0.93600   0.01 
   5   1 -15  4 o   3.471      3.859     180.00   0.93588   0.00 
  24   0  -3  4 o  5445.093   6034.441   180.00   0.93579   0.05 
   7   1 -15  4 o  17.127     18.802      0.00    0.93556   0.00 
  20   0 -12  4 o  1401.848   1501.736   180.00   0.93513   0.01 
   8   2   9  4 o  10581.521  11281.110  180.00   0.93506   0.21 
   5   2  -1  3 o  126.599    116.995     0.00    0.95418   0.00 
   3   3  -2  4 o  28.271     29.559      0.00    0.93480   0.00 
   2  -7   1  3 o  60.581     55.937     180.00   0.95388   0.00 
   3   3   1  4 o  52.427     53.956      0.00    0.93461   0.00 
  21   1   2  4 o  2442.692   2393.284    0.00    0.93405   0.05 
   3  -3  -6  3 o  389.022    359.453    180.00   0.95311   0.00 
   1  -2   7  3 o  29.127     26.919     180.00   0.95306   0.00 
   4   2 -12  4 o  71.967     67.743     180.00   0.93359   0.00 
   4  -5  -4  3 o  747.426    692.568     0.00    0.95260   0.00 
   1   5   1  3 o  395.044    366.483     0.00    0.95244   0.00 
   2   0  15  4 o  400.683    365.965     0.00    0.93318   0.00 
  14   2   5  4 o  6755.921   6170.410    0.00    0.93318   0.13 
   6   2 -12  4 o  746.168    663.119     0.00    0.93265   0.01 
   5   0  -7  3 o  126.826    118.834    180.00   0.95142   0.00 
  10   2   8  4 o  941.056    825.702     0.00    0.93216   0.02 
  18   2  -5  4 o  16279.979  14289.933   0.00    0.93154   0.32 
  24   0  -6  4 o  5177.439   4553.214    0.00    0.93141   0.05 
   4  -6   4  3 o  171.764    164.010    180.00   0.95033   0.00 
   2  -1   6  3 o   6.530      6.241     180.00   0.95029   0.00 
   5  -6  -2  3 o  330.473    321.118    180.00   0.94976   0.00 
  14   0 -15  4 o  436.993    391.010     0.00    0.93072   0.00 
  18   2  -1  4 o  1718.797   1576.797    0.00    0.93002   0.03 
   6   0 -16  4 o  4869.897   4468.144   180.00   0.93002   0.05 
   1  -7   3  3 o  576.423    575.790     0.00    0.94896   0.00 
   6   2  10  4 o  8088.124   7459.103    0.00    0.92987   0.16 
   1   3  -3  4 o  1380.652   1275.560    0.00    0.92981   0.03 
  24   0  -2  4 o  176.386    164.965    180.00   0.92939   0.00 
   3   1 -15  4 o  9975.740   9344.188   180.00   0.92932   0.20 
   3  -6   5  3 o  128.598    131.279    180.00   0.94806   0.00 
   4  -1   4  3 o  1016.781   1038.081    0.00    0.94806   0.00 
   1  -5  -3  3 o  298.465    305.181     0.00    0.94797   0.00 
   5  -4  -5  3 o  1689.024   1735.503    0.00    0.94767   0.01 
   4  -7   1  3 o  540.853    556.218     0.00    0.94762   0.00 
   4   4  -4  3 o  94.698     97.476     180.00   0.94756   0.00 
   9   1 -15  4 o   3.457      3.280      0.00    0.92841   0.00 
  16   2   3  4 o  144.562    137.423    180.00   0.92804   0.00 
   0   5  -7  3 o  47.149     49.227     180.00   0.94679   0.00 
  14   2 -10  4 o  1795.763   1707.841    0.00    0.92784   0.04 
   2   2 -12  4 o  1300.616   1237.062   180.00   0.92770   0.03 
   8   0 -16  4 o  113.455    107.911     0.00    0.92766   0.00 
   3   1  14  4 o  1357.650   1291.257    0.00    0.92750   0.03 
   6  -1  -6  3 o  1833.476   1939.487    0.00    0.94619   0.01 
   7  -3  -2  3 o  62.177     66.017     180.00   0.94601   0.00 
   1  -6   6  3 o  176.319    187.491     0.00    0.94594   0.00 
   3   3  -3  4 o  21631.965  20583.479  180.00   0.92705   0.42 
   3   3   2  4 o  12993.237  12390.615  180.00   0.92673   0.25 
   5   3  -1  4 o  28843.916  27678.406  180.00   0.92635   0.56 
   2  -6  -2  3 o   4.453      4.803      0.00    0.94512   0.00 
   6   0  14  4 o  86.159     82.843     180.00   0.92626   0.00 
   0   6  -6  3 o  305.842    330.256    180.00   0.94504   0.00 
  12   2 -11  4 o  25.649     24.958      0.00    0.92583   0.00 
   1   3   3  4 o  14819.002  14422.400   0.00    0.92582   0.29 
  19   1   5  4 o  5598.880   5474.078   180.00   0.92567   0.11 
  23   1  -4  4 o  257.585    252.002    180.00   0.92565   0.01 
   2   2  -8  3 o  215.241    234.646    180.00   0.94444   0.00 
   4   0 -16  4 o  5981.611   5859.372    0.00    0.92561   0.06 
  11   1  11  4 o  466.750    460.135     0.00    0.92539   0.01 
   5   3   0  4 o  3613.709   3599.342   180.00   0.92496   0.07 
   8   2 -12  4 o  349.727    348.377    180.00   0.92495   0.01 
   6  -5  -3  3 o  576.831    639.590     0.00    0.94339   0.00 
   6   1  -5  3 o  186.065    206.581     0.00    0.94329   0.00 
   7  -2  -3  3 o  90.290     100.563    180.00   0.94303   0.00 
   3  -5  -4  3 o  1781.504   1984.813    0.00    0.94300   0.01 
   4  -7   2  3 o  367.859    409.867     0.00    0.94299   0.00 
   2  -7   4  3 o  2823.534   3147.510   180.00   0.94295   0.01 
  17   1   7  4 o  2365.480   2377.451   180.00   0.92410   0.05 
  23   1  -3  4 o  2888.879   2907.351   180.00   0.92390   0.06 
   5   3  -2  4 o  1923.696   1936.090    0.00    0.92389   0.04 
  23   1  -5  4 o  94.943     95.793     180.00   0.92357   0.00 
   1  -7   2  3 o  975.501    1089.540    0.00    0.94212   0.00 
   9   1  12  4 o  12425.715  12561.683  180.00   0.92337   0.24 
  16   0   9  4 o  16.097     16.344      0.00    0.92297   0.00 
   1   5  -7  3 o   7.520      8.359      0.00    0.94162   0.00 
   2   2   4  3 o  548.294    604.815    180.00   0.94118   0.00 
   5   1  -7  3 o  544.221    599.259    180.00   0.94110   0.00 
  18   2  -6  4 o  5762.135   5894.001    0.00    0.92227   0.11 
  24   0  -7  4 o  1386.900   1418.698    0.00    0.92227   0.01 
   7  -3  -3  3 o   3.778      4.131     180.00   0.94078   0.00 
  22   0   3  4 o  673.473    692.087     0.00    0.92160   0.01 
  12   2   7  4 o  4548.799   4678.692    0.00    0.92138   0.09 
   6   0  -6  3 o  190.630    206.085    180.00   0.93904   0.00 
   3  -7   0  3 o  225.817    244.905    180.00   0.93889   0.00 
   7  -2  -2  3 o  902.191    980.655    180.00   0.93880   0.00 
   3   5  -4  3 o  18.192     19.774     180.00   0.93879   0.00 
  18   2   0  4 o  2748.390   2801.844    0.00    0.92006   0.05 
   5   3   1  4 o  272.969    276.541    180.00   0.91979   0.01 
   4   4  -5  3 o  1893.986   2090.052   180.00   0.93825   0.01 
  13   1  10  4 o  147.493    148.581     0.00    0.91958   0.00 
  24   0  -1  4 o  1340.071   1339.593    0.00    0.91933   0.01 
   6  -4   2  3 o  1536.370   1725.379   180.00   0.93741   0.01 
  10   0 -16  4 o  1387.637   1355.912    0.00    0.91869   0.01 
   4   4  -3  3 o  199.747    224.702    180.00   0.93718   0.00 
  17   1 -13  4 o  150.689    145.754     0.00    0.91843   0.00 
  23   1  -2  4 o  5884.557   5681.587   180.00   0.91838   0.11 
   5  -1  -7  3 o  272.227    303.392    180.00   0.93625   0.00 
  23   1  -6  4 o  1743.173   1642.457   180.00   0.91774   0.03 
   5   3  -3  4 o  53.302     50.130     180.00   0.91769   0.00 
   1  -7   4  3 o   5.149      5.708      0.00    0.93604   0.00 
   1   3  -4  4 o  2230.948   2062.456   180.00   0.91712   0.04 
   6   1  -2  3 o  1635.698   1768.826    0.00    0.93542   0.01 
   4   2  11  4 o  181.979    167.686     0.00    0.91698   0.00 
   1   3   4  3 o  470.530    506.311    180.00   0.93533   0.00 
  16   2  -9  4 o  3928.640   3606.421   180.00   0.91678   0.08 
   3   4  -7  3 o  2669.573   2843.156    0.00    0.93515   0.01 
   3   4   0  3 o  1936.850   2026.019   180.00   0.93487   0.01 
   5  -3  -6  3 o  239.204    249.196    180.00   0.93482   0.00 
   1   1 -15  4 o  605.614    553.029     0.00    0.91632   0.01 
  21   1 -10  4 o  1074.193   980.541     0.00    0.91626   0.02 
   5  -5  -4  3 o   0.047      0.048     180.00   0.93460   0.00 
   3   3  -4  4 o  1963.138   1790.787   180.00   0.91574   0.04 
   4   3  -7  3 o  269.500    263.506     0.00    0.93401   0.00 
   3   1  -8  3 o  1197.179   1152.024   180.00   0.93381   0.01 
   0   2  12  4 o  404.741    369.733    180.00   0.91535   0.01 
   3   3   3  4 o  545.615    498.507    180.00   0.91532   0.01 
   3   2  -8  3 o  233.667    217.523     0.00    0.93335   0.00 
   4  -4   5  3 o  671.190    623.569     0.00    0.93331   0.00 
  11   1 -15  4 o  313.931    287.598    180.00   0.91487   0.01 
   2   0 -16  4 o  13.339     12.233     180.00   0.91472   0.00 
   2   3   3  3 o  2906.135   2609.507    0.00    0.93264   0.01 
   4  -7   0  3 o  191.624    171.978    180.00   0.93263   0.00 
   2   1  -8  3 o  572.795    509.340    180.00   0.93230   0.00 
   7   1  13  4 o  3701.442   3436.357   180.00   0.91365   0.07 
   7  -3  -1  3 o  2902.872   2568.527    0.00    0.93171   0.01 
   2   3  -8  3 o   0.004      0.004      0.00    0.93162   0.00 
   0   0   7  3 o  2945.044   2607.640   180.00   0.93158   0.01 
   1   2   5  3 o  362.873    321.574    180.00   0.93149   0.00 
  15   1 -14  4 o  43.848     41.063      0.00    0.91315   0.00 
   6  -3   2  3 o   6.334      5.724     180.00   0.93056   0.00 
   1   3   4  4 o  1332.690   1293.226   180.00   0.91202   0.03 
   3   5  -3  3 o   0.120      0.112      0.00    0.92953   0.00 
   5   3  -4  3 o  123.385    115.211    180.00   0.92941   0.00 
   5   3   2  4 o  7953.231   8093.212   180.00   0.91102   0.15 
  10   2 -12  4 o  4756.068   4848.397    0.00    0.91098   0.09 
  19   1 -12  4 o  70.927     72.374      0.00    0.91095   0.00 
  21   1   3  4 o  7074.144   7256.359   180.00   0.91082   0.13 
   5   0   2  3 o  25.478     23.997     180.00   0.92895   0.00 
   3   5  -5  3 o  935.475    881.678    180.00   0.92890   0.00 
   1   2  -8  3 o  3530.732   3339.890   180.00   0.92860   0.02 
  22   0 -11  4 o  1750.308   1816.137   180.00   0.91041   0.02 
   3  -4   6  3 o  318.781    301.731     0.00    0.92854   0.00 
   1   3  -8  3 o  589.608    558.863    180.00   0.92838   0.00 
   6  -2  -6  3 o  204.085    193.491     0.00    0.92833   0.00 
   7  -4  -2  3 o  234.083    222.087    180.00   0.92824   0.00 
   7  -2  -4  3 o  1367.094   1299.136   180.00   0.92794   0.01 
   4   3   0  3 o  2413.690   2294.154   180.00   0.92787   0.01 
  24   0  -8  4 o  5316.454   5546.972   180.00   0.90972   0.05 
  18   2  -7  4 o  8406.904   8766.850   180.00   0.90961   0.16 
  23   1  -1  4 o  19.629     20.410      0.00    0.90930   0.00 
   2  -4  -5  3 o  150.815    143.789    180.00   0.92699   0.00 
   5  -6   3  3 o  1569.327   1504.643   180.00   0.92649   0.01 
  23   1  -7  4 o  206.416    211.210    180.00   0.90837   0.00 
   7   3  -1  4 o  73.695     75.011     180.00   0.90805   0.00 
   5   3  -4  4 o  1843.052   1873.892    0.00    0.90797   0.03 
   6  -6   0  3 o  1425.554   1387.177    0.00    0.92582   0.01 
   1   6  -1  3 o  144.438    140.877    180.00   0.92573   0.00 
  18   0 -14  4 o  778.851    789.615    180.00   0.90734   0.01 
   3   2   3  3 o  991.634    980.385     0.00    0.92518   0.00 
   1  -5   7  3 o  59.390     58.902      0.00    0.92502   0.00 
   7   3  -2  4 o  543.496    552.227    180.00   0.90698   0.01 
  18   2   1  4 o  16473.564  16765.049   0.00    0.90679   0.31 
   1  -1  -7  3 o  2243.290   2242.558   180.00   0.92445   0.01 
   5   1   1  3 o  12.820     12.817      0.00    0.92444   0.00 
   2   1   5  3 o  253.125    253.254    180.00   0.92436   0.00 
  15   1   9  4 o  1012.598   1033.108   180.00   0.90636   0.02 
  24   0   0  4 o  2578.029   2627.785    0.00    0.90596   0.02 
   4  -3   5  3 o  417.289    419.326    180.00   0.92383   0.00 
   7  -4  -1  3 o  158.199    159.399     0.00    0.92350   0.00 
   7   3   0  4 o  2529.650   2560.932    0.00    0.90551   0.05 
   3  -7   4  3 o  562.379    568.508    180.00   0.92316   0.00 
  20   0   6  4 o  10923.467  10956.748   0.00    0.90517   0.10 
   6  -1   1  3 o  2001.180   2024.561   180.00   0.92308   0.01 
  16   2   4  4 o  2286.244   2254.858    0.00    0.90474   0.04 
   3  -3   6  3 o   0.579      0.590     180.00   0.92227   0.00 
   4   0  15  4 o  15.838     15.092      0.00    0.90398   0.00 
   4  -2  -7  3 o  77.042     78.793      0.00    0.92171   0.00 
   2  -3  -6  3 o   0.448      0.459      0.00    0.92169   0.00 
   6   0   0  3 o  96.467     98.685      0.00    0.92162   0.00 
  12   0 -16  4 o  398.144    375.186    180.00   0.90366   0.00 
   6  -6  -1  3 o  256.710    262.744    180.00   0.92147   0.00 
   5   3  -5  3 o  2347.674   2403.072   180.00   0.92143   0.01 
  14   2   6  4 o  782.281    734.413     0.00    0.90352   0.01 
   7  -1  -3  3 o  909.273    929.847    180.00   0.92076   0.00 
   3   1   4  3 o  489.781    500.852    180.00   0.92075   0.00 
   2  -6   6  3 o  5200.534   5288.844    0.00    0.92024   0.02 
   7   3  -3  4 o  776.500    732.022    180.00   0.90233   0.01 
   6  -5   2  3 o  123.506    124.946    180.00   0.91995   0.00 
   3  -2  -7  3 o  200.164    201.368    180.00   0.91970   0.00 
   4  -7   3  3 o  355.618    356.691     0.00    0.91958   0.00 
   1   3  -5  4 o  517.840    504.139    180.00   0.90136   0.01 
   3   3  -5  4 o  3237.879   3162.259    0.00    0.90127   0.06 
  20   0 -13  4 o  6474.265   6340.455    0.00    0.90119   0.06 
  16   0 -15  4 o  641.354    628.129    180.00   0.90119   0.01 
   2  -7   0  3 o  10.559     10.343      0.00    0.91881   0.00 
   5   3  -3  3 o   0.246      0.241      0.00    0.91880   0.00 
   4  -5   5  3 o  2930.490   2862.552    0.00    0.91873   0.01 
   3   3   4  4 o  85.479     84.806      0.00    0.90076   0.00 
   1   6  -6  3 o  39.390     37.232      0.00    0.91777   0.00 
  18   0   8  4 o  487.261    494.685     0.00    0.89971   0.00 
   7   3   1  4 o  9016.549   9218.388   180.00   0.89944   0.17 
   7  -3  -4  3 o  643.275    594.881     0.00    0.91694   0.00 
   1  -7   1  3 o   1.118      1.031     180.00   0.91676   0.00 
   5   3   3  4 o  923.070    959.712    180.00   0.89896   0.02 
   2   5   0  3 o  790.841    724.478    180.00   0.91607   0.00 
   7  -2  -1  3 o  49.098     44.970     180.00   0.91599   0.00 
  14   2 -11  4 o  1820.069   1977.069    0.00    0.89804   0.03 
   0   0  16  4 o  129.846    141.203     0.00    0.89801   0.00 
   1   1  15  4 o  2887.136   3188.055   180.00   0.89767   0.05 
   7  -1  -4  3 o  1649.752   1512.903   180.00   0.91526   0.01 
   2   2  12  4 o  1695.979   1895.624    0.00    0.89732   0.03 
  12   0  12  4 o  73.096     81.841      0.00    0.89725   0.00 
  23   1   0  4 o  7065.446   7955.992   180.00   0.89696   0.13 
   5   1  14  4 o  18.149     20.438      0.00    0.89696   0.00 
   7  -4  -3  3 o  2109.910   1944.579   180.00   0.91451   0.01 
   1   4   3  3 o  4431.152   4085.854    0.00    0.91446   0.02 
  23   1  -8  4 o  143.699    160.031    180.00   0.89577   0.00 
  13   1 -15  4 o  528.976    588.802    180.00   0.89576   0.01 
   5  -4   4  3 o  580.843    545.333    180.00   0.91319   0.00 
   1  -1   7  3 o  503.726    473.208    180.00   0.91316   0.00 
  10   0  13  4 o  3969.487   4393.765    0.00    0.89556   0.04 
   0   3   5  3 o  592.330    557.568    180.00   0.91306   0.00 
   1   3   5  4 o  440.169    483.588    180.00   0.89532   0.01 
  22   0   4  4 o  321.246    351.070    180.00   0.89516   0.00 
   5   3  -5  4 o  490.689    534.315    180.00   0.89505   0.01 
   4  -6  -3  3 o  331.899    318.650     0.00    0.91235   0.00 
   8   2  10  4 o   6.746      7.274     180.00   0.89475   0.00 
  10   2   9  4 o  3077.196   3289.153   180.00   0.89447   0.06 
   6  -6   1  3 o  606.906    593.777     0.00    0.91186   0.00 
   7   3  -4  4 o  114.400    121.571    180.00   0.89427   0.00 
  24   0  -9  4 o  1414.407   1499.466    0.00    0.89419   0.01 
  18   2  -8  4 o  1058.308   1115.530    0.00    0.89397   0.02 
  19   1   6  4 o  264.536    277.235    180.00   0.89371   0.00 
   3  -5   6  3 o  175.368    176.692    180.00   0.91117   0.00 
   4   4  -6  3 o  107.889    109.834     0.00    0.91089   0.00 
   2   5  -7  3 o  3615.785   3695.586    0.00    0.91077   0.01 
   3   0  -8  3 o  677.217    696.378    180.00   0.91055   0.00 
  16   2 -10  4 o  373.938    387.030    180.00   0.89259   0.01 
   4   1  -8  3 o  71.330     74.024      0.00    0.90965   0.00 
   3   3  -8  3 o  108.513    112.348    180.00   0.90927   0.00 
   5  -1   3  3 o   1.910      1.976      0.00    0.90920   0.00 
  14   0  11  4 o  25004.160  25826.441   0.00    0.89179   0.23 
  21   1 -11  4 o  3246.009   3345.602   180.00   0.89163   0.06 
  12   2 -12  4 o  1048.200   1079.060   180.00   0.89156   0.02 
   4   4  -2  3 o  449.093    463.139    180.00   0.90894   0.00 
   6   1  -6  3 o  34.257     35.100      0.00    0.90850   0.00 
   7  -1  -2  3 o  1516.628   1547.524    0.00    0.90821   0.01 
   2  -5  -4  3 o  213.553    217.722    180.00   0.90815   0.00 
  18   2   2  4 o  3442.964   3423.814   180.00   0.89063   0.06 
   6   2 -13  4 o  2042.338   2029.832    0.00    0.89061   0.04 
   5   2  -7  3 o  659.109    668.850     0.00    0.90763   0.00 
   4   2 -13  4 o  303.783    296.151     0.00    0.89025   0.01 
   7   3   2  4 o  31.741     30.634      0.00    0.89005   0.00 
  24   0   1  4 o  3719.430   3537.973   180.00   0.88974   0.03 
   0   7  -3  3 o  209.569    213.173    180.00   0.90638   0.00 
   5  -7   1  3 o  2321.482   2350.474    0.00    0.90572   0.01 
   1  -7   5  3 o  192.706    194.866     0.00    0.90565   0.00 
   3   3   2  3 o   6.494      6.566      0.00    0.90564   0.00 
   1   1  -8  3 o  146.263    147.496     0.00    0.90550   0.00 
   2   6  -4  3 o  154.257    154.508    180.00   0.90523   0.00 
   6   2  11  4 o  3855.843   3722.981   180.00   0.88797   0.07 
   1   4  -8  3 o  299.009    296.388     0.00    0.90490   0.00 
   0   4   4  3 o  1140.119   1117.154   180.00   0.90459   0.00 
  12   2   8  4 o  2396.559   2419.936    0.00    0.88715   0.04 
   0   7  -4  3 o  350.264    336.704     0.00    0.90410   0.00 
   8   0  14  4 o  1695.222   1735.504   180.00   0.88684   0.02 
  17   1   8  4 o  35614.20   36701.63   180.00   0.88666   0.64 
   1   1   6  3 o  104.213    99.257     180.00   0.90382   0.00 
  21   1   4  4 o  5489.929   5704.767    0.00    0.88585   0.10 
   3   5  -2  3 o  217.970    205.360    180.00   0.90272   0.00 
   2  -7   5  3 o  145.291    136.968    180.00   0.90267   0.00 
   6  -4  -5  3 o  785.706    741.747     0.00    0.90257   0.00 
   5  -5   4  3 o  24.233     22.953     180.00   0.90239   0.00 
   8   2 -13  4 o  9423.095   9684.002    0.00    0.88506   0.17 
   9   3  -2  4 o  115.736    118.911     0.00    0.88504   0.00 
   9   3  -1  4 o  17511.225  17949.102   0.00    0.88488   0.31 
   3  -6  -3  3 o   2.034      1.958     180.00   0.90177   0.00 
   3   5  -6  3 o   3.538      3.429     180.00   0.90157   0.00 
   5  -7   0  3 o  159.167    154.444    180.00   0.90153   0.00 
   5  -3   4  3 o  641.589    625.204     0.00    0.90140   0.00 
   3   3  -6  4 o  622.453    633.213    180.00   0.88410   0.01 
   7  -4   0  3 o  206.976    203.367     0.00    0.90113   0.00 
   5   3   4  4 o  4630.538   4706.903   180.00   0.88400   0.08 
   2   2 -13  4 o  3859.649   3922.865    0.00    0.88398   0.07 
   6  -2   2  3 o  47.000     46.478     180.00   0.90090   0.00 
   2   4   2  3 o  88.509     87.978      0.00    0.90071   0.00 
   4  -7  -1  3 o  960.729    956.572    180.00   0.90064   0.00 
   7   1 -16  4 o  3594.922   3637.045    0.00    0.88354   0.06 
   3   3   5  4 o  5264.868   5323.494    0.00    0.88351   0.09 
  22   0 -12  4 o  445.728    450.363    180.00   0.88346   0.00 
  14   0 -16  4 o  8432.564   8519.864    0.00    0.88346   0.07 
   7  -3   0  3 o  814.867    816.610     0.00    0.90037   0.00 
   0   3  -8  3 o  3858.348   3871.885   180.00   0.90031   0.02 
   7   3  -5  4 o   6.251      6.263      0.00    0.88307   0.00 
   1   3  -6  4 o  1304.112   1305.615    0.00    0.88304   0.02 
   2  -4   7  3 o  92.520     93.583      0.00    0.89995   0.00 
   5   1 -16  4 o   4.350      4.305      0.00    0.88266   0.00 
   6  -6  -2  3 o  1122.252   1146.111   180.00   0.89956   0.00 
   4   0  -8  3 o  642.239    667.553    180.00   0.89901   0.00 
   5  -2  -7  3 o  814.936    847.815    180.00   0.89898   0.00 
  20   2  -3  4 o  636.010    615.620    180.00   0.88194   0.01 
   9   3  -3  4 o  25.315     24.453     180.00   0.88186   0.00 
  23   1   1  4 o  94.430     91.015      0.00    0.88178   0.00 
  20   2  -4  4 o  3783.022   3643.470    0.00    0.88174   0.07 
   5  -6  -3  3 o  98.705     104.296     0.00    0.89860   0.00 
   9   3   0  4 o  1635.026   1562.824   180.00   0.88138   0.03 
   0   2   6  3 o  55.769     59.595     180.00   0.89834   0.00 
  17   1 -14  4 o  5219.273   4970.946    0.00    0.88114   0.09 
   4   2  -8  3 o  793.065    861.154    180.00   0.89797   0.00 
   2   0  -8  3 o  237.513    258.626     0.00    0.89790   0.00 
   2   6  -3  3 o   3.040      3.340      0.00    0.89766   0.00 
  23   1  -9  4 o  1589.382   1506.771   180.00   0.88037   0.03 
   3  -7  -1  3 o  2014.965   2242.636   180.00   0.89721   0.01 
   2  -3   7  3 o   0.375      0.418     180.00   0.89707   0.00 
   6   1  -1  3 o  77.679     86.932      0.00    0.89685   0.00 
  16   2   5  4 o  5068.840   4819.973   180.00   0.87980   0.09 
   2   4  -8  3 o  493.162    552.410    180.00   0.89670   0.00 
   5   2   0  3 o  4103.013   4595.981   180.00   0.89669   0.02 
  16   0  10  4 o  3565.846   3396.721   180.00   0.87957   0.03 
   5   3  -6  4 o  25050.361  23896.562  180.00   0.87936   0.44 
   5   3  -6  3 o  98.320     109.872     0.00    0.89623   0.00 
   7  -2  -5  3 o  901.359    1005.956    0.00    0.89614   0.00 
  19   1 -13  4 o  278.662    266.193    180.00   0.87893   0.00 
  20   2  -2  4 o  474.650    453.393     0.00    0.87883   0.01 
   2   6  -5  3 o  1509.120   1665.201   180.00   0.89560   0.01 
   9   1 -16  4 o  5652.061   5396.592   180.00   0.87864   0.10 
   0   6   1  3 o  673.030    737.492     0.00    0.89534   0.00 
  20   2  -5  4 o  1930.365   1839.855   180.00   0.87825   0.03 
  11   1  12  4 o  13.636     12.981     180.00   0.87791   0.00 
   7   3   3  4 o  5407.093   5148.685   180.00   0.87767   0.09 
   4   1   3  3 o  1092.137   1147.966    0.00    0.89381   0.00 
   3  -2   6  3 o  14.831     15.566     180.00   0.89374   0.00 
   2  -2  -7  3 o  3973.611   4147.652   180.00   0.89343   0.02 
   3   0   5  3 o  156.768    163.455    180.00   0.89336   0.00 
   6  -5  -4  3 o  218.222    227.390     0.00    0.89332   0.00 
   2   0  16  4 o  5490.774   5358.807    0.00    0.87644   0.05 
   7  -5  -1  3 o  584.748    608.094    180.00   0.89316   0.00 
   1  -6  -2  3 o  623.597    647.433     0.00    0.89301   0.00 
   1   3   6  4 o  1945.077   1911.919    0.00    0.87623   0.03 
  24   0 -10  4 o  617.869    609.115    180.00   0.87615   0.01 
   3   1 -16  4 o  5149.173   5097.800    0.00    0.87603   0.09 
   5  -7   2  3 o  425.209    440.539     0.00    0.89276   0.00 
   7  -1  -5  3 o  85.640     88.665      0.00    0.89264   0.00 
  18   2  -9  4 o  1528.389   1523.418   180.00   0.87584   0.03 
   4  -2   5  3 o  351.782    363.693     0.00    0.89234   0.00 
   9   3  -4  4 o  276.228    278.929     0.00    0.87545   0.00 
  13   1  11  4 o  1717.472   1753.898    0.00    0.87506   0.03 
   6   0 -17  4 o  1381.653   1411.711    0.00    0.87504   0.01 
   0   7  -2  3 o  13.579     13.920     180.00   0.89153   0.00 
   5   3  -2  3 o  137.828    140.925    180.00   0.89141   0.00 
   9   3   1  4 o  1780.293   1832.533   180.00   0.87466   0.03 
   4   2  12  4 o  14252.265  14684.023   0.00    0.87459   0.25 
   3   1  15  4 o  2070.086   2136.087    0.00    0.87440   0.04 
   8   0 -17  4 o  8186.090   8450.502   180.00   0.87419   0.07 
   9   1  13  4 o  173.822    179.368    180.00   0.87405   0.00 
  10   2 -13  4 o  49.492     51.030     180.00   0.87390   0.00 
  14   2   7  4 o   1.766      1.815      0.00    0.87328   0.00 
   0   2  -8  3 o  12.553     11.954      0.00    0.88957   0.00 
   0   4  -8  3 o  182.615    173.197    180.00   0.88939   0.00 
   6  -3  -6  3 o  1274.754   1209.003   180.00   0.88939   0.01 
   7  -5  -2  3 o   3.643      3.454     180.00   0.88937   0.00 
  20   2  -1  4 o  14741.225  15281.656   0.00    0.87252   0.26 
   0   2  13  4 o  5141.197   5355.751   180.00   0.87218   0.09 
  15   1 -15  4 o  424.034    441.934     0.00    0.87213   0.01 
  18   2   3  4 o  8779.896   9154.683    0.00    0.87207   0.15 
   6   2  -4  3 o  167.504    158.876    180.00   0.88862   0.00 
   6   0  15  4 o  26178.160  27271.109   0.00    0.87170   0.23 
  20   2  -6  4 o  3950.120   4106.824    0.00    0.87157   0.07 
  20   0   7  4 o  312.690    324.139    180.00   0.87144   0.00 
  24   0   2  4 o  2711.121   2780.322   180.00   0.87113   0.02 
   4   2   2  3 o  32.766     33.042      0.00    0.88712   0.00 
   4   0 -17  4 o  10200.393  10079.478   0.00    0.87026   0.09 
   2   0   6  3 o  67.750     70.089     180.00   0.88596   0.00 
   7   3  -6  4 o  923.076    914.391     0.00    0.86908   0.02 
  18   0 -15  4 o  5686.054   5713.058    0.00    0.86870   0.05 
   0   7  -5  3 o  224.825    230.659    180.00   0.88507   0.00 
  11   1 -16  4 o  27735.039  28266.148  180.00   0.86822   0.48 
   7  -4  -4  3 o  260.501    265.847     0.00    0.88463   0.00 
  10   0 -17  4 o  2794.392   2851.565    0.00    0.86775   0.02 
  14   2 -12  4 o  185.059    188.835     0.00    0.86775   0.00 
  22   0   5  4 o  5156.890   5257.369   180.00   0.86769   0.04 
  20   0 -14  4 o  6949.881   7057.000   180.00   0.86752   0.06 
  16   2 -11  4 o  2069.190   2063.944    0.00    0.86704   0.04 
   4  -6   5  3 o  177.785    178.248    180.00   0.88321   0.00 
   5   3   5  4 o  13982.236  13669.268  180.00   0.86659   0.24 
   9   3  -5  4 o   0.357      0.342      0.00    0.86601   0.00 
   6   2  -5  3 o  2945.407   2886.277   180.00   0.88235   0.01 
  26   0  -4  4 o  3707.514   3533.406    0.00    0.86580   0.03 
  21   1 -12  4 o  2093.652   1992.279   180.00   0.86572   0.04 
  26   0  -5  4 o  333.249    317.074     0.00    0.86572   0.00 
  15   1  10  4 o  2510.908   2388.261   180.00   0.86570   0.04 
   6  -6   2  3 o  544.531    527.570     0.00    0.88193   0.00 
   7   0  -4  3 o  303.177    291.638     0.00    0.88161   0.00 
   2  -5   7  3 o  58.134     55.715     180.00   0.88140   0.00 
   4  -7   4  3 o  299.235    286.241     0.00    0.88129   0.00 
   9   3   2  4 o  4920.445   4652.993    0.00    0.86494   0.08 
   3   3  -7  4 o  3194.670   3023.607   180.00   0.86473   0.05 
   5  -7  -1  3 o  212.089    201.914     0.00    0.88087   0.00 
   0   6  -7  3 o   1.638      1.557      0.00    0.88060   0.00 
   7  -5   0  3 o  15.780     14.994     180.00   0.88050   0.00 
  23   1   2  4 o  4762.124   4522.708   180.00   0.86419   0.08 
   3   3   6  4 o   5.622      5.341     180.00   0.86407   0.00 
   1   1 -16  4 o  1434.623   1363.153    0.00    0.86404   0.02 
   7   1  14  4 o  3114.079   2957.251   180.00   0.86374   0.05 
   6   0  -7  3 o  810.197    770.622    180.00   0.87996   0.00 
   7  -1  -1  3 o   7.168      6.827      0.00    0.87971   0.00 
  20   2   0  4 o  3082.571   2911.659    0.00    0.86320   0.05 
  26   0  -3  4 o  5189.586   4869.857    0.00    0.86275   0.04 
   1   3  -7  4 o  6308.617   5911.124   180.00   0.86266   0.11 
   7   3   4  4 o  2630.826   2464.758   180.00   0.86265   0.04 
  23   1 -10  4 o  1127.633   1055.488   180.00   0.86260   0.02 
   4   0   4  3 o  308.556    294.730    180.00   0.87875   0.00 
   7   0  -3  3 o  51.890     49.564     180.00   0.87874   0.00 
  26   0  -6  4 o  2704.508   2527.535    0.00    0.86251   0.02 
   6   2  -3  3 o  463.747    442.879    180.00   0.87863   0.00 
   7  -3  -5  3 o  14.498     13.841     180.00   0.87844   0.00 
   7  -2   0  3 o   0.252      0.241      0.00    0.87839   0.00 
  20   2  -7  4 o   2.148      1.985     180.00   0.86192   0.00 
   6  -1  -7  3 o  286.009    272.849    180.00   0.87807   0.00 
  19   1   7  4 o  2705.336   2490.704    0.00    0.86174   0.05 
  18   0   9  4 o  6001.584   5484.571    0.00    0.86139   0.05 
   5   3  -7  4 o  341.829    312.122    180.00   0.86135   0.01 
   1  -7   0  3 o  453.321    436.279    180.00   0.87703   0.00 
   3  -7   5  3 o  158.652    153.452    180.00   0.87681   0.00 
   2   0 -17  4 o  3266.830   2952.847   180.00   0.86013   0.03 
  21   1   5  4 o  263.168    240.228     0.00    0.85973   0.00 
   1   6   0  3 o  2859.282   2856.460   180.00   0.87574   0.01 
  11   3  -2  4 o  13126.343  12243.027  180.00   0.85920   0.22 
  16   0 -16  4 o  1696.844   1587.336    0.00    0.85914   0.01 
   0   5   3  3 o  3723.807   3812.651    0.00    0.87476   0.01 
  25   1  -4  4 o  1715.112   1650.835    0.00    0.85850   0.03 
   2   6  -2  3 o  747.243    768.811    180.00   0.87414   0.00 
  11   3  -1  4 o  1257.334   1230.547   180.00   0.85800   0.02 
  10   2  10  4 o  16728.180  16392.236   0.00    0.85794   0.28 
  25   1  -5  4 o  7052.956   6918.377   180.00   0.85789   0.12 
   3  -6   6  3 o  190.837    196.276     0.00    0.87385   0.00 
  12   2 -13  4 o  12030.719  11825.278  180.00   0.85776   0.20 
   1   5   2  3 o   0.713      0.733     180.00   0.87343   0.00 
  11   3  -3  4 o  2515.936   2476.958    0.00    0.85734   0.04 
   2  -2   7  3 o  3002.372   3084.801   180.00   0.87336   0.01 
   1  -4  -5  3 o  238.841    245.425    180.00   0.87327   0.00 
   1  -6   7  3 o  54.644     56.227     180.00   0.87298   0.00 
  26   0  -2  4 o   0.002      0.002     180.00   0.85668   0.00 
   6  -4   3  3 o  39.452     40.749     180.00   0.87260   0.00 
  26   0  -7  4 o  3386.104   3318.274    0.00    0.85628   0.03 
   8   2  11  4 o  864.714    847.531    180.00   0.85619   0.01 
  24   0 -11  4 o  13233.026  12972.287   0.00    0.85610   0.11 
  12   0 -17  4 o  517.351    507.161    180.00   0.85610   0.00 
  25   1  -3  4 o  12000.511  11765.296   0.00    0.85605   0.20 
   4  -4  -6  3 o  355.616    368.976    180.00   0.87198   0.00 
  22   0 -13  4 o  5526.741   5418.812    0.00    0.85572   0.05 
  18   2 -10  4 o  12414.807  12172.309   0.00    0.85572   0.21 
   2   2  13  4 o  299.456    293.300    180.00   0.85548   0.00 
   2  -7  -1  3 o  450.224    463.148     0.00    0.87135   0.00 
   5  -6   4  3 o  63.478     65.144     180.00   0.87126   0.00 
   1   3   7  4 o  2102.183   2055.141   180.00   0.85527   0.04 
   1  -3  -6  3 o  322.623    325.059    180.00   0.87075   0.00 
   2   6  -6  3 o  38.794     38.543     180.00   0.87034   0.00 
  25   1  -6  4 o  3249.154   3156.046    0.00    0.85425   0.05 
   4   4  -7  3 o  960.556    945.680     0.00    0.86990   0.00 
   9   3  -6  4 o  184.507    180.221    180.00   0.85384   0.00 
   7  -5  -3  3 o  51.434     50.589      0.00    0.86973   0.00 
  16   2   6  4 o  536.414    524.683    180.00   0.85377   0.01 
  11   3   0  4 o  212.503    207.881    180.00   0.85377   0.00 
   5  -2   4  3 o  1543.950   1520.508    0.00    0.86947   0.01 
  12   2   9  4 o  18074.135  17809.338   0.00    0.85344   0.30 
   2  -6  -3  3 o  332.501    328.686     0.00    0.86924   0.00 
  13   1 -16  4 o  3460.514   3442.550   180.00   0.85287   0.06 
   7   0  -5  3 o  620.059    622.367     0.00    0.86867   0.00 
   7   3  -7  4 o  11724.326  11677.750   0.00    0.85272   0.19 
   3  -1  -8  3 o  474.372    478.735     0.00    0.86845   0.00 
   9   3   3  4 o  5942.968   5924.367   180.00   0.85253   0.10 
  11   3  -4  4 o  172.688    172.170     0.00    0.85248   0.00 
   4  -1  -8  3 o  1007.666   1021.093   180.00   0.86824   0.00 
   4  -5  -5  3 o  196.198    199.012    180.00   0.86778   0.00 
  18   2   4  4 o  5800.555   5808.320    0.00    0.85162   0.10 
   4   4  -1  3 o  85.195     85.646     180.00   0.86735   0.00 
  20   2   1  4 o  9614.041   9695.002    0.00    0.85118   0.16 
   4   0  16  4 o  605.979    612.095     0.00    0.85108   0.01 
   3   4  -8  3 o  73.520     71.963     180.00   0.86661   0.00 
   6   2 -14  4 o  178.872    181.438    180.00   0.85079   0.00 
  24   0   3  4 o  1094.767   1111.777   180.00   0.85065   0.01 
  25   1  -2  4 o  6036.390   6130.801   180.00   0.85063   0.10 
   4   3  -8  3 o  35.663     34.624     180.00   0.86638   0.00 
   1   6  -7  3 o  5597.168   5427.267    0.00    0.86634   0.02 
   3   4   1  3 o   0.118      0.114     180.00   0.86633   0.00 
  17   1   9  4 o  6310.279   6409.558   180.00   0.85043   0.10 
  12   0  13  4 o  1156.370   1173.001    0.00    0.85026   0.01 
   5   0  -8  3 o  264.176    252.770     0.00    0.86585   0.00 
   6  -5   3  3 o  127.221    121.403    180.00   0.86571   0.00 
  20   2  -8  4 o  1363.877   1365.344   180.00   0.84960   0.02 
   5   1  -8  3 o   4.460      4.233     180.00   0.86529   0.00 
   4   2 -14  4 o  2294.810   2290.017   180.00   0.84945   0.04 
   5  -7   3  3 o  556.402    527.501    180.00   0.86471   0.00 
   7  -4   1  3 o  335.966    318.537     0.00    0.86469   0.00 
   5  -4  -6  3 o  621.188    589.864    180.00   0.86415   0.00 
   6   2  12  4 o  798.070    812.436    180.00   0.84829   0.01 
   1   0  -8  3 o  396.204    376.143     0.00    0.86388   0.00 
   6  -6  -3  3 o  536.272    508.282     0.00    0.86359   0.00 
   0   1   7  3 o  27.658     26.208      0.00    0.86356   0.00 
  26   0  -1  4 o  1026.880   1079.244    0.00    0.84776   0.01 
  25   1  -7  4 o  4728.028   4991.542   180.00   0.84769   0.08 
   5   1  15  4 o  2431.216   2571.712    0.00    0.84765   0.04 
  14   0  12  4 o   3.620      3.851      0.00    0.84754   0.00 
   1   5  -8  3 o  69.666     65.607     180.00   0.86301   0.00 
   1   1  16  4 o  25197.443  27029.385  180.00   0.84733   0.41 
  26   0  -8  4 o   3.400      3.658     180.00   0.84722   0.00 
   5   3   6  4 o  629.815    677.871    180.00   0.84721   0.01 
  19   1 -14  4 o  164.102    176.963    180.00   0.84709   0.00 
   3   5  -1  3 o   2.919      2.733      0.00    0.86260   0.00 
   8   2 -14  4 o  528.962    570.918    180.00   0.84695   0.01 
   1  -7   6  3 o  71.520     66.881     180.00   0.86253   0.00 
  10   0  14  4 o  4923.051   5312.748   180.00   0.84688   0.04 
  11   3   1  4 o  8868.461   9541.800    0.00    0.84664   0.14 
   0   7  -1  3 o  621.622    575.012    180.00   0.86192   0.00 
   5  -5  -5  3 o  1133.442   1048.307   180.00   0.86191   0.00 
   6   1  -7  3 o  844.632    780.089     0.00    0.86183   0.00 
   3   5  -7  3 o  738.955    673.496     0.00    0.86110   0.00 
   7   3   5  4 o  3308.976   3490.773   180.00   0.84544   0.05 
   6   0   1  3 o  498.966    453.715     0.00    0.86094   0.00 
   6   2  -6  3 o  578.017    524.814     0.00    0.86081   0.00 
   0   0  17  4 o  1512.322   1599.374   180.00   0.84519   0.01 
  17   1 -15  4 o  12003.288  12705.144  180.00   0.84512   0.20 
   7   0  -2  3 o  2173.346   1969.990    0.00    0.86051   0.01 
  11   3  -5  4 o  97.389     103.485     0.00    0.84476   0.00 
  23   1   3  4 o  17163.078  18243.998  180.00   0.84469   0.28 
   4   3   1  3 o   7.888      7.174     180.00   0.86008   0.00 
   6  -3   3  3 o  56.538     51.760      0.00    0.85978   0.00 
   0   1  -8  3 o  392.472    364.457     0.00    0.85935   0.00 
   3   3  -8  4 o  4339.844   4532.913   180.00   0.84365   0.07 
   0   5  -8  3 o  21.774     20.468     180.00   0.85904   0.00 
   3  -4  -6  3 o  371.034    355.568     0.00    0.85855   0.00 
   2   2 -14  4 o  1006.701   1031.143    0.00    0.84300   0.02 
  14   2   8  4 o  54.471     55.746      0.00    0.84297   0.00 
  23   1 -11  4 o  7604.992   7778.201   180.00   0.84295   0.12 
   3   3   7  4 o  1956.269   2000.515   180.00   0.84295   0.03 
   1   0   7  3 o  13.495     13.113     180.00   0.85812   0.00 
  25   1  -1  4 o  2204.862   2214.234   180.00   0.84240   0.04 
   5   3  -7  3 o  1306.738   1279.224    0.00    0.85775   0.00 
   5   3  -8  4 o  2263.455   2201.706    0.00    0.84151   0.04 
   7  -3   1  3 o  969.762    950.482    180.00   0.85681   0.00 
   4  -7  -2  3 o  400.752    392.533     0.00    0.85656   0.00 
   6  -2  -7  3 o  182.201    178.458    180.00   0.85654   0.00 
   7  -1  -6  3 o   7.546      7.390      0.00    0.85646   0.00 
   1   3  -8  4 o  675.199    651.413    180.00   0.84074   0.01 
  16   2 -12  4 o  5464.485   5273.900    0.00    0.84068   0.09 
   4  -3  -7  3 o  1074.318   1052.356   180.00   0.85604   0.00 
   1  -5  -4  3 o  357.117    349.678    180.00   0.85565   0.00 
  14   0 -17  4 o  1707.800   1671.861    0.00    0.83985   0.01 
  22   0   6  4 o  1169.600   1149.006   180.00   0.83972   0.01 
   9   3  -7  4 o  4436.967   4414.120    0.00    0.83929   0.07 
   6  -1   2  3 o  174.600    169.872    180.00   0.85441   0.00 
  21   1 -13  4 o  12820.852  12829.539  180.00   0.83908   0.21 
  16   0  11  4 o  536.802    539.398     0.00    0.83889   0.00 
   1   7  -4  3 o  25.784     25.141      0.00    0.85408   0.00 
   6   2  -2  3 o  170.855    166.911    180.00   0.85393   0.00 
  25   1  -8  4 o  536.110    542.918     0.00    0.83840   0.01 
  20   0   8  4 o  32.025     32.451     180.00   0.83836   0.00 
   1  -4   8  3 o  5380.077   5288.880   180.00   0.85356   0.02 
   1  -3   8  3 o  27.677     27.216     180.00   0.85355   0.00 
  10   2 -14  4 o  1724.577   1751.919   180.00   0.83814   0.03 
   7  -5   1  3 o  24.013     23.695      0.00    0.85336   0.00 
   9   3   4  4 o  14051.126  14331.983   0.00    0.83777   0.23 
   8   0  15  4 o  424.397    433.556     0.00    0.83763   0.00 
  14   2 -13  4 o  13.642     13.961      0.00    0.83747   0.00 
   3  -5  -5  3 o  422.265    420.110    180.00   0.85273   0.00 
   7  -2  -6  3 o  1071.428   1067.801    0.00    0.85244   0.00 
   3  -8   2  3 o  519.276    517.676     0.00    0.85237   0.00 
   6  -7   0  3 o  798.428    796.052    180.00   0.85235   0.00 
   0   7  -6  3 o  33.915     33.829      0.00    0.85225   0.00 
   2  -7   6  3 o  45.204     45.096     180.00   0.85221   0.00 
  11   3   2  4 o  1635.800   1687.641    0.00    0.83684   0.03 
  20   2   2  4 o  844.666    872.083    180.00   0.83679   0.01 
   2   5   1  3 o   6.386      6.380     180.00   0.85194   0.00 
   7   1 -17  4 o   3.116      3.233      0.00    0.83649   0.00 
  26   0   0  4 o  5130.312   5345.750    0.00    0.83628   0.04 
   5   3  -1  3 o  12.426     12.479      0.00    0.85143   0.00 
  26   0  -9  4 o  26258.775  27827.570   0.00    0.83560   0.21 
  20   2  -9  4 o  15.341     16.470      0.00    0.83496   0.00 
   5   1 -17  4 o  2599.743   2796.528   180.00   0.83476   0.04 
   4   2  13  4 o  16426.967  17671.938   0.00    0.83475   0.26 
  24   0 -12  4 o  9036.685   9727.939    0.00    0.83455   0.07 
  20   0 -15  4 o  371.642    400.067     0.00    0.83452   0.00 
  11   3  -6  4 o  727.369    782.819    180.00   0.83442   0.01 
   7   3  -8  4 o  7203.568   7752.702   180.00   0.83442   0.11 
  11   1  13  4 o  3476.387   3737.034    0.00    0.83423   0.06 
  18   2 -11  4 o  4739.472   5088.071    0.00    0.83409   0.08 
   5   1   2  3 o  47.026     47.012      0.00    0.84913   0.00 
   3  -8   3  3 o  104.958    104.933     0.00    0.84910   0.00 
  13   1  12  4 o  116.877    124.559     0.00    0.83362   0.00 
   3  -1   6  3 o   1.371      1.382     180.00   0.84860   0.00 
   1  -2  -7  3 o  98.182     99.121      0.00    0.84857   0.00 
  15   1 -16  4 o  15493.465  16421.299   0.00    0.83336   0.25 
   9   1 -17  4 o  7727.545   8173.999   180.00   0.83328   0.12 
   1   7  -3  3 o  134.959    137.418     0.00    0.84835   0.00 
   6  -7   1  3 o  70.996     72.658     180.00   0.84824   0.00 
  21   1   6  4 o  871.630    913.692    180.00   0.83298   0.01 
   1   3   8  4 o  19745.955  20657.137   0.00    0.83292   0.31 
   2  -1  -8  3 o  604.576    626.496     0.00    0.84800   0.00 
   6   1   0  3 o  1533.668   1590.277   180.00   0.84798   0.01 
   5  -1  -8  3 o  1171.837   1247.560   180.00   0.84739   0.00 
   2  -8   3  3 o  127.180    136.260     0.00    0.84712   0.00 
   5  -7  -2  3 o  660.816    709.152     0.00    0.84691   0.00 
   5  -3  -7  3 o  34.073     36.564      0.00    0.84686   0.00 
  18   0 -16  4 o  105.083    104.218     0.00    0.83180   0.00 
   0   2  14  4 o  1273.506   1261.396    0.00    0.83178   0.02 
   7  -6  -1  3 o  155.946    167.129    180.00   0.84667   0.00 
  25   1   0  4 o  9585.915   9402.910   180.00   0.83160   0.15 
   2   5  -8  3 o  18.870     20.166      0.00    0.84647   0.00 
   3  -7  -2  3 o  733.617    777.713     0.00    0.84603   0.00 
   5   2  -8  3 o  224.051    236.885    180.00   0.84582   0.00 
  13   3  -2  4 o  3809.406   3576.799   180.00   0.83061   0.06 
   1   7  -5  3 o  3501.378   3698.210   180.00   0.84535   0.01 
  22   2  -4  4 o  8509.008   7930.433    0.00    0.83029   0.13 
  19   1   8  4 o  534.711    497.380    180.00   0.83018   0.01 
   5   0   3  3 o  2480.262   2622.947    0.00    0.84516   0.01 
   2  -6   7  3 o  244.132    258.276     0.00    0.84510   0.00 
   3  -3  -7  3 o  881.630    932.892    180.00   0.84507   0.00 
   4  -1   5  3 o   1.599      1.693     180.00   0.84502   0.00 
  13   3  -3  4 o  170.849    158.382     0.00    0.82988   0.00 
  18   2   5  4 o  4374.014   4051.715   180.00   0.82976   0.07 
  22   2  -3  4 o  2140.925   1981.874   180.00   0.82950   0.03 
   4  -6  -4  3 o  1142.457   1207.573    0.00    0.84427   0.00 
   9   1  14  4 o  2014.266   1867.931   180.00   0.82910   0.03 
  24   0   4  4 o  378.658    352.563     0.00    0.82877   0.00 
  13   3  -1  4 o  149.744    139.930     0.00    0.82857   0.00 
  22   2  -5  4 o  5874.223   5518.317   180.00   0.82832   0.09 
   3   1 -17  4 o  8199.259   7723.090   180.00   0.82820   0.13 
   7  -4  -5  3 o  254.113    260.575    180.00   0.84304   0.00 
   2  -8   2  3 o  1095.440   1117.573    0.00    0.84287   0.00 
  22   0 -14  4 o  14.801     14.122     180.00   0.82767   0.00 
   7  -6   0  3 o  804.293    812.328     0.00    0.84254   0.00 
  15   1  11  4 o  3533.061   3406.193   180.00   0.82730   0.06 
   6  -7  -1  3 o  33.958     33.802     180.00   0.84211   0.00 
  16   2   7  4 o  459.056    444.262    180.00   0.82718   0.01 
   4  -8   2  3 o  392.344    388.844    180.00   0.84198   0.00 
   7   0  -6  3 o  349.500    345.314     0.00    0.84189   0.00 
   3   1  16  4 o  25.785     25.258      0.00    0.82674   0.00 
  25   1  -9  4 o  5451.357   5347.548    0.00    0.82667   0.09 
   7   3   6  4 o  5652.200   5560.893   180.00   0.82648   0.09 
   3  -8   1  3 o  442.275    430.522    180.00   0.84132   0.00 
  13   3  -4  4 o  18860.568  18566.645  180.00   0.82640   0.29 
   5   3   7  4 o  3343.796   3292.445    0.00    0.82633   0.05 
   8   0 -18  4 o  2610.648   2570.215    0.00    0.82626   0.02 
   2   0  17  4 o  1598.458   1572.901    0.00    0.82619   0.01 
   6   0 -18  4 o  10693.864  10499.621   0.00    0.82604   0.08 
  22   2  -2  4 o  2560.832   2510.519    0.00    0.82597   0.04 
   4  -4   6  3 o   0.022      0.021      0.00    0.84066   0.00 
   5  -6  -4  3 o  692.561    672.123     0.00    0.84058   0.00 
   6  -6   3  3 o  338.249    328.697     0.00    0.84044   0.00 
  11   1 -17  4 o  314.154    299.867     0.00    0.82532   0.00 
   4   5  -5  3 o  373.998    365.248    180.00   0.84011   0.00 
   4   5  -4  3 o  16.533     16.185     180.00   0.83998   0.00 
  18   0  10  4 o  1589.264   1486.182   180.00   0.82485   0.01 
  12   2 -14  4 o  9817.920   9164.781    0.00    0.82480   0.15 
   7  -1   0  3 o  193.589    191.886     0.00    0.83946   0.00 
  11   3   3  4 o  3731.623   3465.421   180.00   0.82465   0.06 
  13   3   0  4 o  1983.613   1816.552   180.00   0.82383   0.03 
   4  -8   1  3 o  410.726    415.172    180.00   0.83851   0.00 
  23   1   4  4 o  5763.840   5273.087    0.00    0.82372   0.09 
  22   2  -6  4 o  11867.458  10848.803  180.00   0.82364   0.18 
   2   6  -1  3 o  15.792     16.034     180.00   0.83817   0.00 
   6   0  16  4 o  2911.568   2652.922   180.00   0.82305   0.02 
  10   2  11  4 o  159.203    145.262    180.00   0.82284   0.00 
   9   3  -8  4 o  1138.904   1040.428   180.00   0.82275   0.02 
   2   2  -9  3 o  72.897     74.717      0.00    0.83736   0.00 
   2  -8   4  3 o  87.878     90.168      0.00    0.83728   0.00 
  26   0   1  4 o  4009.039   3680.623   180.00   0.82253   0.03 
   7  -5  -4  3 o  284.181    291.944     0.00    0.83719   0.00 
   3   2  -9  3 o  502.581    519.424     0.00    0.83675   0.00 
   7  -6  -2  3 o  202.777    209.657     0.00    0.83672   0.00 
   6  -4  -6  3 o  333.072    344.539    180.00   0.83669   0.00 
   5   4  -5  3 o  1740.677   1803.232   180.00   0.83660   0.01 
  23   1 -12  4 o  23.434     22.121      0.00    0.82188   0.00 
   4  -5   6  3 o   3.142      3.260      0.00    0.83650   0.00 
  26   0 -10  4 o  1782.489   1694.252    0.00    0.82175   0.01 
  11   3  -7  4 o  24176.148  22983.848  180.00   0.82175   0.37 
  10   0 -18  4 o  138.861    132.018     0.00    0.82175   0.00 
   6  -5  -5  3 o  246.150    256.112     0.00    0.83635   0.00 
   3   3  -9  4 o  14525.859  14084.287  180.00   0.82135   0.22 
   5   4  -4  3 o   3.907      4.106     180.00   0.83587   0.00 
   2   3   4  3 o  85.162     89.709     180.00   0.83577   0.00 
   4   0 -18  4 o  35.631     34.922     180.00   0.82110   0.00 
   9   3   5  4 o  2637.591   2589.326    0.00    0.82105   0.04 
   1  -5   8  3 o  77.246     82.047     180.00   0.83538   0.00 
   1  -2   8  3 o  400.075    425.307     0.00    0.83534   0.00 
  12   2  10  4 o  1794.921   1788.286    0.00    0.82061   0.03 
   3   3   8  4 o  120.607    120.178    180.00   0.82061   0.00 
  20   2   3  4 o  40.972     41.002      0.00    0.82042   0.00 
   2   3  -9  3 o  95.095     101.717     0.00    0.83490   0.00 
  13   3  -5  4 o  30148.729  30239.043  180.00   0.82029   0.46 
   5   3  -9  4 o  3225.086   3234.796    0.00    0.82028   0.05 
   2   2   5  3 o  77.966     83.504     180.00   0.83471   0.00 
   5   2   1  3 o  32.438     34.752     180.00   0.83447   0.00 
  22   2  -1  4 o  480.281    481.847    180.00   0.81981   0.01 
  16   0 -17  4 o  6074.989   6093.523    0.00    0.81979   0.05 
   8   2  12  4 o  26.935     26.902      0.00    0.81954   0.00 
   4  -7   5  3 o  39.477     41.739     180.00   0.83345   0.00 
   2  -1   7  3 o  138.938    146.655    180.00   0.83338   0.00 
   7   1  -4  3 o  89.679     94.604     180.00   0.83335   0.00 
   2   6  -7  3 o  709.940    745.225     0.00    0.83317   0.00 
  25   1   1  4 o  258.140    251.635    180.00   0.81854   0.00 
   7   1  15  4 o  4407.544   4296.098   180.00   0.81854   0.07 
  20   2 -10  4 o  797.085    774.898     0.00    0.81839   0.01 
   1   3  -9  4 o  2982.188   2884.342   180.00   0.81775   0.05 
   5  -4   5  3 o  149.543    151.304    180.00   0.83222   0.00 
   3  -8   4  3 o  2797.893   2798.300   180.00   0.83199   0.01 
   1   1 -17  4 o  1802.866   1753.057   180.00   0.81714   0.03 
   4  -8   3  3 o  667.276    655.525     0.00    0.83163   0.00 
   7  -2   1  3 o  1327.617   1279.316   180.00   0.83122   0.00 
   1   3   5  3 o   4.162      4.010      0.00    0.83121   0.00 
  13   3   1  4 o  9541.138   9394.680   180.00   0.81651   0.15 
  22   2  -7  4 o  2074.209   2046.912    0.00    0.81639   0.03 
   2   2  14  4 o  4132.721   4080.480    0.00    0.81636   0.06 
   3  -4   7  3 o   9.277      8.764     180.00   0.83070   0.00 
   7  -3  -6  3 o  42.486     40.034     180.00   0.83061   0.00 
   3   1  -9  3 o  399.090    375.169     0.00    0.83052   0.00 
   5  -5   5  3 o  1135.309   1065.130    0.00    0.83043   0.00 
   6  -7   2  3 o  49.811     46.692      0.00    0.83040   0.00 
  19   1 -15  4 o  4011.938   3974.016   180.00   0.81585   0.06 
  17   1  10  4 o   0.019      0.019      0.00    0.81567   0.00 
   3   2   4  3 o  92.492     85.997      0.00    0.82979   0.00 
   6  -2   3  3 o  276.471    256.913    180.00   0.82968   0.00 
   7   0  -1  3 o  99.185     92.146      0.00    0.82961   0.00 
   0   6   2  3 o  26.891     24.981      0.00    0.82936   0.00 
   8  -3  -3  3 o  84.818     78.888     180.00   0.82911   0.00 
   7   3  -9  4 o  22.128     21.720     180.00   0.81461   0.00 
   1   7  -2  3 o  108.759    101.244    180.00   0.82901   0.00 
   7   1  -5  3 o  217.441    203.002    180.00   0.82877   0.00 
   3  -6  -4  3 o  850.289    794.128    180.00   0.82874   0.00 
   1  -7  -1  3 o  666.124    626.237     0.00    0.82836   0.00 
  16   2 -13  4 o  12396.727  12382.788   0.00    0.81396   0.19 
   6   2 -15  4 o  10830.440  11184.616   0.00    0.81326   0.16 
  14   2   9  4 o  26.234     27.564     180.00   0.81300   0.00 
  13   1 -17  4 o  7425.967   7805.276    0.00    0.81299   0.11 
   4  -3   6  3 o  13.048     12.590      0.00    0.82723   0.00 
  25   1 -10  4 o  562.347    599.295     0.00    0.81280   0.01 
   6   2  -7  3 o  1287.076   1244.741    0.00    0.82713   0.00 
  12   0 -18  4 o  597.583    640.458    180.00   0.81272   0.00 
   4   5  -6  3 o   2.289      2.237      0.00    0.82662   0.00 
   2  -4  -6  3 o  174.656    170.725    180.00   0.82661   0.00 
  21   1 -14  4 o  15050.683  16679.158  180.00   0.81214   0.23 
   4   5  -3  3 o  4111.916   4025.597    0.00    0.82626   0.01 
  24   0 -13  4 o  5689.305   6339.658   180.00   0.81193   0.04 
   1  -8   3  3 o  32.410     31.669     180.00   0.82608   0.00 
  13   3  -6  4 o  4843.272   5406.190    0.00    0.81170   0.07 
  22   0   7  4 o  7160.705   7992.795    0.00    0.81169   0.05 
   2   0 -18  4 o  48.751     54.413      0.00    0.81168   0.00 
  18   2 -12  4 o  904.684    1006.614   180.00   0.81143   0.01 
   8  -3  -2  3 o  192.477    185.913    180.00   0.82564   0.00 
   5  -7   4  3 o  156.423    150.833    180.00   0.82560   0.00 
   3   3  -9  3 o  3277.421   3157.034   180.00   0.82557   0.01 
   1   3  -9  3 o  434.472    417.759     0.00    0.82552   0.00 
   4   2 -15  4 o  193.838    214.394     0.00    0.81119   0.00 
  22   2   0  4 o  15895.194  17572.688  180.00   0.81118   0.24 
   3   6  -4  3 o  48.073     45.835      0.00    0.82531   0.00 
   6   2  13  4 o  572.165    627.570    180.00   0.81090   0.01 
   2  -8   1  3 o  40.112     37.986     180.00   0.82515   0.00 
   8   2 -15  4 o  6807.620   7440.747    0.00    0.81079   0.10 
   7  -6   1  3 o  230.047    216.292     0.00    0.82496   0.00 
  17   1 -16  4 o  1031.477   1120.251    0.00    0.81059   0.02 
   3   6  -5  3 o  839.140    786.000    180.00   0.82485   0.00 
  11   3   4  4 o  628.218    676.349    180.00   0.81038   0.01 
   7   1  -3  3 o  71.797     66.602     180.00   0.82451   0.00 
   3  -5   7  3 o  10.387      9.626     180.00   0.82446   0.00 
   1   3   9  4 o  20.248     20.861     180.00   0.80966   0.00 
   5   4  -6  3 o   8.966      8.234      0.00    0.82386   0.00 
   1  -8   4  3 o  532.746    488.811     0.00    0.82377   0.00 
   1   7  -6  3 o  83.486     76.408     180.00   0.82344   0.00 
   3  -7   6  3 o  2325.301   2127.436    0.00    0.82336   0.01 
   5  -1   4  3 o  206.868    189.235    180.00   0.82331   0.00 
   1   4   4  3 o   4.945      4.522      0.00    0.82319   0.00 
   4  -2  -8  3 o  866.366    792.519     0.00    0.82304   0.00 
   2   1  -9  3 o  101.705    93.825      0.00    0.82250   0.00 
   3   3   3  3 o  212.728    197.465     0.00    0.82230   0.00 
   8  -4  -2  3 o  142.787    133.607    180.00   0.82210   0.00 
   8  -2  -3  3 o  212.094    198.918    180.00   0.82204   0.00 
   5   4  -3  3 o  2173.845   2064.032    0.00    0.82177   0.01 
  14   2 -14  4 o  4788.035   4878.908    0.00    0.80759   0.07 
   4  -8   0  3 o  594.655    565.802    180.00   0.82172   0.00 
   0   7   0  3 o  2914.120   2774.125   180.00   0.82171   0.01 
   1   2   6  3 o  4711.646   4494.330   180.00   0.82167   0.02 
  12   0  14  4 o  15975.294  16320.698   0.00    0.80739   0.12 
   1  -6  -3  3 o  1344.177   1304.963    0.00    0.82126   0.00 
  11   3  -8  4 o  661.017    671.901     0.00    0.80708   0.01 
  18   2   6  4 o  6777.598   6847.782    0.00    0.80695   0.10 
  26   0   2  4 o  1843.425   1855.932    0.00    0.80689   0.01 
  13   3   2  4 o  2669.646   2678.231   180.00   0.80683   0.04 
  22   2  -8  4 o   0.104      0.104     180.00   0.80677   0.00 
  14   0  13  4 o  3333.705   3314.724   180.00   0.80672   0.02 
   4   4  -8  3 o   0.711      0.704      0.00    0.82066   0.00 
  20   0   9  4 o  885.124    834.328     0.00    0.80622   0.01 
   7   3   7  4 o  1115.268   1046.762    0.00    0.80618   0.02 
  21   1   7  4 o  3111.127   2874.907    0.00    0.80604   0.05 
   4   1  -9  3 o  333.046    332.815     0.00    0.82012   0.00 
  26   0 -11  4 o  388.586    358.409    180.00   0.80602   0.00 
  24   0   5  4 o  234.500    215.123     0.00    0.80596   0.00 
   3  -3   7  3 o  2575.698   2574.111   180.00   0.81989   0.01 
   2  -5  -5  3 o  345.002    344.610    180.00   0.81981   0.00 
   3   1   5  3 o   1.342      1.340      0.00    0.81979   0.00 
   1   6   1  3 o  16.644     16.622      0.00    0.81979   0.00 
   1   2  -9  3 o   5.968      5.924      0.00    0.81938   0.00 
   8  -3  -4  3 o  105.920    105.134    180.00   0.81937   0.00 
   6  -3  -7  3 o  16.470     16.346     180.00   0.81937   0.00 
   8  -4  -3  3 o  38.420     38.021      0.00    0.81923   0.00 
   2   4   3  3 o  149.377    147.682     0.00    0.81918   0.00 
   7  -4   2  3 o  63.180     62.352      0.00    0.81910   0.00 
   6  -7  -2  3 o  264.108    260.075    180.00   0.81900   0.00 
   2   2 -15  4 o  4680.802   4351.528   180.00   0.80470   0.07 
   8  -2  -4  3 o  1548.182   1514.993   180.00   0.81869   0.01 
   9   3  -9  4 o  151.547    141.549    180.00   0.80462   0.00 
   5   3   8  4 o  15844.705  15008.826  180.00   0.80438   0.23 
   6  -6  -4  3 o  110.070    107.203    180.00   0.81840   0.00 
  28   0  -5  4 o  2982.389   2850.857    0.00    0.80424   0.02 
   6   2  -1  3 o  66.953     64.961     180.00   0.81802   0.00 
   4   0  17  4 o  3462.094   3366.757    0.00    0.80398   0.03 
  10   2 -15  4 o  11430.566  11163.061  180.00   0.80391   0.17 
   4   4   0  3 o  605.024    586.625    180.00   0.81781   0.00 
   4   2  -9  3 o  1260.769   1222.626   180.00   0.81765   0.00 
   6   0  -8  3 o  169.392    164.283    180.00   0.81762   0.00 
  25   1   2  4 o  1014.198   1007.766   180.00   0.80355   0.01 
   3  -8   0  3 o   5.324      5.166     180.00   0.81753   0.00 
  28   0  -4  4 o  1052.730   1049.468    0.00    0.80344   0.01 
   2  -7  -2  3 o  240.315    233.378     0.00    0.81740   0.00 
   5  -8   1  3 o  289.516    281.525     0.00    0.81727   0.00 
   5   1  16  4 o  31.015     31.069      0.00    0.80315   0.00 
   5  -3   5  3 o   0.630      0.615     180.00   0.81702   0.00 
  10   0  15  4 o  1195.682   1198.646   180.00   0.80285   0.01 
   9   3   6  4 o  10101.816  10124.557  180.00   0.80278   0.15 
  28   0  -6  4 o   3.129      3.130     180.00   0.80253   0.00 
  20   0 -16  4 o  1958.134   1958.486   180.00   0.80252   0.01 
  20   2   4  4 o  1052.089   1051.616    0.00    0.80246   0.02 
   2   1   6  3 o  2647.932   2616.796   180.00   0.81620   0.01 
   2  -3  -7  3 o  617.191    610.266     0.00    0.81613   0.00 
   1   1  17  4 o  8549.697   8492.761    0.00    0.80210   0.13 
  23   1   5  4 o  1198.508   1179.843   180.00   0.80174   0.02 
   2   4  -9  3 o  2807.183   2773.945   180.00   0.81556   0.01 
   7  -5   2  3 o  2239.132   2212.042   180.00   0.81552   0.01 
   4  -6   6  3 o   6.355      6.277     180.00   0.81550   0.00 
   1  -8   2  3 o  121.912    120.261    180.00   0.81535   0.00 
   0   0   8  3 o   9.180      9.040      0.00    0.81514   0.00 
   6   3  -5  3 o  1151.597   1133.200   180.00   0.81500   0.00 
   1   4  -9  3 o   8.227      8.094      0.00    0.81494   0.00 
   3  -2  -8  3 o  337.324    331.898     0.00    0.81484   0.00 
  16   0  12  4 o  1056.020   1027.971   180.00   0.80088   0.01 
  13   3  -7  4 o  5297.767   5157.456   180.00   0.80087   0.08 
   2  -8   5  3 o  50.819     50.018     180.00   0.81476   0.00 
   0   6  -8  3 o  183.878    180.996    180.00   0.81474   0.00 
  15   3  -3  4 o  4967.615   4870.967   180.00   0.80052   0.07 
   3   5   0  3 o  107.359    106.193    180.00   0.81439   0.00 
  16   2   8  4 o   4.206      4.137      0.00    0.80042   0.00 
  15   3  -2  4 o  1104.466   1090.003   180.00   0.80032   0.02 
  22   2   1  4 o  2438.039   2406.394    0.00    0.80032   0.04 
  20   2 -11  4 o  5251.897   5193.021   180.00   0.80027   0.08 
   7  -6  -3  3 o  1385.382   1380.046    0.00    0.81413   0.00 
  28   0  -3  4 o  5948.635   5906.299    0.00    0.80015   0.04 
  27   1  -5  4 o  2872.240   2855.725   180.00   0.80011   0.04 
   6   3  -4  3 o  104.298    105.263    180.00   0.81376   0.00 
   5  -8   2  3 o  130.617    131.950     0.00    0.81374   0.00 
  23   1 -13  4 o  47.175     47.372     180.00   0.79983   0.00 
  27   1  -4  4 o  83.366     83.926     180.00   0.79975   0.00 
  22   0 -15  4 o  143.588    144.663    180.00   0.79973   0.00 
  14   0 -18  4 o  515.480    520.843     0.00    0.79963   0.00 
   5  -2  -8  3 o  1022.337   1054.146   180.00   0.81331   0.00 
  19   1   9  4 o  5881.950   5984.069    0.00    0.79937   0.09 
   3   6  -3  3 o  1856.993   1968.455    0.00    0.81285   0.01 
   3   5  -8  3 o  86.387     92.398     180.00   0.81271   0.00 
   8  -2  -2  3 o  153.463    165.941     0.00    0.81252   0.00 
  28   0  -7  4 o  1221.052   1273.176    0.00    0.79835   0.01 
   1  -7   7  3 o  545.764    600.159     0.00    0.81215   0.00 
   8  -4  -1  3 o  1239.779   1365.265    0.00    0.81210   0.00 
  15   3  -4  4 o  401.160    419.249    180.00   0.79825   0.01 
   3   3 -10  4 o  1327.692   1387.597   180.00   0.79825   0.02 
   0   0  18  4 o  233.906    244.516    180.00   0.79823   0.00 
   5  -6   5  3 o  2051.209   2266.346    0.00    0.81198   0.01 
   5   3 -10  4 o  686.098    718.630    180.00   0.79812   0.01 
  27   1  -6  4 o  19126.941  20054.992   0.00    0.79800   0.28 
   3   6  -6  3 o   1.988      2.200      0.00    0.81151   0.00 
   7  -1  -7  3 o  582.977    644.992    180.00   0.81148   0.00 
  15   3  -1  4 o  627.794    655.700    180.00   0.79765   0.01 
   7   1  -6  3 o  144.438    159.619     0.00    0.81139   0.00 
   3   3   9  4 o  202.604    210.399    180.00   0.79749   0.00 
   4   2  14  4 o  1208.397   1251.737    0.00    0.79743   0.02 
   5   3  -8  3 o  149.658    163.897    180.00   0.81100   0.00 
  25   1 -11  4 o  523.510    533.000    180.00   0.79714   0.01 
   1  -1  -8  3 o  104.454    114.072     0.00    0.81090   0.00 
  27   1  -3  4 o  1286.828   1289.372   180.00   0.79693   0.02 
  15   1 -17  4 o  3689.379   3683.359   180.00   0.79688   0.05 
  18   0 -17  4 o   1.580      1.564      0.00    0.79678   0.00 
   0   7  -7  3 o  1721.721   1815.358    0.00    0.81004   0.01 
   6  -1  -8  3 o  114.160    120.252     0.00    0.81002   0.00 
   0   4   5  3 o  17.657     18.550      0.00    0.80997   0.00 
   1   6  -8  3 o   0.053      0.055      0.00    0.80989   0.00 
   0   3   6  3 o  1094.635   1118.418   180.00   0.80949   0.00 
   8  -3  -1  3 o  125.202    127.669    180.00   0.80945   0.00 
   6   1  -8  3 o  558.740    559.304    180.00   0.80895   0.00 
   4  -8   4  3 o  545.252    545.317    180.00   0.80890   0.00 
  13   1  13  4 o  738.364    683.748     0.00    0.79511   0.01 
   1  -8   5  3 o  38.769     38.694     180.00   0.80875   0.00 
  13   3   3  4 o  1376.368   1277.336    0.00    0.79505   0.02 
  22   2  -9  4 o  335.405    311.343     0.00    0.79504   0.00 
   5  -8   0  3 o  61.330     61.523     180.00   0.80815   0.00 
  28   0  -2  4 o   0.440      0.421     180.00   0.79446   0.00 
  11   3   5  4 o   3.723      3.577     180.00   0.79438   0.00 
   3   0  -9  3 o  24.759     24.923      0.00    0.80799   0.00 
   4   2   3  3 o  678.854    686.098     0.00    0.80782   0.00 
   1   3 -10  4 o  475.620    463.923    180.00   0.79410   0.01 
   0   2  15  4 o  928.199    906.092    180.00   0.79409   0.01 
  11   1  14  4 o  4310.419   4217.105   180.00   0.79404   0.06 
   7   1 -18  4 o  2008.080   1983.782    0.00    0.79379   0.03 
   6  -5   4  3 o  121.635    123.495    180.00   0.80739   0.00 
   7   3 -10  4 o  817.538    809.267     0.00    0.79372   0.01 
  15   3  -5  4 o  204.328    202.969    180.00   0.79356   0.00 
  27   1  -7  4 o  1131.323   1125.105    0.00    0.79348   0.02 
   8   0  16  4 o  5465.196   5440.529   180.00   0.79336   0.04 
   6  -4   4  3 o  544.894    547.021     0.00    0.80695   0.00 
  12   2 -15  4 o  394.270    392.522     0.00    0.79295   0.01 
   7  -3   2  3 o  37.102     35.690     180.00   0.80639   0.00 
   4   1   4  3 o  31.320     30.114     180.00   0.80639   0.00 
   4   0  -9  3 o  113.340    108.057     0.00    0.80630   0.00 
  15   3   0  4 o  1901.146   1895.661   180.00   0.79258   0.03 
   4  -7  -3  3 o  545.981    500.514    180.00   0.80579   0.00 
   9   1 -18  4 o  8874.560   9009.357   180.00   0.79188   0.13 
  28   0  -8  4 o  6730.019   6844.501    0.00    0.79182   0.05 
  27   1  -2  4 o  58.581     59.735      0.00    0.79172   0.00 
   5   1 -18  4 o  4917.678   5036.147    0.00    0.79149   0.07 
   7   0  -7  3 o  856.810    792.774     0.00    0.80489   0.00 
  15   1  12  4 o  4752.980   4869.444   180.00   0.79119   0.07 
  11   3  -9  4 o  125.611    127.302    180.00   0.79076   0.00 
   2  -4   8  3 o  192.580    184.966    180.00   0.80417   0.00 
   5  -7  -3  3 o  158.366    152.867     0.00    0.80409   0.00 
   5   3   0  3 o  947.137    924.219    180.00   0.80389   0.00 
   8  -4  -4  3 o  856.795    836.302     0.00    0.80388   0.00 
   6   3  -6  3 o  46.649     45.828      0.00    0.80375   0.00 
  18   0  11  4 o  4273.589   4219.494   180.00   0.79020   0.03 
   7   1  -2  3 o  76.438     75.864     180.00   0.80346   0.00 
   3  -8   5  3 o  375.161    373.010    180.00   0.80339   0.00 
  26   0   3  4 o  78.072     75.625     180.00   0.78971   0.00 
   8  -2  -5  3 o  222.286    222.142     0.00    0.80292   0.00 
  10   2  12  4 o  2675.280   2577.221    0.00    0.78933   0.04 
   8  -5  -2  3 o  1382.874   1379.738   180.00   0.80250   0.00 
  12   2  11  4 o  1325.241   1278.653   180.00   0.78892   0.02 
   3  -6   7  3 o  12.640     12.580     180.00   0.80229   0.00 
   1  -6   8  3 o  120.298    119.628     0.00    0.80224   0.00 
  26   0 -12  4 o  5471.725   5288.943    0.00    0.78876   0.04 
   1  -1   8  3 o   0.030      0.030     180.00   0.80217   0.00 
   7  -2  -7  3 o  16.034     15.924     180.00   0.80216   0.00 
  24   0 -14  4 o  2565.753   2483.232    0.00    0.78868   0.02 
   8  -1  -4  3 o   5.453      5.394      0.00    0.80195   0.00 
  18   2 -13  4 o  465.677    456.134    180.00   0.78814   0.01 
  13   3  -8  4 o   0.523      0.513     180.00   0.78809   0.00 
   9   1  15  4 o  624.946    613.774    180.00   0.78805   0.01 
   4   5  -7  3 o   6.876      6.727     180.00   0.80138   0.00 
   6  -7   3  3 o  1068.053   1043.234   180.00   0.80125   0.00 
  22   2   2  4 o  6099.537   6098.569    0.00    0.78751   0.09 
   4   5  -2  3 o   7.592      7.418     180.00   0.80084   0.00 
  16   2 -14  4 o  8475.906   8532.146    0.00    0.78726   0.12 
  25   1   3  4 o  73.790     74.670     180.00   0.78698   0.00 
   6   3  -3  3 o  770.552    763.914     0.00    0.80020   0.00 
  27   1  -8  4 o  1216.981   1235.881   180.00   0.78666   0.02 
  15   3  -6  4 o  50.587     51.399      0.00    0.78659   0.00 
  28   0  -1  4 o  257.267    261.497    180.00   0.78652   0.00 
   5   4  -7  3 o  284.796    288.928    180.00   0.79939   0.00 
   4   3  -9  3 o  909.101    924.190    180.00   0.79930   0.00 
   8  -1  -3  3 o  72.701     73.977     180.00   0.79926   0.00 
   1   3  10  4 o  5765.674   5872.878   180.00   0.78589   0.08 
   0   3  -9  3 o   1.849      1.883      0.00    0.79921   0.00 
  11   1 -18  4 o  3030.164   3086.773   180.00   0.78584   0.04 
   1   5   3  3 o   0.599      0.613      0.00    0.79903   0.00 
   3   4  -9  3 o  664.846    680.960    180.00   0.79895   0.00 
   8  -5  -1  3 o  193.022    197.879     0.00    0.79891   0.00 
  19   1 -16  4 o  1730.213   1764.287   180.00   0.78546   0.02 
   3   4   2  3 o  76.915     79.245     180.00   0.79868   0.00 
   1   7  -1  3 o  18.699     19.270     180.00   0.79867   0.00 
  21   1 -15  4 o  375.370    383.170     0.00    0.78528   0.01 
   9   3 -10  4 o  960.104    980.149     0.00    0.78527   0.01 
  15   3   1  4 o  880.053    898.561    180.00   0.78526   0.01 
   6   0   2  3 o   0.049      0.050     180.00   0.79860   0.00 
   4  -2   6  3 o  19.844     20.498      0.00    0.79856   0.00 
   3   1 -18  4 o  39.972     40.893     180.00   0.78508   0.00 
   7   3   8  4 o  2141.510   2195.177   180.00   0.78496   0.03 
   8   2  13  4 o   0.373      0.383     180.00   0.78487   0.00 
   5  -8   3  3 o  460.740    479.742     0.00    0.79803   0.00 
   8  -3  -5  3 o  667.498    693.609     0.00    0.79776   0.00 
  27   1  -1  4 o  13037.967  13530.928   0.00    0.78427   0.18 
   1   1  -9  3 o  134.474    139.074     0.00    0.79757   0.00 
  22   0   8  4 o  2034.502   2110.261    0.00    0.78395   0.01 
   0   4  -9  3 o  86.279     87.817      0.00    0.79722   0.00 
   2  -7   7  3 o  49.009     49.743     180.00   0.79718   0.00 
   3   1  17  4 o  2885.352   2981.339    0.00    0.78376   0.04 
  14   2  10  4 o  4449.737   4583.994   180.00   0.78367   0.06 
   2  -6  -4  3 o  746.714    746.790    180.00   0.79695   0.00 
  18   2   7  4 o  413.668    424.652    180.00   0.78358   0.01 
   9   3   7  4 o  564.412    572.544    180.00   0.78334   0.01 
  20   2   5  4 o  5082.204   5140.254    0.00    0.78330   0.07 
   2  -5   8  3 o  1282.989   1243.375   180.00   0.79652   0.00 
  28   0  -9  4 o  803.520    802.692     0.00    0.78311   0.01 
   8   0 -19  4 o  1378.363   1376.476   180.00   0.78311   0.01 
   2  -8   0  3 o  62.998     60.311     180.00   0.79635   0.00 
   2  -3   8  3 o  187.231    179.195     0.00    0.79634   0.00 
  16   0 -18  4 o   0.772      0.769     180.00   0.78306   0.00 
   7  -6   2  3 o  243.413    231.997    180.00   0.79628   0.00 
   1   1   7  3 o  337.652    321.412     0.00    0.79626   0.00 
   5   4  -2  3 o  172.567    163.843     0.00    0.79622   0.00 
  24   2  -4  4 o  536.561    525.049    180.00   0.78282   0.01 
   7  -5  -5  3 o  1120.222   1047.038    0.00    0.79591   0.00 
  24   0   6  4 o  2220.266   2139.921   180.00   0.78259   0.02 
  17   1  11  4 o  616.783    591.705    180.00   0.78251   0.01 
   6   0 -19  4 o  630.113    594.914     0.00    0.78212   0.00 
  24   2  -5  4 o  594.243    559.260     0.00    0.78196   0.01 
   5   3   9  4 o  117.798    110.613     0.00    0.78178   0.00 
   7  -4  -6  3 o  1047.132   988.959    180.00   0.79475   0.00 
  22   2 -10  4 o  786.627    736.608    180.00   0.78148   0.01 
  13   3   4  4 o  1660.515   1553.997   180.00   0.78144   0.02 
   2   7  -4  3 o  68.865     65.457      0.00    0.79461   0.00 
   2   0  18  4 o  1209.382   1130.634   180.00   0.78137   0.01 
  24   2  -3  4 o  4542.541   4246.125   180.00   0.78136   0.06 
   0   5   4  3 o  265.432    255.052    180.00   0.79439   0.00 
   6   1   1  3 o  23.911     23.115     180.00   0.79427   0.00 
   2   6   0  3 o  212.108    205.113    180.00   0.79426   0.00 
  20   2 -12  4 o  1240.189   1147.294   180.00   0.78098   0.02 
   8  -5  -3  3 o  1313.060   1279.101   180.00   0.79410   0.00 
   3   0   6  3 o  1999.008   1947.858   180.00   0.79410   0.01 
   0   8  -4  3 o   4.107      4.019     180.00   0.79399   0.00 
   3  -2   7  3 o  125.981    123.609    180.00   0.79392   0.00 
   4  -8  -1  3 o  1052.922   1034.979   180.00   0.79387   0.00 
   2   7  -5  3 o  100.612    99.438     180.00   0.79367   0.00 
   7  -7   0  3 o  122.946    121.789     0.00    0.79356   0.00 
   5   1  -9  3 o  190.381    189.228    180.00   0.79326   0.00 
   4   3   2  3 o  60.678     60.312      0.00    0.79326   0.00 
  10   0 -19  4 o  4946.602   4430.694   180.00   0.78005   0.03 
  25   1 -12  4 o  1276.096   1142.986    0.00    0.78005   0.02 
   1  -8   1  3 o  324.570    322.923    180.00   0.79304   0.00 
   0   2   7  3 o  813.023    808.929     0.00    0.79302   0.00 
   2   2  15  4 o  346.390    308.985     0.00    0.77984   0.00 
   2   0  -9  3 o  757.917    754.471     0.00    0.79288   0.00 
   8  -1  -5  3 o  526.503    524.744     0.00    0.79269   0.00 
   6   0  17  4 o   9.626      8.555      0.00    0.77943   0.00 
  21   1   8  4 o  182.937    162.760     0.00    0.77924   0.00 
   6  -6   4  3 o  177.911    178.193    180.00   0.79235   0.00 
   7  -1   1  3 o  12.739     12.767      0.00    0.79232   0.00 
  23   1   6  4 o  631.442    562.767    180.00   0.77912   0.01 
   5  -5  -6  3 o   2.289      2.313     180.00   0.79196   0.00 
  24   2  -6  4 o  3131.219   2816.455    0.00    0.77881   0.04 
  14   2 -15  4 o  252.874    232.212     0.00    0.77841   0.00 
   8  -2  -1  3 o  134.924    137.632     0.00    0.79140   0.00 
   7  -7  -1  3 o  602.130    614.273    180.00   0.79133   0.00 
   1   7  -7  3 o  67.956     69.298      0.00    0.79123   0.00 
   6  -3   4  3 o  1359.791   1385.138    0.00    0.79112   0.00 
   6   2 -16  4 o  2559.493   2414.765   180.00   0.77799   0.04 
   3  -7  -3  3 o  464.869    470.408     0.00    0.79082   0.00 
  27   1  -9  4 o  1041.984   1000.577   180.00   0.77772   0.01 
  17   1 -17  4 o  506.042    487.040    180.00   0.77769   0.01 
  24   2  -2  4 o  137.567    132.913    180.00   0.77763   0.00 
   8  -4   0  3 o  391.082    392.520     0.00    0.79058   0.00 
  15   3  -7  4 o  1855.165   1804.651   180.00   0.77751   0.03 
   7   1  16  4 o  1694.672   1652.046   180.00   0.77747   0.02 
   4  -5  -6  3 o  300.283    298.359     0.00    0.79033   0.00 
  23   1 -14  4 o  2584.854   2556.569    0.00    0.77718   0.04 
   2  -2  -8  3 o  127.233    125.875     0.00    0.79023   0.00 
   4   0 -19  4 o  739.579    732.920     0.00    0.77713   0.01 
  11   3   6  4 o  4574.182   4553.383    0.00    0.77702   0.06 
   7   0   0  3 o  422.044    413.260    180.00   0.78996   0.00 
   0   8  -3  3 o  159.931    156.275     0.00    0.78990   0.00 
   8   2 -16  4 o  23.230     23.389      0.00    0.77661   0.00 
  28   0   0  4 o  1824.628   1839.777    0.00    0.77654   0.01 
   1   5  -9  3 o  1354.656   1311.087   180.00   0.78945   0.00 
   4   0   5  3 o  134.717    130.209    180.00   0.78921   0.00 
   3   6  -2  3 o  50.693     49.002      0.00    0.78912   0.00 
  13   1 -18  4 o  1273.111   1299.021    0.00    0.77596   0.02 
  15   3   2  4 o  330.104    337.680    180.00   0.77586   0.00 
   6   2  14  4 o  21.016     21.535     180.00   0.77579   0.00 
   2   6  -8  3 o   1.029      1.000     180.00   0.78859   0.00 
   4   2 -16  4 o  3909.354   4041.216    0.00    0.77541   0.05 
   5   3 -11  4 o  1632.955   1688.599   180.00   0.77539   0.02 
  20   0  10  4 o  5502.846   5699.447    0.00    0.77525   0.04 
   5   0  -9  3 o  1057.443   1038.415    0.00    0.78809   0.00 
   2   5   2  3 o  92.859     91.758      0.00    0.78787   0.00 
   1   1 -18  4 o  2719.923   2811.944   180.00   0.77486   0.04 
  27   1   0  4 o   0.065      0.067     180.00   0.77475   0.00 
   3   3 -11  4 o   0.028      0.029      0.00    0.77473   0.00 
   5  -4  -7  3 o  361.422    359.246    180.00   0.78767   0.00 
   5  -8  -1  3 o  375.631    374.384    180.00   0.78758   0.00 
   4  -4  -7  3 o  222.669    222.494    180.00   0.78748   0.00 
   5  -2   5  3 o   4.093      4.094     180.00   0.78744   0.00 
   6  -2  -8  3 o  615.729    615.929    180.00   0.78744   0.00 
   6  -1   3  3 o  1840.904   1845.166    0.00    0.78736   0.01 
   3   6  -7  3 o  396.873    400.053    180.00   0.78708   0.00 
   3   3  10  4 o  8861.678   8930.257    0.00    0.77397   0.12 
  16   2   9  4 o   3.184      3.195      0.00    0.77385   0.00 
  13   3  -9  4 o  484.850    482.326    180.00   0.77365   0.01 
   0   8  -5  3 o  3051.123   3096.707   180.00   0.78646   0.01 
  24   2  -7  4 o  962.598    948.768     0.00    0.77344   0.01 
   0   2  -9  3 o  597.694    607.677     0.00    0.78611   0.00 
  11   3 -10  4 o  109.446    106.534    180.00   0.77315   0.00 
   6  -7  -3  3 o  914.081    929.665     0.00    0.78602   0.00 
  12   0 -19  4 o  136.075    132.153     0.00    0.77309   0.00 
  22   2   3  4 o  480.691    466.134     0.00    0.77305   0.01 
   6   2  -8  3 o   2.084      2.124     180.00   0.78548   0.00 
  28   0 -10  4 o  251.701    240.589     0.00    0.77244   0.00 
  22   0 -16  4 o  1677.926   1602.650    0.00    0.77219   0.01 
   7   3 -11  4 o  503.617    481.171     0.00    0.77212   0.01 
   8  -1  -2  3 o  1324.824   1356.767    0.00    0.78496   0.00 
  24   2  -1  4 o  818.355    786.777     0.00    0.77170   0.01 
  20   0 -17  4 o  3722.675   3579.799   180.00   0.77170   0.03 
   7  -7   1  3 o   5.479      5.661      0.00    0.78421   0.00 
  26   0   4  4 o  17.836     17.330      0.00    0.77135   0.00 
  10   2 -16  4 o  1008.701   980.783     0.00    0.77133   0.01 
   3  -8  -1  3 o  350.295    361.775     0.00    0.78406   0.00 
   2   7  -3  3 o  1240.219   1279.674    0.00    0.78397   0.00 
   8  -5   0  3 o   8.458      8.697     180.00   0.78379   0.00 
   5   2  -9  3 o  868.330    886.781    180.00   0.78358   0.00 
   7   1  -7  3 o  1509.896   1537.574    0.00    0.78351   0.00 
   2   0   7  3 o  711.065    722.816     0.00    0.78347   0.00 
  26   0 -13  4 o  1262.202   1300.371   180.00   0.77035   0.01 
  17   3  -3  4 o  1028.179   1075.702   180.00   0.77018   0.01 
   1   3 -11  4 o  582.704    609.737    180.00   0.77018   0.01 
   1  -8   6  3 o  18.763     18.551      0.00    0.78298   0.00 
   8  -3   0  3 o  235.231    227.952     0.00    0.78265   0.00 
   2   5  -9  3 o  553.574    534.685    180.00   0.78259   0.00 
   2  -8   6  3 o  58.429     56.003     180.00   0.78244   0.00 
  19   1  10  4 o  11507.724  12826.212  180.00   0.76953   0.16 
  17   3  -2  4 o  145.961    166.034     0.00    0.76924   0.00 
  25   1   4  4 o  9098.971   10377.962  180.00   0.76919   0.12 
   1  -4  -6  3 o  935.852    881.612    180.00   0.78187   0.00 
  14   0  14  4 o  1110.624   1271.746    0.00    0.76907   0.01 
   7  -6  -4  3 o  72.843     68.522      0.00    0.78178   0.00 
   2   2 -16  4 o  11.575     13.276     180.00   0.76897   0.00 
  17   3  -4  4 o  574.310    658.867     0.00    0.76891   0.01 
   6  -8   1  3 o  703.652    658.941     0.00    0.78148   0.00 
   6   3  -7  3 o   6.392      5.985     180.00   0.78148   0.00 
   2   7  -6  3 o   0.017      0.016      0.00    0.78128   0.00 
   4  -7   6  3 o  1526.076   1420.221    0.00    0.78118   0.00 
   2   0 -19  4 o  10146.437  11335.433   0.00    0.76838   0.07 
   5  -6  -5  3 o  419.377    389.071    180.00   0.78107   0.00 
  12   0  15  4 o  1911.710   2098.236    0.00    0.76821   0.01 
   0   5  -9  3 o  51.833     47.129     180.00   0.78047   0.00 
   5  -7   5  3 o  95.816     85.992     180.00   0.77995   0.00 
  27   1 -10  4 o  1040.135   1002.422   180.00   0.76689   0.01 
   7  -2   2  3 o  188.044    168.034    180.00   0.77953   0.00 
   6  -8   0  3 o  108.578    97.110     180.00   0.77927   0.00 
  15   3  -8  4 o  364.495    349.149    180.00   0.76655   0.00 
   7   2  -5  3 o  2061.919   1845.896   180.00   0.77920   0.01 
  22   2 -11  4 o  1329.043   1272.775   180.00   0.76641   0.02 
  13   3   5  4 o   9.106      8.723      0.00    0.76632   0.00 
  17   3  -1  4 o  2107.815   2022.188   180.00   0.76612   0.03 
  24   2  -8  4 o  4166.987   4002.394   180.00   0.76599   0.06 
   7  -3  -7  3 o  491.599    450.998    180.00   0.77848   0.00 
   4  -1  -9  3 o  607.731    557.693     0.00    0.77848   0.00 
   5   1   3  3 o  545.565    504.950     0.00    0.77832   0.00 
   4  -6  -5  3 o  174.565    163.382    180.00   0.77814   0.00 
  17   3  -5  4 o  9333.690   8981.903    0.00    0.76547   0.13 
  16   0  13  4 o   4.289      4.126      0.00    0.76543   0.00 
   8  -4  -5  3 o  27.161     25.551      0.00    0.77805   0.00 
   7  -7  -2  3 o  707.144    674.912    180.00   0.77781   0.00 
  24   0 -15  4 o  113.858    109.110     0.00    0.76513   0.00 
   6  -5  -6  3 o  672.109    643.983    180.00   0.77775   0.00 
   9   3 -11  4 o  3229.109   3091.573   180.00   0.76508   0.04 
   7   2  -4  3 o  145.518    140.380    180.00   0.77763   0.00 
  28   0   1  4 o  2633.046   2503.555    0.00    0.76475   0.02 
  15   3   3  4 o  804.998    763.583     0.00    0.76461   0.01 
  18   2 -14  4 o  567.132    537.696    180.00   0.76457   0.01 
   8  -2  -6  3 o  207.568    207.616    180.00   0.77677   0.00 
   4  -8   5  3 o   7.876      7.894      0.00    0.77669   0.00 
  24   2   0  4 o  1536.419   1478.006    0.00    0.76375   0.02 
  18   0 -18  4 o  2724.257   2629.120   180.00   0.76368   0.02 
   6   3  -2  3 o   0.216      0.219     180.00   0.77607   0.00 
  27   1   1  4 o  3238.772   3161.995   180.00   0.76342   0.04 
  20   2   6  4 o  7525.437   7388.306    0.00    0.76328   0.10 
   1  -7  -2  3 o  314.883    321.969    180.00   0.77577   0.00 
   7   3   9  4 o  80.475     79.299      0.00    0.76317   0.00 
   9   3   8  4 o  20.530     20.272     180.00   0.76309   0.00 
   0   7   1  3 o  94.043     96.760      0.00    0.77545   0.00 
  10   0  16  4 o  2927.962   2901.029    0.00    0.76288   0.02 
   5   1  17  4 o  234.690    232.583    180.00   0.76284   0.00 
  15   1 -18  4 o  3777.002   3739.786   180.00   0.76265   0.05 
   6   2   0  3 o  1200.735   1238.449   180.00   0.77511   0.00 
   4   2  15  4 o   4.387      4.337      0.00    0.76256   0.00 
  14   0 -19  4 o  6674.778   6594.062    0.00    0.76253   0.04 
  12   2 -16  4 o  271.281    266.728    180.00   0.76237   0.00 
   8  -5  -4  3 o  30.101     30.952      0.00    0.77479   0.00 
   1  -5  -5  3 o  106.645    109.603     0.00    0.77475   0.00 
   0   8  -2  3 o  665.666    683.320    180.00   0.77469   0.00 
   2  -6   8  3 o   0.837      0.858     180.00   0.77463   0.00 
   1   3  11  4 o   1.785      1.724     180.00   0.76194   0.00 
  25   1 -13  4 o   4.024      3.873      0.00    0.76186   0.00 
   1  -3  -7  3 o  330.398    336.159     0.00    0.77433   0.00 
   2  -2   8  3 o   0.358      0.364     180.00   0.77431   0.00 
   4   0  18  4 o  8259.184   7921.584    0.00    0.76177   0.05 
   1   1  18  4 o  138.383    130.666     0.00    0.76127   0.00 
  17   3   0  4 o  4997.003   4670.375    0.00    0.76089   0.07 
  20   2 -13  4 o  4265.600   3985.775    0.00    0.76088   0.06 
  16   2 -15  4 o  554.349    517.971    180.00   0.76088   0.01 
   3  -5  -6  3 o  667.713    651.128    180.00   0.77314   0.00 
   3  -1  -9  3 o  81.038     78.355      0.00    0.77287   0.00 
   7   1  -1  3 o  44.958     43.456      0.00    0.77285   0.00 
   8  -1  -6  3 o   0.220      0.212      0.00    0.77266   0.00 
   6  -8   2  3 o  616.330    592.911     0.00    0.77263   0.00 
   5   2   2  3 o  62.652     60.208     180.00   0.77255   0.00 
  28   0 -11  4 o  308.338    280.997     0.00    0.76006   0.00 
  18   2   8  4 o  400.325    364.580     0.00    0.75999   0.01 
  17   3  -6  4 o  721.755    657.163    180.00   0.75993   0.01 
   6  -4  -7  3 o  228.591    219.291     0.00    0.77234   0.00 
   5  -8   4  3 o   1.449      1.390     180.00   0.77213   0.00 
   8  -6  -1  3 o  998.108    958.324    180.00   0.77204   0.00 
   8   0  -4  3 o   0.246      0.237      0.00    0.77191   0.00 
   3  -4  -7  3 o  630.874    607.732     0.00    0.77180   0.00 
  13   1  14  4 o  46.774     43.302     180.00   0.75936   0.00 
  24   0   7  4 o  756.849    716.309     0.00    0.75902   0.01 
   0   2  16  4 o  103.076    97.959      0.00    0.75897   0.00 
   7  -5   3  3 o  537.644    525.422    180.00   0.77129   0.00 
   5   3  10  4 o  56.709     54.367     180.00   0.75885   0.00 
  21   1 -16  4 o  5472.523   5262.313    0.00    0.75880   0.07 
  11   3   7  4 o  2306.140   2244.437    0.00    0.75862   0.03 
  12   2  12  4 o  18.817     18.436      0.00    0.75851   0.00 
  13   3 -10  4 o  7843.566   7839.130   180.00   0.75785   0.10 
   8  -6  -2  3 o   3.048      3.222      0.00    0.77006   0.00 
   4  -3  -8  3 o  330.313    349.388     0.00    0.77005   0.00 
  10   2  13  4 o  3011.744   3000.149    0.00    0.75749   0.04 
  18   0  12  4 o  11.739     11.689      0.00    0.75747   0.00 
   7   2  -6  3 o  16.805     18.152      0.00    0.76982   0.00 
  15   1  13  4 o  82.301     81.663      0.00    0.75732   0.00 
   5   0   4  3 o  37.260     40.851      0.00    0.76964   0.00 
  22   2   4  4 o  233.352    231.074    180.00   0.75724   0.00 
  11   1  15  4 o  369.485    364.090    180.00   0.75704   0.00 
   7  -4   3  3 o  14.313     16.184     180.00   0.76911   0.00 
  22   0   9  4 o   2.066      2.029      0.00    0.75676   0.00 
  24   2  -9  4 o  873.738    858.588     0.00    0.75665   0.01 
   5  -3  -8  3 o  630.875    714.963     0.00    0.76891   0.00 
   5  -1  -9  3 o  357.372    404.998     0.00    0.76891   0.00 
   6  -6  -5  3 o  713.779    806.370    180.00   0.76874   0.00 
   8   0  -5  3 o  30.200     34.112     180.00   0.76873   0.00 
   0   0  19  4 o   0.057      0.057     180.00   0.75622   0.00 
  23   1   7  4 o  697.014    696.155    180.00   0.75622   0.01 
  19   1 -17  4 o  4069.318   4087.549   180.00   0.75613   0.05 
   0   8  -6  3 o  225.468    246.680    180.00   0.76825   0.00 
   4   4  -9  3 o  86.356     92.672      0.00    0.76806   0.00 
   3  -7   7  3 o  100.496    104.187     0.00    0.76776   0.00 
  14   2  11  4 o  16183.483  17569.939   0.00    0.75520   0.21 
   4   5  -8  3 o  177.728    178.596    180.00   0.76746   0.00 
   7   1 -19  4 o  4875.208   5355.075   180.00   0.75494   0.06 
   8  -3  -6  3 o  1480.201   1437.498    0.00    0.76693   0.00 
  11   3 -11  4 o  432.813    475.460    180.00   0.75457   0.01 
   4   5  -1  3 o   0.017      0.017      0.00    0.76680   0.00 
   3  -8   6  3 o  49.934     48.197     180.00   0.76672   0.00 
  27   1 -11  4 o  2444.760   2670.870    0.00    0.75442   0.03 
  23   1 -15  4 o  698.557    756.846     0.00    0.75426   0.01 
   6  -8  -1  3 o  15.243     14.655     180.00   0.76628   0.00 
   9   1 -19  4 o  132.736    141.047    180.00   0.75401   0.00 
  24   2   1  4 o  2349.475   2483.933   180.00   0.75395   0.03 
  15   3  -9  4 o  14.458     15.283      0.00    0.75395   0.00 
   5   4  -8  3 o  263.345    253.217    180.00   0.76618   0.00 
  17   3   1  4 o  1791.492   1845.733    0.00    0.75369   0.02 
   8   0  17  4 o  1149.909   1147.512    0.00    0.75336   0.01 
   1  -4   9  3 o   5.755      5.539     180.00   0.76551   0.00 
   0   6   3  3 o  128.347    123.377    180.00   0.76534   0.00 
   7   2  -3  3 o  93.509     89.854      0.00    0.76530   0.00 
   4   4   1  3 o  26.628     25.533      0.00    0.76514   0.00 
  21   1   9  4 o  1830.061   1767.185    0.00    0.75288   0.02 
  17   3  -7  4 o  170.764    163.782    180.00   0.75245   0.00 
   5   3 -12  4 o  1204.356   1155.296   180.00   0.75242   0.02 
   7  -7   2  3 o  785.118    746.223     0.00    0.76446   0.00 
   5   1 -19  4 o  296.953    285.564     0.00    0.75225   0.00 
   8   0  -3  3 o  769.728    731.572    180.00   0.76440   0.00 
   8   2  14  4 o  1499.383   1443.664   180.00   0.75219   0.02 
  26   0   5  4 o  3167.670   3053.399    0.00    0.75214   0.02 
   6  -7   4  3 o  456.313    434.036    180.00   0.76426   0.00 
  15   3   4  4 o  3150.742   3066.032   180.00   0.75177   0.04 
   1   0  -9  3 o   6.511      6.306     180.00   0.76360   0.00 
  28   0   2  4 o  14229.125  13959.832   0.00    0.75142   0.09 
   8  -6   0  3 o  16.365     15.985      0.00    0.76336   0.00 
   0   1   8  3 o  113.163    110.718     0.00    0.76330   0.00 
   3   3 -12  4 o  6200.344   6110.122   180.00   0.75112   0.08 
  26   0 -14  4 o  5903.409   5817.944    0.00    0.75111   0.04 
  17   1  12  4 o   0.274      0.270      0.00    0.75104   0.00 
   2   7  -2  3 o   4.217      4.150     180.00   0.76307   0.00 
   0   7  -8  3 o  154.351    152.287     0.00    0.76287   0.00 
   3   5   1  3 o  91.506     90.299      0.00    0.76280   0.00 
  30   0  -5  4 o  85.689     84.603      0.00    0.75064   0.00 
   1   6   2  3 o   1.783      1.759      0.00    0.76270   0.00 
   5  -5   6  3 o  60.774     59.943      0.00    0.76268   0.00 
  27   1   2  4 o  203.643    200.968    180.00   0.75051   0.00 
   9   1  16  4 o  918.425    906.344    180.00   0.75050   0.01 
  25   1   5  4 o  8191.476   8083.037   180.00   0.75049   0.11 
   3   3  11  4 o  265.234    261.439     0.00    0.75035   0.00 
   6  -2   4  3 o  66.167     64.949     180.00   0.76242   0.00 
   4  -5   7  3 o  26.665     26.151      0.00    0.76238   0.00 
   7  -1  -8  3 o   6.895      6.741      0.00    0.76228   0.00 
   5   4  -1  3 o   5.010      4.898      0.00    0.76228   0.00 
   7   3 -12  4 o  7276.031   7152.497    0.00    0.75014   0.09 
  22   2 -12  4 o  192.989    189.646    180.00   0.75012   0.00 
  14   2 -16  4 o  5838.921   5737.625    0.00    0.75012   0.08 
  13   3   6  4 o  33.257     32.606     180.00   0.74999   0.00 
  30   0  -6  4 o  2111.323   2068.254    0.00    0.74995   0.01 
   1  -8   0  3 o  2276.330   2190.507   180.00   0.76184   0.01 
   2  -7  -3  3 o  378.723    363.434     0.00    0.76177   0.00 
   7   0  -8  3 o  475.961    456.746    180.00   0.76177   0.00 
  11   1 -19  4 o  1840.544   1788.479   180.00   0.74949   0.02 
  30   0  -4  4 o  11573.747  11229.124  180.00   0.74929   0.07 
   8  -2   0  3 o  406.000    383.699     0.00    0.76126   0.00 
  29   1  -5  4 o  1967.342   1911.764    0.00    0.74905   0.03 
   3   5  -9  3 o  26.195     24.634      0.00    0.76107   0.00 
  16   0 -19  4 o  6752.457   6602.900    0.00    0.74882   0.04 
   1   7   0  3 o   6.332      5.922      0.00    0.76086   0.00 
   8  -1  -1  3 o  334.817    312.877     0.00    0.76084   0.00 
   5   3  -9  3 o  38.508     35.702      0.00    0.76058   0.00 
   4  -4   7  3 o  3554.519   3288.005   180.00   0.76050   0.01 
   1  -3   9  3 o  47.476     43.874      0.00    0.76047   0.00 
   3  -6  -5  3 o  230.183    212.483    180.00   0.76043   0.00 
   8  -4   1  3 o  715.261    655.937    180.00   0.76014   0.00 
  29   1  -4  4 o  985.761    1016.540    0.00    0.74805   0.01 
  29   1  -6  4 o  5215.164   5394.851   180.00   0.74801   0.07 
   0   1  -9  3 o   1.062      0.973     180.00   0.76001   0.00 
   7  -6   3  3 o  12.823     11.743     180.00   0.75987   0.00 
   2  -8  -1  3 o  494.908    453.375     0.00    0.75983   0.00 
   1  -7   8  3 o  19.554     18.359     180.00   0.75917   0.00 
   4  -1   6  3 o  562.331    529.857    180.00   0.75911   0.00 
   1   0   8  3 o  417.206    393.625     0.00    0.75909   0.00 
   5  -4   6  3 o   1.059      1.000     180.00   0.75907   0.00 
   8  -5   1  3 o  366.701    347.880     0.00    0.75900   0.00 
   2   7  -7  3 o  16.721     15.909     180.00   0.75895   0.00 
   4  -8  -2  3 o  129.584    128.101     0.00    0.75820   0.00 
   5   5  -5  3 o  51.021     50.639      0.00    0.75805   0.00 
   5  -8  -2  3 o  424.836    421.686     0.00    0.75805   0.00 
   3  -9   3  3 o  376.591    374.924     0.00    0.75780   0.00 
   8  -6  -3  3 o   2.943      2.930     180.00   0.75766   0.00 
   1  -5   9  3 o  241.751    239.107     0.00    0.75718   0.00 
   3   6  -1  3 o   0.059      0.058     180.00   0.75694   0.00 
   3  -1   7  3 o  182.696    180.065     0.00    0.75682   0.00 
   5  -7  -4  3 o   0.697      0.687      0.00    0.75676   0.00 
   3  -3  -8  3 o  257.823    254.519     0.00    0.75663   0.00 
   6   0  -9  3 o   8.318      8.235     180.00   0.75650   0.00 
   8   0  -6  3 o  352.905    379.165     0.00    0.75525   0.00 
   3  -9   2  3 o  516.346    556.341     0.00    0.75520   0.00 
   3   2 -10  3 o  341.370    372.437     0.00    0.75471   0.00 
   7  -7  -3  3 o  105.292    114.807     0.00    0.75465   0.00 
   6   1  -9  3 o  757.247    821.096    180.00   0.75443   0.00 
   3   6  -8  3 o  26.729     28.982     180.00   0.75443   0.00 
   4  -9   2  3 o  567.709    615.103     0.00    0.75441   0.00 
   4   6  -5  3 o  227.904    243.524     0.00    0.75415   0.00 
   1  -6  -4  3 o   1.509      1.610     180.00   0.75413   0.00 
   6  -8   3  3 o  1134.260   1177.611   180.00   0.75379   0.00 
   7  -3   3  3 o  21.533     22.119     180.00   0.75367   0.00 
   2   3   5  3 o   9.288      9.525     180.00   0.75365   0.00 
   6  -3  -8  3 o  265.701    266.295    180.00   0.75338   0.00 
   1  -2  -8  3 o  479.546    478.992     0.00    0.75334   0.00 
   5   5  -6  3 o  20.998     20.948      0.00    0.75333   0.00 
   5   3   1  3 o  23.237     23.060      0.00    0.75326   0.00 
   5  -6   6  3 o  316.516    310.751     0.00    0.75310   0.00 
   2  -1  -9  3 o  121.605    118.785    180.00   0.75301   0.00 
   1   6  -9  3 o  106.351    103.685    180.00   0.75297   0.00 
   2   3 -10  3 o  79.572     77.384      0.00    0.75291   0.00 
   1   8  -4  3 o  153.478    149.022     0.00    0.75288   0.00 
   4  -7  -4  3 o  888.238    861.712    180.00   0.75285   0.00 
   5   5  -4  3 o   0.396      0.382     180.00   0.75263   0.00 
   1   7  -8  3 o  44.043     42.485     180.00   0.75231   0.00 
   4  -9   3  3 o  249.552    243.473     0.00    0.75170   0.00 
   1   8  -5  3 o  241.805    236.222    180.00   0.75164   0.00 
   0   6  -9  3 o  1173.211   1147.960   180.00   0.75156   0.00 
   3   3 -10  3 o  213.410    209.909     0.00    0.75123   0.00 
   4  -6   7  3 o   0.098      0.096     180.00   0.75113   0.00 
   6   3  -8  3 o  248.474    245.151    180.00   0.75081   0.00 
   7   2  -7  3 o  163.505    161.340    180.00   0.75062   0.00 
   3  -9   4  3 o  128.198    126.266     0.00    0.75030   0.00 
   0   8  -1  3 o  10.888     10.714     180.00   0.75021   0.00 
   7  -5  -6  3 o  292.533    287.358    180.00   0.75007   0.00 
   2   2 -10  3 o  26.393     25.858     180.00   0.74990   0.00 
   2  -9   3  3 o  123.095    120.553    180.00   0.74987   0.00 
   7  -2  -8  3 o   8.945      8.739      0.00    0.74972   0.00 
   1  -8   7  3 o  1267.213   1234.116    0.00    0.74943   0.00 
   6  -5   5  3 o  144.512    140.690    180.00   0.74936   0.00 
   4   6  -4  3 o  71.394     69.502      0.00    0.74926   0.00 
   4   6  -6  3 o  91.977     89.678      0.00    0.74907   0.00 
   3   2   5  3 o   2.562      2.513      0.00    0.74882   0.00 
   3  -5   8  3 o  689.304    685.845    180.00   0.74851   0.00 
   3  -4   8  3 o  236.581    237.420     0.00    0.74838   0.00 
   3   3   4  3 o  66.852     67.160     180.00   0.74836   0.00 
   8  -3   1  3 o  1564.232   1578.606   180.00   0.74830   0.00 
   7   1  -8  3 o  336.408    340.319    180.00   0.74826   0.00 
   6   4  -5  3 o  193.288    198.292     0.00    0.74806   0.00 
   5  -1   5  3 o   5.807      6.019     180.00   0.74788   0.00 
_reflns_number_total                   2897
_reflns_limit_h_min                    0
_reflns_limit_h_max                    38
_reflns_limit_k_min                    -11
_reflns_limit_k_max                    10
_reflns_limit_l_min                    -25
_reflns_limit_l_max                    24
_reflns_d_resolution_high              0.748
_reflns_d_resolution_low               14.368
#--eof--eof--eof--eof--eof--eof--eof--eof--eof--eof--eof--eof--eof--eof--eof--#
