# Supplementary material for: (Na,□)5[MnO2]13 nanorods: a new tunnel structure for electrode materials determined ab initio and refined through a combination of electron and synchrotron diffraction data
Source: Acta Crystallogr B Struct Sci Cryst Eng Mater. 2016 Dec 1;72(Pt 6):893–903. doi: 10.1107/S2052520616015651 (PMC5134763; doi:10.1107/S2052520616015651)
Supplement: Supplementary file 3 [file b-72-00893-ROMAN7_.25_publsup3.rtv]

data_ROMAN7_.25_publ


loop_
      _pd_meas_counts_total
      _pd_proc_ls_weight
      _pd_proc_intensity_bkg_calc
      _pd_calc_intensity_total
  122.7    .            .           .
  132.6    .            .           .
  147.4    .            .           .
  160.4    .            .           .
  177.8    .            .           .
  203.8    .            .           .
  225.6    .            .           .
  255.5    .            .           .
  291.3    .            .           .
  351.8    .            .           .
  422.0    .            .           .
  464.0    .            .           .
  500.3    .            .           .
  518.5    .            .           .
  524.8    .            .           .
  543.0    .            .           .
  556.1    .            .           .
  574.9    .            .           .
  590.6    .            .           .
  604.2    .            .           .
  617.9    .            .           .
  613.4    .            .           .
  611.2    .            .           .
  608.1    .            .           .
  601.7    .            .           .
  595.9    .            .           .
  583.8    .            .           .
  580.7    .            .           .
  577.0    .            .           .
  569.9    .            .           .
  567.0     0.001764    574.84674   574.90179
  560.0     0.001786    565.37659   565.43243
  553.4     0.001807    556.34497   556.40265
  547.4     0.001827    547.63257   547.69312
  539.7     0.001853    539.13580   539.20020
  532.8     0.001877    530.76917   530.83850
  526.5     0.001899    522.45996   522.53522
  520.4     0.001922    514.14929   514.23169
  512.3     0.001952    505.78973   505.88052
  500.9     0.001996    497.34442   497.44501
  493.6     0.002026    488.78531   488.89743
  486.1     0.002057    480.09265   480.21820
  475.6     0.002103    471.25446   471.39581
  467.9     0.002137    462.26450   462.42462
  453.4     0.002205    453.12195   453.30453
  444.6     0.002249    443.83154   444.04129
  433.4     0.002308    434.40094   434.64407
  423.5     0.002361    424.84201   425.12677
  415.4     0.002407    415.16931   415.50696
  403.5     0.002478    405.39935   405.80569
  396.5     0.002522    395.55112   396.04892
  387.2     0.002582    385.64432   386.26767
  376.2     0.002658    375.70007   376.50223
  365.9     0.002733    365.74030   366.81332
  352.4     0.002837    355.78662   357.34732
  343.9     0.002908    345.86209   348.70139
  335.6     0.002980    335.98776   342.94434
  335.0     0.002986    326.18585   343.75406
  340.6     0.002936    316.47754   350.99615
  339.3     0.002947    306.88303   351.99271
  327.5     0.003053    297.42221   332.78592
  309.1     0.003235    288.11337   306.41760
  288.7     0.003464    278.97418   286.27518
  271.8     0.00368     270.02127   272.97156
  264.0     0.00379     261.26984   262.86636
  259.4     0.00385     252.73387   253.82388
  253.4     0.00395     244.42609   245.23883
  241.2     0.00415     236.35814   236.98869
  231.1     0.00433     228.54034   229.04340
  222.8     0.00449     220.98117   221.39153
  213.0     0.00470     213.68872   214.02966
  206.9     0.00483     206.66899   207.07161
  199.0     0.00502     199.92723   200.29544
  194.3     0.00515     193.46762   193.81053
  185.6     0.00539     187.29245   187.61720
  179.2     0.00558     181.40353   181.71590
  176.1     0.00568     175.80170   176.10651
  170.8     0.00585     170.48607   170.78752
  168.4     0.00594     165.45544   165.75735
  163.9     0.00610     160.70717   161.01315
  158.0     0.00633     156.23830   156.55190
  152.5     0.00656     152.04440   152.36931
  149.4     0.00669     148.12079   148.46089
  148.8     0.00672     144.46201   144.82158
  146.7     0.00682     141.06165   141.44557
  143.3     0.00698     137.91292   138.32681
  138.6     0.00721     135.00877   139.59677
  134.1     0.00746     132.34103   137.48996
  132.6     0.00754     129.90178   135.20903
  131.8     0.00758     127.68222   133.16547
  130.2     0.00768     125.67343   131.35452
  129.7     0.00771     123.86638   129.73230
  127.0     0.00787     122.25153   128.38106
  124.1     0.00806     120.81944   127.25997
  123.8     0.00808     119.56023   126.37705
  123.2     0.00811     118.46422   125.75051
  124.6     0.00802     117.52159   125.41643
  125.2     0.00799     116.72247   125.44839
  126.9     0.00788     116.05704   126.05058
  129.7     0.00771     115.51562   128.11160
  136.3     0.00733     115.08857   135.28853
  161.9     0.00618     114.76632   156.46521
  206.0     0.00486     114.53961   198.20280
  242.8     0.00412     114.39916   241.31282
  236.1     0.00423     114.33621   237.42365
  193.1     0.00518     114.34190   192.41537
  153.2     0.00653     114.40769   153.80547
  134.8     0.00742     114.52550   135.79401
  130.1     0.00769     114.68743   130.37489
  129.1     0.00775     114.88579   129.35603
  130.0     0.00769     115.11324   129.71921
  130.9     0.00764     115.36289   130.85428
  132.5     0.00755     115.62801   132.78288
  134.7     0.00742     115.90225   135.84348
  143.8     0.00695     116.17971   141.33093
  162.1     0.00617     116.45471   155.21173
  207.0     0.00483     116.72195   198.22931
  322.2     0.003104    116.97659   306.77084
  499.9     0.002000    117.21396   479.64575
  591.5     0.001691    117.42982   591.15601
  485.1     0.002061    117.62034   496.23691
  312.2     0.003203    117.78197   322.10309
  204.3     0.00489     117.91141   206.89056
  160.3     0.00624     118.00595   159.99139
  147.2     0.00679     118.06295   145.15225
  138.2     0.00724     118.08022   139.72571
  134.4     0.00744     118.05582   136.86310
  131.7     0.00759     117.98819   135.02985
  129.4     0.00773     117.87599   133.76929
  129.1     0.00774     117.71821   132.86098
  129.2     0.00774     117.51414   132.17676
  130.1     0.00768     117.26326   131.63744
  130.7     0.00765     116.96535   131.23114
  127.7     0.00783     116.62045   130.84860
  127.3     0.00785     116.22876   130.50456
  127.7     0.00783     115.79078   130.06252
  127.9     0.00782     115.30719   129.76213
  125.8     0.00795     114.77889   129.46724
  125.3     0.00798     114.20690   129.17354
  126.1     0.00793     113.59248   128.87854
  128.1     0.00781     112.93695   128.58107
  128.0     0.00781     112.24191   128.28122
  129.0     0.00775     111.50905   127.97987
  125.0     0.00800     110.74014   127.67867
  123.8     0.00808     109.93708   127.37981
  127.5     0.00784     109.10187   127.08612
  127.5     0.00785     108.23665   126.80095
  127.3     0.00785     107.34361   126.52807
  125.4     0.00797     106.42494   126.27165
  126.1     0.00793     105.48302   126.03635
  126.2     0.00793     104.52012   125.82722
  126.4     0.00791     103.53867   125.64980
  125.9     0.00794     102.54113   125.51003
  123.3     0.00811     101.52982   125.41674
  121.7     0.00821     100.50729   125.37226
  123.6     0.00809     99.47591    125.38643
  125.8     0.00795     98.43814    125.46743
  127.8     0.00782     97.39642    125.62416
  129.0     0.00775     96.35307    125.86639
  130.5     0.00766     95.31055    126.20486
  130.6     0.00765     94.27109    126.65134
  128.0     0.00781     93.23702    127.21900
  127.8     0.00782     92.21061    127.92261
  128.9     0.00776     91.19394    128.77872
  129.8     0.00770     90.18918    129.80650
  131.4     0.00761     89.19836    131.13026
  131.5     0.00760     88.22342    132.57690
  133.5     0.00749     87.26628    134.27599
  138.6     0.00721     86.32883    136.26756
  140.9     0.00710     85.41274    138.60416
  141.5     0.00707     84.51968    141.35973
  140.3     0.00713     83.65125    144.66019
  146.8     0.00681     82.80885    148.85934
  158.5     0.00631     81.99397    155.33655
  171.0     0.00585     81.20785    168.15131
  196.1     0.00510     80.45170    192.87413
  228.2     0.00438     79.72656    226.25949
  245.4     0.00408     79.03358    244.39806
  232.0     0.00431     78.37360    231.10483
  211.4     0.00473     77.74746    212.04530
  204.6     0.00489     77.15581    205.06712
  210.1     0.00476     76.59938    209.48785
  223.0     0.00448     76.07861    219.93590
  240.8     0.00415     75.59403    233.72734
  257.8     0.00388     75.14597    250.45291
  278.8     0.00359     74.73460    270.50479
  303.5     0.003295    74.36020    294.58960
  336.4     0.002973    74.02280    323.69656
  376.8     0.002654    73.72234    359.18314
  427.1     0.002341    73.45885    402.94250
  495.0     0.002020    73.23207    457.70450
  577.5     0.001732    73.04178    527.62109
  687.8     0.001454    72.88763    619.42700
  832.2     0.001202    72.76929    744.55304
  1033.1    0.000968    72.68618    922.40985
  1304.6    0.000767    72.63788    1184.01868
  1680.8    0.000595    72.62374    1573.45056
  2188.9    0.000457    72.64309    2143.71729
  2844.5    0.000352    72.69517    2943.81641
  3703.2    0.0002700   72.77929    3984.18555
  4656.2    0.0002148   72.89458    5138.68115
  5676.0    0.0001762   73.04015    6001.05859
  6241.1    0.0001602   73.21510    6035.21973
  5804.6    0.0001723   73.41845    5215.90723
  4530.9    0.0002207   73.64922    4066.08984
  3155.9    0.0003169   73.90635    3013.73584
  2095.1    0.000477    74.18880    2206.12354
  1557.1    0.000642    74.49542    1651.22620
  1265.4    0.000790    74.82511    1311.08752
  1108.9    0.000902    75.17677    1111.31897
  945.3     0.001058    75.54917    938.30634
  735.3     0.001360    75.94115    748.37274
  561.4     0.001781    76.35157    592.02539
  440.4     0.002270    76.77913    487.50977
  374.0     0.002674    77.22270    419.75565
  324.5     0.003082    77.68105    371.36816
  292.1     0.003423    78.15295    333.64560
  265.4     0.00377     78.63722    303.08484
  243.0     0.00412     79.13261    277.90598
  224.8     0.00445     79.63795    256.93427
  208.4     0.00480     80.15209    239.33325
  198.0     0.00505     80.67381    224.51971
  191.9     0.00521     81.20197    212.10887
  192.8     0.00519     81.73539    201.81516
  199.1     0.00502     82.27300    193.25143
  203.5     0.00491     82.81369    185.61261
  201.0     0.00497     83.35638    177.96001
  189.6     0.00527     83.90002    170.55812
  176.3     0.00567     84.44353    164.02814
  163.5     0.00612     84.98601    158.48083
  154.3     0.00648     85.52646    153.76523
  148.1     0.00675     86.06393    149.68649
  144.6     0.00691     86.59755    146.16670
  140.8     0.00710     87.12641    142.98056
  135.5     0.00738     87.64974    140.13342
  131.6     0.00760     88.16669    137.58035
  128.5     0.00778     88.67657    135.28502
  127.2     0.00786     89.17863    133.21657
  125.2     0.00799     89.67218    131.34866
  123.5     0.00810     90.15659    129.65848
  121.5     0.00823     90.63131    128.12617
  122.1     0.00819     91.09573    126.73452
  122.4     0.00817     91.54935    126.27348
  121.0     0.00826     91.99166    125.15738
  121.2     0.00825     92.42232    124.18653
  122.3     0.00818     92.84086    125.41917
  124.8     0.00801     93.24696    124.68774
  126.5     0.00791     93.64031    124.04038
  125.5     0.00797     94.02062    123.47109
  123.7     0.00808     94.38770    122.98490
  123.9     0.00807     94.74133    122.55853
  126.1     0.00793     95.08139    122.19810
  127.6     0.00784     95.40775    121.96091
  127.1     0.00787     95.72033    121.73295
  127.5     0.00784     96.01909    121.56854
  126.9     0.00788     96.30409    121.46932
  127.3     0.00786     96.57533    121.43844
  128.7     0.00777     96.83289    123.19908
  129.4     0.00773     97.07684    123.54807
  130.0     0.00769     97.30739    123.97889
  132.9     0.00753     97.52468    124.57876
  136.5     0.00732     97.72890    125.44020
  138.3     0.00723     97.92034    126.75060
  139.9     0.00715     98.09920    128.78139
  143.1     0.00699     98.26580    131.70987
  148.2     0.00675     98.42047    135.19617
  152.0     0.00658     98.56355    137.86333
  154.5     0.00647     98.69539    138.91222
  155.6     0.00643     98.81638    140.06201
  159.8     0.00626     98.92695    142.94164
  166.1     0.00602     99.02753    148.32634
  171.9     0.00582     99.11858    156.77556
  183.9     0.00544     99.20052    170.32802
  205.7     0.00486     99.27386    195.55678
  247.4     0.00404     99.33911    244.51334
  312.2     0.003203    99.39678    324.86368
  389.5     0.002568    99.44736    413.46304
  479.6     0.002085    99.49142    472.49207
  515.8     0.001939    99.52949    490.19760
  451.2     0.002217    99.56208    443.94772
  358.2     0.002792    99.58981    373.57443
  318.6     0.003139    99.61317    331.30542
  354.5     0.002821    99.63278    352.17535
  503.5     0.001986    99.64916    500.44934
  886.5     0.001128    99.66291    866.11523
  1431.7    0.000698    99.67457    1432.63220
  1860.4    0.000538    99.68470    1916.79565
  2216.2    0.000451    99.69390    2216.44873
  2996.3    0.0003337   99.70268    2905.63208
  3869.7    0.0002584   99.71162    3831.55835
  3674.4    0.0002722   99.72123    3671.61694
  2373.9    0.000421    99.73209    2367.40308
  1141.8    0.000876    99.74470    1185.64990
  548.8     0.001822    99.75958    571.83105
  343.4     0.002912    99.77723    342.41043
  256.0     0.00391     99.79815    259.68939
  209.1     0.00478     99.82284    219.84976
  182.3     0.00548     99.85175    194.94351
  164.4     0.00608     99.88535    177.71349
  151.7     0.00659     99.92405    165.83902
  142.1     0.00704     99.96830    156.60519
  135.4     0.00739     100.01849   149.58690
  130.6     0.00766     100.07503   144.16162
  128.3     0.00779     100.13826   139.91809
  127.0     0.00787     100.20857   136.57709
  125.6     0.00796     100.28626   133.94562
  125.0     0.00800     100.37167   131.88936
  123.3     0.00811     100.46508   130.31522
  123.5     0.00810     100.56675   129.16139
  123.7     0.00809     100.67696   128.39197
  123.6     0.00809     100.79591   127.99579
  124.2     0.00805     100.92383   127.99451
  124.7     0.00802     101.06089   128.49525
  127.6     0.00784     101.20727   129.94528
  132.5     0.00755     101.36309   133.78044
  143.9     0.00695     101.52850   142.51974
  159.1     0.00628     101.70359   156.61714
  168.8     0.00592     101.88843   164.39305
  167.2     0.00598     102.08302   162.76778
  160.3     0.00624     102.28749   155.41885
  157.2     0.00636     102.50178   152.11267
  165.2     0.00605     102.72589   156.83521
  182.0     0.00549     102.95978   169.47032
  216.6     0.00462     103.20339   195.98807
  285.5     0.003503    103.45665   266.68423
  473.7     0.002111    103.71944   465.42102
  906.3     0.001103    103.99168   894.47626
  1418.9    0.000705    104.27318   1471.21399
  1623.9    0.000616    104.56377   1706.26074
  1272.6    0.000786    104.86330   1289.32300
  730.4     0.001369    105.17155   739.91266
  422.1     0.002369    105.48829   415.79733
  356.9     0.002802    105.81332   327.65350
  433.9     0.002305    106.14631   407.43082
  616.8     0.001621    106.48701   597.55634
  752.2     0.001329    106.83515   758.50452
  674.5     0.001482    107.19040   679.21851
  454.4     0.002201    107.55244   461.65668
  302.0     0.003311    107.92092   300.01813
  257.9     0.00388     108.29548   239.25552
  286.9     0.003486    108.67575   268.34598
  425.8     0.002348    109.06136   413.32306
  717.7     0.001393    109.45190   703.13184
  966.8     0.001034    109.84697   1014.00537
  949.2     0.001054    110.24613   1012.55011
  658.1     0.001520    110.64899   696.31360
  365.4     0.002737    111.05506   397.78235
  225.6     0.00443     111.46396   238.87082
  179.0     0.00559     111.87518   178.33031
  158.2     0.00632     112.28821   156.57327
  147.0     0.00680     112.70270   146.35767
  139.8     0.00716     113.11808   140.11105
  136.3     0.00734     113.53395   136.00813
  132.6     0.00754     113.94974   133.01718
  131.6     0.00760     114.36496   130.85626
  130.4     0.00767     114.77924   129.27116
  130.6     0.00766     115.19192   128.09920
  131.6     0.00760     115.60265   127.23135
  131.5     0.00760     116.01086   126.59273
  130.0     0.00769     116.41599   126.13016
  127.8     0.00783     116.81773   125.80652
  127.4     0.00785     117.21542   125.59027
  127.5     0.00784     117.60869   125.44032
  127.5     0.00784     117.99696   125.38255
  125.4     0.00797     118.37977   125.38217
  123.8     0.00808     118.75671   125.42889
  122.8     0.00814     119.12724   125.51450
  124.0     0.00807     119.49095   125.63234
  125.1     0.00799     119.84733   125.77702
  127.1     0.00787     120.19592   125.94417
  126.9     0.00788     120.53635   126.13023
  125.8     0.00795     120.86816   126.52150
  127.3     0.00786     121.19090   125.77540
  127.4     0.00785     121.50417   126.05529
  128.0     0.00781     121.80756   126.34412
  127.8     0.00782     122.10071   126.64201
  127.8     0.00783     122.38322   126.95035
  127.6     0.00784     122.65473   127.32021
  126.5     0.00791     122.91487   127.67042
  126.2     0.00793     123.16331   128.05264
  126.0     0.00794     123.39973   128.10391
  126.3     0.00792     123.62380   128.54082
  127.1     0.00787     123.83526   128.93533
  127.2     0.00786     124.03379   129.30698
  126.3     0.00792     124.21910   129.72095
  126.0     0.00793     124.39101   130.21536
  127.7     0.00783     124.54922   130.81375
  130.9     0.00764     124.69354   131.54684
  133.2     0.00751     124.82375   131.90593
  135.6     0.00737     124.93969   133.13737
  137.3     0.00728     125.04118   134.83522
  140.6     0.00711     125.12804   137.48187
  147.4     0.00679     125.20020   142.92052
  163.3     0.00612     125.25747   157.57356
  205.6     0.00486     125.29978   195.04944
  282.1     0.00354     125.32707   264.38528
  350.4     0.002854    125.33925   337.59448
  348.6     0.002869    125.33628   339.07339
  270.6     0.00370     125.31815   269.16760
  189.9     0.00527     125.28482   201.97139
  155.9     0.00642     125.23631   164.13751
  145.2     0.00689     125.17268   148.12001
  139.3     0.00718     125.09393   141.65221
  135.4     0.00739     125.00014   138.64285
  134.5     0.00743     124.89142   137.12671
  133.5     0.00749     124.76780   136.81148
  131.6     0.00760     124.62946   136.70639
  132.1     0.00757     124.47650   137.09636
  134.3     0.00745     124.30908   138.04710
  136.6     0.00732     124.12740   139.80252
  140.1     0.00714     123.93157   143.18748
  148.9     0.00671     123.72186   151.52011
  172.4     0.00580     123.49844   175.38463
  231.5     0.00432     123.26158   233.60016
  331.6     0.003016    123.01154   330.91248
  414.0     0.002415    122.74852   413.20309
  390.2     0.002563    122.47286   383.81985
  284.8     0.00351     122.18481   282.22607
  195.1     0.00513     121.88470   200.51176
  157.1     0.00637     121.57291   160.12459
  141.7     0.00706     121.24966   145.04465
  135.3     0.00739     120.91538   139.34325
  130.9     0.00764     120.57040   136.46895
  128.6     0.00778     120.21512   134.65157
  128.1     0.00781     119.84995   133.41261
  127.1     0.00787     119.47520   132.54086
  125.5     0.00797     119.09136   131.94357
  124.4     0.00804     118.69878   131.57870
  124.9     0.00801     118.29797   131.49194
  127.3     0.00786     117.88935   131.99525
  131.7     0.00759     117.47330   133.91446
  139.8     0.00715     117.05035   138.29253
  148.1     0.00675     116.62092   144.37367
  151.1     0.00662     116.18549   147.24702
  146.4     0.00683     115.74464   143.25148
  138.3     0.00723     115.29869   137.57001
  133.1     0.00751     114.84824   134.12715
  130.5     0.00767     114.39371   133.03319
  131.0     0.00764     113.93567   133.21956
  133.6     0.00749     113.47466   134.02980
  134.2     0.00745     113.01105   135.31798
  134.6     0.00743     112.54551   137.17496
  137.0     0.00730     112.07840   139.82790
  144.5     0.00692     111.61035   143.69626
  157.3     0.00636     111.14191   149.79228
  176.5     0.00567     110.67345   161.85426
  215.8     0.00463     110.20565   193.47682
  303.4     0.003297    109.73889   276.22464
  455.1     0.002197    109.27378   438.81943
  621.4     0.001609    108.81087   633.66547
  661.2     0.001512    108.35053   679.49896
  524.0     0.001909    107.89343   515.58081
  346.9     0.002883    107.43998   330.81085
  246.3     0.00406     106.99074   222.98573
  206.9     0.00483     106.54623   181.41936
  189.2     0.00529     106.10686   169.17009
  180.6     0.00554     105.67321   164.69586
  176.4     0.00567     105.24572   160.77966
  174.2     0.00574     104.82491   158.14830
  173.8     0.00575     104.41127   157.64449
  173.7     0.00576     104.00519   158.96625
  175.8     0.00569     103.60722   161.58031
  180.7     0.00553     103.21773   165.23964
  186.6     0.00536     102.83725   169.99205
  190.9     0.00524     102.46621   176.17081
  196.8     0.00508     102.10496   184.19389
  206.4     0.00484     101.75401   194.73627
  219.2     0.00456     101.41370   208.07228
  232.7     0.00430     101.08447   223.56667
  249.2     0.00401     100.76673   238.53940
  270.5     0.00370     100.46078   253.93120
  296.0     0.003378    100.16708   275.73981
  330.9     0.003022    99.88591    307.10312
  373.9     0.002674    99.61765    346.55316
  428.0     0.002337    99.36266    390.36786
  491.7     0.002034    99.12118    442.42535
  573.7     0.001743    98.89358    510.95676
  671.7     0.001489    98.68011    600.37762
  780.8     0.001281    98.48109    711.24475
  891.9     0.001121    98.29679    839.64716
  989.1     0.001011    98.12740    973.40698
  1070.5    0.000934    97.97322    1087.73071
  1129.2    0.000886    97.83443    1149.42615
  1170.0    0.000855    97.71128    1135.64526
  1170.7    0.000854    97.60395    1052.56531
  1073.0    0.000932    97.51260    929.37225
  877.2     0.001140    97.43742    795.94336
  662.3     0.001510    97.37853    671.70312
  484.3     0.002065    97.33611    566.15704
  377.0     0.002653    97.31025    481.11212
  313.7     0.003187    97.30106    414.65906
  272.4     0.00367     97.30863    363.90701
  245.6     0.00407     97.33303    326.22607
  231.1     0.00433     97.37432    300.37405
  232.9     0.00429     97.43256    289.58255
  262.6     0.00381     97.50777    309.69110
  363.0     0.002755    97.59994    393.43024
  572.0     0.001748    97.70911    557.61218
  753.2     0.001328    97.83523    724.05255
  725.5     0.001378    97.97826    702.83136
  519.5     0.001925    98.13820    509.56247
  316.7     0.003158    98.31493    331.27252
  211.3     0.00473     98.50842    232.46597
  171.3     0.00584     98.71854    190.53645
  150.5     0.00665     98.94518    172.50955
  140.8     0.00710     99.18826    162.36493
  134.8     0.00742     99.44759    155.29076
  131.9     0.00758     99.72308    149.95316
  128.1     0.00780     100.01450   145.87247
  126.6     0.00790     100.32171   142.73590
  125.1     0.00799     100.64452   140.54478
  125.8     0.00795     100.98270   139.88530
  128.6     0.00778     101.33605   142.47688
  140.3     0.00713     101.70433   152.35333
  164.5     0.00608     102.08726   171.67339
  189.8     0.00527     102.48465   191.92151
  191.8     0.00521     102.89617   191.01588
  168.4     0.00594     103.32161   169.94774
  144.0     0.00695     103.76059   151.31429
  135.0     0.00741     104.21278   142.43318
  130.8     0.00764     104.67799   137.84381
  126.6     0.00790     105.15578   132.87341
  120.9     0.00827     105.64593   128.70360
  120.7     0.00829     106.14795   126.24422
  123.5     0.00810     106.66149   125.13725
  127.1     0.00787     107.18632   125.02982
  131.1     0.00763     107.72190   124.75188
  137.5     0.00727     108.26801   124.69171
  146.5     0.00683     108.82410   124.67480
  158.0     0.00633     109.38976   125.03806
  166.4     0.00601     109.96475   125.57884
  166.1     0.00602     110.54846   126.60336
  161.2     0.00620     111.14061   128.28914
  154.6     0.00647     111.74067   130.62019
  148.4     0.00674     112.34815   132.98756
  143.9     0.00695     112.96279   134.40665
  141.7     0.00706     113.58396   135.88696
  143.2     0.00698     114.21132   140.68834
  151.9     0.00658     114.84432   152.95911
  171.5     0.00583     115.48248   174.57614
  189.6     0.00527     116.12544   197.26566
  191.6     0.00522     116.77261   198.90857
  176.9     0.00565     117.42361   180.54152
  166.1     0.00602     118.07789   169.05144
  178.9     0.00559     118.73492   180.26100
  215.7     0.00464     119.39436   214.82590
  246.1     0.00406     120.05557   251.46573
  239.8     0.00417     120.71819   250.26828
  203.6     0.00491     121.38161   216.46025
  168.2     0.00594     122.04536   182.79482
  150.5     0.00664     122.70904   160.12509
  144.4     0.00693     123.37205   148.68758
  141.4     0.00707     124.03399   142.43643
  139.9     0.00715     124.69430   139.29936
  138.5     0.00722     125.35246   137.79884
  139.5     0.00717     126.00809   137.14056
  140.4     0.00712     126.66061   136.91324
  142.0     0.00704     127.30962   136.92584
  142.9     0.00700     127.95459   137.09067
  143.2     0.00698     128.59494   137.36163
  142.9     0.00700     129.23038   137.75354
  142.8     0.00700     129.86031   138.16705
  144.2     0.00693     130.48438   138.63141
  144.6     0.00692     131.10199   139.13374
  145.5     0.00687     131.71268   139.65556
  146.5     0.00683     132.31618   140.18649
  146.6     0.00682     132.91182   140.73601
  146.0     0.00685     133.49936   142.10858
  147.1     0.00680     134.07820   142.74800
  149.8     0.00668     134.64790   143.78954
  153.0     0.00654     135.20822   144.50330
  155.2     0.00644     135.75854   145.24809
  157.5     0.00635     136.29865   146.02718
  158.0     0.00633     136.82796   146.84535
  165.0     0.00606     137.34608   147.70914
  184.5     0.00542     137.85281   148.62759
  183.1     0.00546     138.34758   149.61183
  169.5     0.00590     138.83014   150.67735
  154.5     0.00647     139.30005   151.84396
  156.7     0.00638     139.75694   153.13873
  157.6     0.00634     140.20056   154.59944
  158.8     0.00630     140.63049   156.31830
  160.4     0.00624     141.04646   158.30666
  162.2     0.00616     141.44812   160.79311
  166.0     0.00602     141.83513   164.43436
  171.1     0.00584     142.20728   170.07536
  180.2     0.00555     142.56419   179.16565
  193.5     0.00517     142.90569   191.17870
  205.3     0.00487     143.23141   201.22527
  209.7     0.00477     143.54109   206.34698
  216.1     0.00463     143.83459   214.98517
  242.4     0.00413     144.11157   241.14891
  316.0     0.003164    144.37189   317.55844
  497.2     0.002011    144.61525   510.37131
  859.4     0.001164    144.84149   869.88989
  1271.8    0.000786    145.05045   1280.45203
  1346.1    0.000743    145.24187   1355.82397
  1006.4    0.000994    145.41566   996.39166
  592.7     0.001687    145.57162   601.08765
  353.9     0.002826    145.70959   364.60468
  262.1     0.00382     145.82948   264.56934
  226.0     0.00442     145.93112   228.73621
  210.1     0.00476     146.01442   215.19232
  203.4     0.00492     146.07928   210.11252
  203.6     0.00491     146.12561   210.27745
  211.0     0.00474     146.15332   215.27182
  226.8     0.00441     146.16234   227.01418
  256.6     0.00390     146.15263   253.66559
  325.7     0.003071    146.12411   321.77148
  477.1     0.002096    146.07680   493.61023
  816.0     0.001226    146.01064   837.40607
  1281.0    0.000781    145.92561   1303.13672
  1553.9    0.000644    145.82175   1573.50000
  1433.0    0.000698    145.69901   1410.35718
  1035.3    0.000966    145.55746   1000.11682
  628.8     0.001590    145.39711   615.84711
  379.1     0.002637    145.21803   385.97021
  276.7     0.00361     145.02022   278.88788
  231.5     0.00432     144.80379   233.81117
  210.1     0.00476     144.56882   213.70238
  198.1     0.00505     144.31534   203.73869
  190.4     0.00525     144.04350   198.14236
  186.7     0.00536     143.75334   194.23672
  187.5     0.00533     143.44505   193.40489
  194.2     0.00515     143.11877   199.96642
  212.3     0.00471     142.77451   220.87505
  256.5     0.00390     142.41252   262.79388
  320.8     0.003117    142.03288   321.09781
  355.7     0.002811    141.63582   358.46268
  327.7     0.003052    141.22150   328.57315
  266.1     0.00376     140.79001   272.36307
  218.1     0.00459     140.34169   233.86494
  196.9     0.00508     139.87657   211.05594
  188.9     0.00529     139.39497   196.46486
  187.5     0.00533     138.89716   190.66690
  189.5     0.00528     138.38312   189.76741
  188.3     0.00531     137.85329   186.55563
  180.7     0.00553     137.30783   179.96164
  171.4     0.00583     136.74699   173.85526
  165.3     0.00605     136.17108   168.51744
  160.8     0.00622     135.58018   162.82729
  157.4     0.00635     134.97478   158.07916
  153.9     0.00650     134.35493   155.38580
  152.4     0.00656     133.72107   154.52344
  152.3     0.00657     133.07347   154.04166
  152.3     0.00657     132.41231   151.81128
  152.3     0.00656     131.73796   151.16753
  154.4     0.00648     131.05069   153.33713
  163.4     0.00612     130.35080   162.54683
  187.5     0.00533     129.63867   185.77364
  230.1     0.00435     128.91443   225.54793
  270.1     0.00370     128.17863   263.69720
  269.7     0.00371     127.43135   260.33090
  228.3     0.00438     126.67310   222.59753
  183.6     0.00545     125.90421   189.43329
  163.5     0.00612     125.12489   172.44621
  164.3     0.00609     124.33550   166.81660
  180.4     0.00554     123.53642   170.98816
  204.8     0.00488     122.72797   184.09082
  225.5     0.00443     121.91058   201.98521
  240.9     0.00415     121.08436   221.88527
  239.2     0.00418     120.24994   230.96242
  211.6     0.00473     119.40740   209.41867
  172.7     0.00579     118.55729   176.78328
  146.4     0.00683     117.69997   153.86183
  133.9     0.00747     116.83563   142.91205
  129.4     0.00773     115.96472   139.52161
  129.9     0.00770     115.08751   141.57465
  136.9     0.00730     114.20450   148.73444
  144.2     0.00694     113.31610   157.14558
  143.8     0.00696     112.42233   158.10205
  133.8     0.00747     111.52387   149.26508
  123.6     0.00809     110.62082   139.45303
  120.0     0.00833     109.71375   132.06509
  119.7     0.00836     108.80291   127.84452
  120.3     0.00831     107.88865   126.04691
  120.0     0.00834     106.97143   125.91689
  119.3     0.00838     106.05135   127.12067
  118.5     0.00844     105.12907   129.67773
  119.7     0.00836     104.20463   132.23459
  122.7     0.00815     103.27866   134.63507
  127.6     0.00784     102.35128   136.42822
  132.2     0.00756     101.42293   138.31757
  132.4     0.00755     100.49391   137.64186
  128.2     0.00780     99.56458    132.22878
  124.0     0.00806     98.63525    126.47757
  124.0     0.00807     97.70634    123.19926
  124.5     0.00803     96.77795    122.34911
  125.1     0.00799     95.85069    122.91156
  129.4     0.00773     94.92460    124.04581
  133.3     0.00750     94.00027    125.14851
  133.6     0.00749     93.07779    126.77589
  132.5     0.00755     92.15755    129.71371
  137.2     0.00729     91.23985    135.30576
  151.2     0.00661     90.32500    146.52486
  178.4     0.00561     89.41328    172.39497
  234.1     0.00427     88.50507    233.65237
  347.0     0.002882    87.60041    354.70026
  497.3     0.002011    86.69991    521.71899
  583.0     0.001715    85.80352    618.21643
  511.2     0.001956    84.91183    522.84790
  369.1     0.002709    84.02486    356.62881
  259.0     0.00386     83.14300    237.14655
  204.3     0.00490     82.26645    181.57977
  175.2     0.00571     81.39542    161.54207
  171.2     0.00584     80.53036    156.55655
  172.9     0.00578     79.67138    158.01042
  180.0     0.00556     78.81858    164.39644
  193.3     0.00517     77.97245    175.22925
  217.3     0.00460     77.13297    195.78915
  268.3     0.00373     76.30054    244.35124
  381.4     0.002622    75.47539    365.99142
  638.9     0.001565    74.65752    615.74854
  990.1     0.001010    73.84741    968.41425
  1177.7    0.000849    73.04498    1187.74182
  1016.1    0.000984    72.25071    1010.80957
  671.4     0.001489    71.46463    669.46783
  406.9     0.002457    70.68681    423.50327
  322.8     0.003098    69.91760    318.04459
  323.0     0.003096    69.15713    317.30545
  390.3     0.002562    68.40556    397.96689
  519.6     0.001924    67.66309    539.99060
  623.4     0.001604    66.92971    659.81665
  601.1     0.001664    66.20580    630.16730
  499.1     0.002003    65.49127    514.39093
  431.5     0.002317    64.78648    437.96295
  437.6     0.002285    64.09141    424.65112
  460.2     0.002173    63.40621    429.50922
  468.8     0.002133    62.73102    414.11047
  467.8     0.002138    62.06594    394.62787
  471.8     0.002119    61.41109    386.11710
  474.7     0.002107    60.76662    390.28806
  473.3     0.002113    60.13246    407.45114
  482.5     0.002072    59.50892    444.36819
  521.7     0.001917    58.89589    504.57037
  576.2     0.001735    58.29362    568.62408
  593.4     0.001685    57.70206    593.25385
  581.2     0.001720    57.12133    590.63922
  588.9     0.001698    56.55148    609.05493
  650.1     0.001538    55.99258    671.35938
  779.9     0.001282    55.44467    809.06744
  1059.2    0.000944    54.90786    1093.26636
  1581.0    0.000633    54.38204    1588.27380
  2231.8    0.000448    53.86745    2213.53784
  2668.2    0.000375    53.36393    2627.60864
  2733.4    0.000366    52.87168    2729.96191
  2761.0    0.000362    52.39061    2757.97046
  2909.4    0.0003437   51.92073    2831.86401
  2885.6    0.0003465   51.46218    2780.45923
  2487.1    0.000402    51.01482    2391.52075
  2006.2    0.000498    50.57879    2010.58704
  1630.5    0.000613    50.15403    1694.39783
  1269.8    0.000788    49.74046    1283.45215
  871.1     0.001148    49.33820    902.64825
  641.1     0.001560    48.94714    674.20416
  571.2     0.001751    48.56733    584.45233
  536.2     0.001865    48.19875    544.94879
  458.3     0.002182    47.84131    469.72073
  355.4     0.002814    47.49507    376.89923
  285.7     0.003500    47.15991    310.96902
  269.6     0.00371     46.83590    284.69830
  304.2     0.003288    46.52291    291.62894
  352.9     0.002834    46.22094    311.74332
  359.0     0.002785    45.92993    314.06305
  326.8     0.003060    45.64985    309.35864
  324.5     0.003082    45.38063    341.63336
  371.7     0.002690    45.12225    407.20486
  390.8     0.002559    44.87458    427.13812
  326.1     0.003067    44.63765    349.32239
  232.2     0.00431     44.41132    249.61357
  170.7     0.00586     44.19559    181.60439
  143.9     0.00695     43.99035    147.21751
  131.5     0.00760     43.79554    131.42073
  125.0     0.00800     43.61108    123.12208
  121.1     0.00826     43.43691    117.81874
  118.9     0.00841     43.27293    114.24869
  118.9     0.00841     43.11909    112.06569
  120.0     0.00833     42.97530    111.35256
  123.2     0.00812     42.84146    112.97229
  130.6     0.00766     42.71749    119.73536
  146.4     0.00683     42.60329    137.56735
  176.4     0.00567     42.49882    170.25000
  212.8     0.00470     42.40395    210.66670
  232.4     0.00430     42.31859    231.63548
  235.7     0.00424     42.24265    232.00011
  263.9     0.00379     42.17603    262.06509
  350.2     0.002856    42.11865    349.18042
  449.5     0.002225    42.07040    457.12451
  461.7     0.002166    42.03119    484.60437
  367.3     0.002723    42.00090    386.91208
  250.2     0.00400     41.97946    267.91968
  185.5     0.00539     41.96674    197.58884
  180.6     0.00554     41.96265    184.20825
  221.1     0.00452     41.96710    216.92795
  281.6     0.00355     41.97997    273.34708
  309.9     0.003227    42.00116    305.74683
  277.9     0.00360     42.03057    274.86206
  217.5     0.00460     42.06808    224.49481
  179.3     0.00558     42.11360    196.79628
  178.6     0.00560     42.16702    203.02934
  212.0     0.00472     42.22824    243.77170
  283.9     0.00352     42.29713    311.95605
  358.4     0.002790    42.37360    371.40723
  365.4     0.002737    42.45755    363.31238
  298.3     0.003353    42.54888    302.47775
  230.1     0.00435     42.64745    246.90652
  206.9     0.00483     42.75319    227.79066
  225.0     0.00444     42.86596    248.51479
  266.3     0.00376     42.98568    291.76389
  301.3     0.003319    43.11223    320.35077
  304.1     0.003288    43.24553    316.85870
  274.1     0.00365     43.38541    283.67105
  230.9     0.00433     43.53183    238.52719
  193.0     0.00518     43.68465    202.46542
  168.1     0.00595     43.84380    176.63837
  153.3     0.00652     44.00916    159.98225
  143.8     0.00696     44.18058    148.37482
  137.6     0.00727     44.35800    139.29034
  134.7     0.00743     44.54132    133.69713
  136.1     0.00735     44.73044    131.67235
  138.8     0.00720     44.92526    131.69591
  140.3     0.00713     45.12565    130.66936
  140.6     0.00711     45.33150    128.26083
  142.0     0.00704     45.54275    126.88000
  145.5     0.00687     45.75932    127.79094
  150.0     0.00667     45.98107    130.34286
  155.8     0.00642     46.20787    134.45544
  162.0     0.00617     46.43967    140.16830
  170.6     0.00586     46.67639    148.18814
  182.8     0.00547     46.91791    160.11510
  201.8     0.00495     47.16413    177.23932
  228.2     0.00438     47.41495    199.62440
  254.9     0.00392     47.67026    224.16249
  283.0     0.00353     47.93000    255.58165
  332.1     0.003011    48.19411    320.77109
  451.0     0.002217    48.46245    457.37195
  667.6     0.001498    48.73489    682.38873
  897.1     0.001115    49.01141    915.74420
  943.2     0.001060    49.29188    943.32050
  773.0     0.001294    49.57626    755.78278
  564.9     0.001770    49.86441    569.03375
  471.3     0.002122    50.15626    472.84543
  453.7     0.002204    50.45169    452.85312
  461.0     0.002169    50.75067    470.86838
  475.9     0.002101    51.05310    502.26187
  491.5     0.002034    51.35890    535.25818
  507.3     0.001971    51.66792    563.01489
  522.5     0.001914    51.98016    581.10327
  537.8     0.001860    52.29546    586.87042
  555.8     0.001799    52.61384    582.03387
  573.7     0.001743    52.93513    571.26471
  580.8     0.001722    53.25928    560.08093
  583.9     0.001713    53.58617    561.33032
  603.9     0.001656    53.91579    589.62054
  639.5     0.001564    54.24802    638.53253
  644.5     0.001552    54.58280    661.78009
  599.8     0.001667    54.91999    627.91547
  543.8     0.001839    55.25957    583.75391
  504.5     0.001982    55.60143    550.62061
  479.4     0.002086    55.94556    517.18359
  455.8     0.002194    56.29183    486.73367
  423.5     0.002361    56.64010    445.05533
  377.1     0.002652    56.99037    390.55502
  331.8     0.003014    57.34256    340.37387
  301.8     0.003314    57.69660    306.47284
  294.0     0.003401    58.05242    299.24460
  321.8     0.003107    58.40989    331.63550
  400.4     0.002498    58.76893    412.78500
  500.8     0.001997    59.12951    517.80469
  537.4     0.001861    59.49158    554.50372
  470.2     0.002127    59.85505    477.89700
  385.8     0.002592    60.21975    391.89169
  370.0     0.002703    60.58572    359.20322
  377.6     0.002648    60.95280    351.38632
  334.5     0.002990    61.32102    307.16098
  252.6     0.00396     61.69021    240.90857
  190.2     0.00526     62.06033    190.17662
  162.6     0.00615     62.43128    163.02098
  154.0     0.00649     62.80299    152.01660
  153.8     0.00650     63.17547    148.06258
  153.5     0.00651     63.54858    144.91304
  147.2     0.00679     63.92218    138.24443
  138.6     0.00721     64.29630    131.70981
  134.0     0.00746     64.67077    129.22325
  137.5     0.00727     65.04563    132.87888
  148.5     0.00674     65.42072    142.92604
  160.5     0.00623     65.79597    155.22180
  164.4     0.00608     66.17131    160.07808
  161.1     0.00621     66.54668    159.83836
  168.4     0.00594     66.92201    173.96881
  210.2     0.00476     67.29724    220.91571
  298.1     0.003354    67.67220    304.47446
  382.1     0.002617    68.04691    386.96204
  380.2     0.002630    68.42123    383.60931
  295.2     0.003387    68.79516    299.68445
  208.0     0.00481     69.16858    219.19630
  165.3     0.00605     69.54136    174.86699
  157.6     0.00635     69.91344    163.03935
  170.2     0.00588     70.28482    177.07854
  210.9     0.00474     70.65537    226.05855
  311.0     0.003215    71.02504    335.69250
  495.6     0.002018    71.39367    518.41327
  706.3     0.001416    71.76125    711.79004
  762.9     0.001311    72.12768    748.66083
  609.7     0.001640    72.49293    591.32562
  400.9     0.002494    72.85687    409.98080
  272.0     0.00368     73.21938    280.39673
  203.5     0.00491     73.58041    204.78319
  171.4     0.00584     73.93994    171.08963
  165.2     0.00605     74.29786    165.00534
  172.5     0.00580     74.65405    173.03734
  176.3     0.00567     75.00845    175.86992
  167.7     0.00596     75.36096    161.65483
  150.5     0.00664     75.71151    142.34793
  133.7     0.00748     76.06010    126.80296
  122.1     0.00819     76.40656    116.93539
  114.8     0.00871     76.75077    111.14368
  110.6     0.00904     77.09274    107.70893
  108.4     0.00923     77.43231    105.71014
  107.5     0.00930     77.76950    104.63514
  106.4     0.00940     78.10414    104.26766
  106.2     0.00941     78.43618    104.73595
  107.6     0.00929     78.76550    106.58347
  111.3     0.00899     79.09208    111.40221
  118.7     0.00843     79.41581    119.42088
  128.2     0.00780     79.73663    129.30968
  134.9     0.00741     80.05441    135.09866
  134.0     0.00746     80.36909    133.35181
  126.9     0.00788     80.68058    126.03496
  120.6     0.00829     80.98887    119.86559
  121.2     0.00825     81.29379    118.04617
  124.4     0.00804     81.59531    118.46570
  123.0     0.00813     81.89329    117.18336
  118.2     0.00846     82.18772    115.09431
  114.9     0.00870     82.47851    114.01263
  115.2     0.00868     82.76556    114.50100
  117.9     0.00848     83.04878    116.30280
  121.1     0.00826     83.32812    119.27715
  125.7     0.00796     83.60348    124.18413
  133.3     0.00750     83.87482    133.60414
  148.5     0.00673     84.14207    151.45828
  174.1     0.00574     84.40506    178.49677
  199.0     0.00503     84.66378    203.79108
  202.1     0.00495     84.91818    204.70169
  183.4     0.00545     85.16817    185.86777
  162.9     0.00614     85.41369    169.44611
  153.8     0.00650     85.65462    161.58136
  151.1     0.00662     85.89091    158.20905
  150.6     0.00664     86.12249    156.69048
  152.8     0.00655     86.34935    157.43643
  158.9     0.00629     86.57137    160.78346
  166.3     0.00601     86.78844    165.75993
  170.1     0.00588     87.00055    167.82549
  166.9     0.00599     87.20764    164.44273
  160.5     0.00623     87.40966    159.30305
  156.7     0.00638     87.60650    156.36549
  157.0     0.00637     87.79813    156.05966
  158.9     0.00629     87.98445    157.65926
  160.7     0.00622     88.16545    160.31306
  162.4     0.00616     88.34108    163.60765
  164.2     0.00609     88.51127    166.88873
  165.6     0.00604     88.67593    169.79497
  165.7     0.00603     88.83505    172.02164
  165.5     0.00604     88.98856    172.56270
  165.1     0.00606     89.13644    172.22440
  164.7     0.00607     89.27862    170.86398
  165.1     0.00606     89.41505    169.10620
  166.6     0.00600     89.54568    168.20946
  170.1     0.00588     89.67050    170.40280
  179.9     0.00556     89.78944    179.07907
  197.1     0.00507     89.90250    194.72263
  211.7     0.00472     90.00959    209.15982
  209.1     0.00478     90.11072    206.35413
  192.1     0.00520     90.20583    189.90947
  177.8     0.00563     90.29491    175.92325
  173.7     0.00576     90.37791    170.64699
  179.1     0.00558     90.45483    174.23294
  194.1     0.00515     90.52562    187.76251
  225.1     0.00444     90.59028    220.51547
  295.6     0.003383    90.64878    296.24188
  443.3     0.002256    90.70110    444.71594
  672.7     0.001487    90.74722    662.50525
  853.0     0.001172    90.78715    838.90051
  822.3     0.001216    90.82085    796.70471
  632.2     0.001582    90.84833    615.37268
  485.0     0.002062    90.86957    474.26041
  453.8     0.002204    90.88458    429.47519
  467.3     0.002140    90.89335    438.99057
  477.4     0.002095    90.89589    454.22925
  485.7     0.002059    90.89219    479.39294
  482.3     0.002074    90.88226    486.52628
  454.9     0.002198    90.86610    461.45609
  410.2     0.002438    90.84375    425.80740
  352.8     0.002835    90.81519    361.70764
  292.5     0.003419    90.78045    291.17578
  250.3     0.00400     90.73955    242.45956
  233.7     0.00428     90.69250    218.59947
  232.6     0.00430     90.63932    215.32520
  241.4     0.00414     90.58006    228.30972
  260.2     0.00384     90.51472    254.41222
  285.2     0.003507    90.44334    287.62109
  300.6     0.003327    90.36597    308.74771
  296.4     0.003373    90.28263    299.11819
  282.7     0.00354     90.19334    278.42838
  277.7     0.00360     90.09817    267.75446
  286.7     0.003488    89.99713    271.89362
  307.2     0.003255    89.89032    289.53207
  340.6     0.002936    89.77773    322.95526
  397.9     0.002513    89.65945    387.24100
  515.7     0.001939    89.53549    514.04132
  730.7     0.001369    89.40595    729.94354
  1015.3    0.000985    89.27087    993.68677
  1147.6    0.000871    89.13031    1120.79541
  1009.8    0.000990    88.98432    982.16022
  741.2     0.001349    88.83298    767.20880
  580.2     0.001723    88.67635    628.81055
  550.2     0.001818    88.51452    590.96393
  588.1     0.001700    88.34753    620.85388
  637.3     0.001569    88.17548    663.05786
  674.9     0.001482    87.99841    677.59430
  699.1     0.001430    87.81643    681.17548
  684.0     0.001462    87.62963    654.25598
  603.9     0.001656    87.43808    563.14331
  496.1     0.002016    87.24186    463.04538
  419.9     0.002382    87.04104    396.70148
  385.9     0.002591    86.83572    368.10638
  379.8     0.002633    86.62603    367.77841
  391.4     0.002555    86.41201    383.52219
  397.8     0.002514    86.19380    396.40665
  379.1     0.002638    85.97144    385.00436
  339.6     0.002945    85.74506    354.13492
  305.6     0.003272    85.51480    325.23834
  287.3     0.003481    85.28072    305.66812
  276.9     0.00361     85.04292    290.99881
  269.3     0.00371     84.80149    278.75229
  267.8     0.00373     84.55659    273.65808
  274.4     0.00364     84.30830    275.58838
  275.4     0.00363     84.05674    272.84473
  261.8     0.00382     83.80202    256.03543
  244.7     0.00409     83.54420    238.23982
  240.2     0.00416     83.28345    230.37910
  243.5     0.00411     83.01991    230.63763
  237.9     0.00420     82.75365    225.75357
  218.0     0.00459     82.48482    209.83769
  194.6     0.00514     82.21348    192.57498
  177.9     0.00562     81.93980    179.71045
  167.6     0.00597     81.66391    171.13789
  161.2     0.00620     81.38593    164.99490
  157.2     0.00636     81.10593    160.04964
  154.9     0.00645     80.82408    155.86349
  151.8     0.00659     80.54047    152.45033
  148.4     0.00674     80.25530    149.44254
  144.2     0.00693     79.96863    146.51396
  141.3     0.00708     79.68061    144.74257
  139.7     0.00716     79.39131    145.23759
  138.9     0.00720     79.10094    146.51428
  136.5     0.00733     78.80958    144.33463
  133.2     0.00751     78.51739    139.78093
  132.7     0.00754     78.22446    139.25966
  141.1     0.00708     77.93092    148.78908
  162.7     0.00615     77.63689    171.77716
  194.3     0.00515     77.34257    203.89659
  214.1     0.00467     77.04800    222.76173
  204.3     0.00489     76.75336    207.64816
  184.0     0.00543     76.45872    183.34822
  183.1     0.00546     76.16424    174.45827
  197.1     0.00507     75.87009    179.31059
  196.9     0.00508     75.57636    177.27831
  171.5     0.00583     75.28314    158.40062
  140.6     0.00711     74.99059    137.69987
  121.8     0.00821     74.69878    124.35259
  115.2     0.00868     74.40791    118.61816
  113.9     0.00878     74.11810    117.93804
  116.7     0.00857     73.82942    120.83244
  124.1     0.00806     73.54197    128.40211
  141.6     0.00706     73.25590    146.02823
  181.1     0.00552     72.97137    186.04788
  260.2     0.00384     72.68847    265.39301
  387.1     0.002583    72.40727    385.58200
  506.6     0.001974    72.12788    502.33331
  518.7     0.001928    71.85049    512.55670
  403.8     0.002476    71.57514    398.35718
  265.1     0.00377     71.30199    273.39337
  182.8     0.00547     71.03112    194.81479
  154.9     0.00645     70.76259    162.70685
  155.3     0.00644     70.49654    163.90910
  183.5     0.00545     70.23312    193.59344
  240.6     0.00416     69.97235    251.01064
  301.6     0.003315    69.71439    315.12216
  319.5     0.003130    69.45927    333.97385
  274.8     0.00364     69.20713    287.40091
  207.1     0.00483     68.95805    217.87730
  159.5     0.00627     68.71213    166.67223
  137.2     0.00729     68.46942    140.09360
  127.8     0.00783     68.23003    129.61765
  126.9     0.00788     67.99401    129.75929
  136.7     0.00732     67.76151    142.14799
  165.4     0.00605     67.53252    175.09109
  227.6     0.00439     67.30718    238.07254
  324.6     0.003081    67.08550    326.37292
  400.5     0.002497    66.86759    394.18521
  381.4     0.002622    66.65351    367.87839
  283.6     0.00353     66.44333    277.77109
  194.2     0.00515     66.23708    200.27174
  153.4     0.00652     66.03483    160.84885
  144.3     0.00693     65.83662    154.47609
  149.2     0.00670     65.64255    165.47078
  152.0     0.00658     65.45261    171.26662
  143.1     0.00699     65.26688    156.85954
  129.3     0.00773     65.08537    135.97581
  120.7     0.00828     64.90813    121.02407
  119.5     0.00837     64.73524    114.30066
  122.0     0.00820     64.56667    113.94497
  128.4     0.00779     64.40248    118.80351
  141.8     0.00705     64.24268    132.54839
  172.7     0.00579     64.08730    165.94821
  239.4     0.00418     63.93636    234.03271
  345.7     0.002893    63.78989    338.69037
  438.8     0.002279    63.64788    435.34662
  439.2     0.002277    63.51033    432.14194
  354.3     0.002823    63.37727    347.71124
  278.4     0.00359     63.24871    284.26389
  278.6     0.00359     63.12463    289.39722
  342.5     0.002919    63.00504    357.07889
  399.9     0.002501    62.88990    426.04120
  383.8     0.002606    62.77923    406.04333
  313.6     0.003189    62.67302    322.24817
  256.1     0.00390     62.57124    253.39058
  226.5     0.00441     62.47387    214.32726
  201.6     0.00496     62.38088    183.67995
  172.0     0.00581     62.29224    156.97897
  150.6     0.00664     62.20795    139.38048
  141.3     0.00708     62.12794    130.64708
  138.5     0.00722     62.05220    127.57996
  139.6     0.00716     61.98066    128.72765
  144.1     0.00694     61.91330    134.35156
  154.0     0.00649     61.85007    145.91628
  171.3     0.00584     61.79092    165.01872
  193.2     0.00517     61.73578    189.36372
  206.5     0.00484     61.68462    204.66145
  201.2     0.00497     61.63736    197.98186
  186.9     0.00535     61.59395    184.09811
  179.3     0.00558     61.55432    177.80553
  182.0     0.00550     61.51839    181.93753
  189.9     0.00527     61.48611    191.97658
  199.0     0.00503     61.45739    199.70752
  207.2     0.00483     61.43216    202.65350
  215.7     0.00464     61.41034    204.88530
  227.6     0.00439     61.39184    215.24049
  259.1     0.00386     61.37658    252.11725
  340.3     0.002938    61.36448    337.00928
  480.5     0.002081    61.35543    474.97281
  612.9     0.001632    61.34935    613.00464
  626.0     0.001597    61.34614    633.42651
  511.5     0.001955    61.34571    521.43500
  374.6     0.002669    61.34794    389.68744
  302.5     0.003306    61.35275    314.47275
  295.0     0.003389    61.36002    302.76035
  324.7     0.003080    61.36964    322.95505
  338.5     0.002954    61.38152    322.54410
  303.5     0.003295    61.39553    283.59058
  250.9     0.00398     61.41156    238.83659
  210.5     0.00475     61.42949    207.71912
  192.1     0.00521     61.44921    191.68713
  188.3     0.00531     61.47060    186.63777
  188.3     0.00531     61.49355    189.41858
  210.2     0.00476     61.51791    195.17390
  220.6     0.00453     61.54357    192.75307
  207.0     0.00483     61.57041    177.23853
  182.4     0.00548     61.59830    160.50085
  169.4     0.00590     61.62712    151.27420
  157.5     0.00635     61.65672    151.18132
  153.4     0.00652     61.68697    155.64035
  152.4     0.00656     61.71777    154.82173
  144.3     0.00693     61.74895    144.42889
  135.7     0.00737     61.78040    132.51747
  129.9     0.00770     61.81198    124.63575
  128.1     0.00781     61.84355    122.23612
  130.8     0.00765     61.87498    125.71021
  140.8     0.00710     61.90613    136.78288
  161.0     0.00621     61.93687    159.46329
  195.7     0.00511     61.96706    197.83580
  248.5     0.00402     61.99655    251.14819
  304.5     0.003284    62.02522    307.02139
  322.0     0.003105    62.05293    324.52689
  281.1     0.00356     62.07954    279.08185
  223.0     0.00448     62.10492    222.88795
  196.7     0.00508     62.12891    198.54721
  219.0     0.00457     62.15139    221.58267
  288.8     0.003463    62.17224    292.63730
  382.3     0.002616    62.19130    387.55484
  431.7     0.002317    62.20844    441.06479
  391.2     0.002556    62.22353    397.50903
  296.5     0.003373    62.23643    300.13058
  215.0     0.00465     62.24701    216.98730
  172.5     0.00580     62.25515    170.03244
  161.1     0.00621     62.26072    156.40112
  174.1     0.00575     62.26356    168.72667
  209.4     0.00478     62.26357    201.97202
  252.6     0.00396     62.26062    243.88699
  280.4     0.00357     62.25457    271.82596
  294.0     0.003401    62.24532    289.53110
  301.8     0.003314    62.23273    302.39761
  298.3     0.003352    62.21668    297.00064
  270.8     0.00369     62.19706    268.16025
  224.7     0.00445     62.17374    220.34982
  182.2     0.00549     62.14662    179.94606
  163.0     0.00613     62.11558    161.64946
  163.2     0.00613     62.08051    162.90642
  172.3     0.00580     62.04130    171.78900
  180.1     0.00555     61.99785    177.32413
  177.2     0.00564     61.95005    171.32695
  163.0     0.00614     61.89780    156.86583
  149.4     0.00669     61.84101    146.27898
  144.0     0.00694     61.77957    142.54431
  143.0     0.00699     61.71339    141.52557
  142.8     0.00700     61.64240    141.17598
  144.3     0.00693     61.56648    143.57246
  151.0     0.00662     61.48556    151.16776
  166.7     0.00600     61.39957    167.01543
  196.0     0.00510     61.30841    193.33186
  232.7     0.00430     61.21202    226.02809
  254.1     0.00394     61.11033    246.69492
  242.5     0.00412     61.00327    240.55951
  218.5     0.00458     60.89075    227.92406
  211.4     0.00473     60.77273    228.97906
  228.0     0.00439     60.64916    250.08350
  264.3     0.00378     60.51997    287.73059
  324.5     0.003082    60.38511    340.87137
  396.4     0.002523    60.24454    404.99130
  419.7     0.002382    60.09819    424.74829
  361.7     0.002764    59.94606    360.39221
  270.2     0.00370     59.78808    275.24701
  206.9     0.00483     59.62425    216.77501
  177.7     0.00563     59.45449    188.01524
  161.2     0.00620     59.27880    173.08586
  146.6     0.00682     59.09720    160.61263
  133.9     0.00747     58.90963    151.05978
  125.1     0.00800     58.71608    145.20610
  120.7     0.00829     58.51654    142.49254
  119.7     0.00835     58.31099    142.10516
  121.6     0.00823     58.09947    144.48363
  129.0     0.00775     57.88197    151.83223
  147.4     0.00678     57.65850    168.03961
  180.8     0.00553     57.42902    196.86905
  228.8     0.00437     57.19359    235.95369
  283.8     0.00352     56.95226    276.66522
  316.8     0.003157    56.70500    299.78973
  291.4     0.003431    56.45188    273.86505
  228.5     0.00438     56.19287    223.21678
  181.1     0.00552     55.92807    188.29691
  176.6     0.00566     55.65749    186.21025
  214.7     0.00466     55.38122    226.28801
  304.3     0.003286    55.09926    312.47186
  418.7     0.002389    54.81164    423.45474
  474.4     0.002108    54.51845    479.00739
  424.2     0.002357    54.21980    422.29510
  330.8     0.003023    53.91572    329.96436
  258.6     0.00387     53.60622    256.40036
  207.1     0.00483     53.29148    200.63179
  165.9     0.00603     52.97147    163.12511
  141.6     0.00706     52.64639    144.17682
  132.9     0.00753     52.31620    136.35999
  128.4     0.00779     51.98112    132.34607
  127.8     0.00783     51.64112    133.01585
  137.0     0.00730     51.29642    143.21344
  153.2     0.00653     50.94701    161.30745
  162.2     0.00617     50.59310    171.33972
  157.0     0.00637     50.23475    162.25812
  147.9     0.00676     49.87202    149.85410
  150.1     0.00666     49.50508    147.21208
  159.4     0.00627     49.13411    152.16930
  163.1     0.00613     48.75919    152.05417
  157.2     0.00636     48.38044    145.34070
  146.1     0.00685     47.99792    134.25050
  133.0     0.00752     47.61184    120.20146
  122.2     0.00819     47.22241    111.27570
  118.3     0.00845     46.82969    111.25219
  122.5     0.00817     46.43378    118.91872
  127.9     0.00782     46.03494    129.09712
  129.3     0.00774     45.63322    131.67093
  126.5     0.00791     45.22881    125.02729
  125.0     0.00800     44.82196    119.53585
  130.7     0.00765     44.41275    122.33479
  148.1     0.00675     44.00129    139.80525
  190.5     0.00525     43.58780    185.03519
  280.0     0.00357     43.17253    276.19971
  425.7     0.002349    42.75558    416.27817
  563.3     0.001775    42.33712    550.96606
  573.0     0.001745    41.91728    557.71863
  440.7     0.002269    41.49628    429.63223
  285.0     0.00351     41.07439    289.31393
  192.1     0.00521     40.65173    196.78334
  152.5     0.00656     40.22847    151.69351
  139.1     0.00719     39.80474    136.66600
  141.0     0.00709     39.38079    139.29410
  155.4     0.00644     38.95690    154.12408
  173.8     0.00575     38.53311    174.15460
  183.2     0.00546     38.10976    184.57607
  180.8     0.00553     37.68691    181.67485
  177.6     0.00563     37.26488    179.78058
  177.6     0.00563     36.84377    179.60129
  174.1     0.00574     36.42388    175.33949
  166.0     0.00602     36.00536    169.32983
  162.0     0.00617     35.58834    169.01408
  170.9     0.00585     35.17311    179.93987
  197.3     0.00507     34.75991    204.77104
  237.9     0.00420     34.34891    243.52777
  284.2     0.00352     33.94029    292.20901
  331.8     0.003014    33.53421    348.10400
  402.4     0.002485    33.13092    422.31223
  532.3     0.001879    32.73072    543.48877
  698.6     0.001432    32.33373    697.43121
  810.5     0.001234    31.94011    785.87939
  821.6     0.001217    31.55017    767.06982
  772.3     0.001295    31.16401    695.78558
  718.9     0.001391    30.78196    611.02448
  703.9     0.001421    30.40409    575.53595
  769.3     0.001300    30.03074    633.92145
  916.9     0.001091    29.66198    793.61108
  1072.5    0.000932    29.29808    986.02045
  1179.0    0.000848    28.93931    1093.32458
  1239.6    0.000807    28.58580    1124.24475
  1168.8    0.000856    28.23774    1033.16956
  894.5     0.001118    27.89530    789.09821
  567.0     0.001764    27.55871    541.99426
  365.7     0.002734    27.22824    374.15466
  280.6     0.00356     26.90400    283.16949
  239.6     0.00417     26.58622    240.23303
  218.9     0.00457     26.27500    221.84010
  210.3     0.00475     25.97062    217.18356
  212.1     0.00471     25.67328    223.14088
  223.8     0.00447     25.38309    238.01106
  239.1     0.00418     25.10031    256.40430
  248.3     0.00403     24.82504    268.80463
  254.1     0.00393     24.55754    277.02655
  268.2     0.00373     24.29789    289.62274
  299.1     0.003343    24.04636    316.72931
  349.7     0.002859    23.80307    364.72061
  398.5     0.002509    23.56814    413.07794
  405.8     0.002464    23.34179    413.25131
  366.9     0.002726    23.12419    361.41727
  320.1     0.003124    22.91549    305.59802
  292.3     0.003422    22.71581    270.43555
  281.5     0.00355     22.52529    255.44899
  276.1     0.00362     22.34410    251.33694
  268.5     0.00372     22.17242    246.35834
  255.2     0.00392     22.01034    234.87111
  240.1     0.00416     21.85798    222.33847
  229.3     0.00436     21.71552    214.56387
  226.9     0.00441     21.58304    214.06476
  232.4     0.00430     21.46072    219.71667
  235.5     0.00425     21.34862    223.12242
  222.3     0.00450     21.24688    211.19211
  194.6     0.00514     21.15561    188.88622
  167.7     0.00596     21.07491    168.39278
  149.3     0.00670     21.00490    153.50308
  136.1     0.00734     20.94565    143.39038
  126.9     0.00788     20.89727    136.93629
  122.5     0.00817     20.85984    133.87802
  123.8     0.00808     20.83343    135.49399
  132.8     0.00753     20.81815    145.08980
  155.8     0.00642     20.81404    167.45703
  196.1     0.00510     20.82119    204.15985
  238.4     0.00419     20.83966    244.05582
  254.7     0.00393     20.86950    259.96042
  244.6     0.00409     20.91077    254.66212
  242.7     0.00412     20.96351    261.75009
  267.2     0.00374     21.02778    289.70743
  313.2     0.003192    21.10362    327.51517
  358.9     0.002786    21.19102    356.72470
  363.9     0.002748    21.29006    345.97968
  304.3     0.003286    21.40073    285.69016
  221.4     0.00452     21.52305    215.56778
  165.0     0.00606     21.65706    165.84198
  141.2     0.00708     21.80276    139.07738
  132.8     0.00753     21.96010    128.19624
  132.4     0.00755     22.12912    127.51240
  139.6     0.00716     22.30980    135.93019
  157.8     0.00634     22.50216    154.77243
  188.5     0.00531     22.70614    183.12038
  220.1     0.00454     22.92170    210.10611
  230.1     0.00435     23.14882    215.12801
  216.4     0.00462     23.38753    203.87144
  202.1     0.00495     23.63768    196.18542
  199.9     0.00500     23.89931    198.20695
  201.1     0.00497     24.17231    202.26453
  196.6     0.00509     24.45669    198.41881
  190.9     0.00524     24.75229    194.90413
  187.4     0.00534     25.05914    194.77231
  180.9     0.00553     25.37708    189.35368
  168.7     0.00593     25.70611    176.22569
  159.9     0.00625     26.04606    165.19252
  153.7     0.00651     26.39689    156.97829
  144.5     0.00692     26.75855    145.18669
  133.5     0.00749     27.13091    132.54860
  127.0     0.00788     27.51377    124.38060
  127.6     0.00784     27.90709    123.30961
  137.4     0.00728     28.31078    132.19675
  162.1     0.00617     28.72475    156.68565
  209.1     0.00478     29.14885    202.82597
  278.8     0.00359     29.58284    267.34818
  337.1     0.002966    30.02667    323.26443
  334.1     0.002993    30.48028    317.93585
  269.7     0.00371     30.94338    259.20682
  206.9     0.00483     31.41596    206.29036
  183.5     0.00545     31.89780    186.28853
  196.6     0.00509     32.38866    200.85840
  229.3     0.00436     32.88845    236.89908
  263.2     0.00380     33.39710    269.58115
  281.5     0.00355     33.91434    285.98615
  268.1     0.00373     34.43993    273.07635
  224.5     0.00445     34.97376    227.00621
  177.2     0.00564     35.51565    180.96017
  149.6     0.00668     36.06551    153.82147
  142.1     0.00704     36.62304    146.65605
  151.0     0.00662     37.18798    157.58098
  178.0     0.00562     37.76021    186.86897
  219.7     0.00455     38.33952    231.28163
  264.3     0.00378     38.92582    276.16248
  300.0     0.003333    39.51879    309.84323
  313.8     0.003187    40.11812    318.68665
  298.1     0.003355    40.72380    298.63330
  258.8     0.00386     41.33541    260.62357
  209.4     0.00478     41.95293    213.91510
  166.8     0.00600     42.57594    175.15822
  140.9     0.00710     43.20440    151.42447
  129.1     0.00774     43.83789    140.64191
  125.7     0.00796     44.47627    138.21004
  126.8     0.00789     45.11942    140.77194
  129.2     0.00774     45.76700    145.46645
  132.1     0.00757     46.41866    148.83765
  135.3     0.00739     47.07426    150.07402
  141.6     0.00706     47.73357    153.96239
  149.5     0.00669     48.39645    160.27655
  154.3     0.00648     49.06253    162.50858
  156.8     0.00638     49.73148    162.11609
  164.0     0.00610     50.40314    166.83432
  174.9     0.00572     51.07738    173.82964
  173.8     0.00576     51.75373    169.08632
  155.9     0.00642     52.43213    151.57796
  136.5     0.00733     53.11215    136.27054
  130.1     0.00768     53.79372    131.66211
  135.4     0.00739     54.47639    138.76016
  146.4     0.00683     55.16011    152.49533
  153.0     0.00654     55.84452    161.12619
  149.6     0.00669     56.52925    156.48834
  142.0     0.00704     57.21416    146.63806
  140.0     0.00714     57.89899    142.27727
  144.0     0.00694     58.58359    145.14047
  149.2     0.00670     59.26760    148.81052
  153.3     0.00652     59.95064    150.08366
  159.5     0.00627     60.63259    152.07222
  167.2     0.00598     61.31318    157.16685
  168.4     0.00594     61.99227    159.30328
  161.6     0.00619     62.66949    154.97816
  155.2     0.00644     63.34449    150.62090
  153.5     0.00651     64.01723    149.65161
  152.1     0.00658     64.68726    148.98000
  145.7     0.00686     65.35452    144.21367
  137.5     0.00727     66.01857    137.61098
  133.5     0.00749     66.67937    132.19615
  136.0     0.00735     67.33649    131.04434
  141.9     0.00705     67.98975    133.52029
  143.3     0.00698     68.63905    133.00848
  136.1     0.00735     69.28403    125.79737
  125.7     0.00796     69.92437    117.16305
  118.9     0.00841     70.55994    110.95847
  116.0     0.00862     71.19049    107.82864
  114.7     0.00872     71.81591    106.86597
  114.3     0.00875     72.43587    107.33186
  116.4     0.00859     73.05006    108.95844
  120.2     0.00832     73.65836    111.71922
  124.9     0.00801     74.26064    115.66301
  130.0     0.00769     74.85651    121.46177
  138.1     0.00724     75.44593    132.52960
  155.2     0.00644     76.02853    153.51561
  187.8     0.00533     76.60429    186.56534
  226.1     0.00442     77.17281    223.02086
  241.1     0.00415     77.73411    235.78143
  220.9     0.00453     78.28788    214.58383
  190.8     0.00524     78.83386    188.88805
  176.8     0.00566     79.37196    177.49617
  181.4     0.00551     79.90200    182.96336
  202.9     0.00493     80.42388    206.85350
  239.3     0.00418     80.93736    243.46239
  264.4     0.00378     81.44218    264.15778
  247.3     0.00404     81.93828    241.52679
  199.4     0.00502     82.42548    197.11159
  158.2     0.00632     82.90372    160.07127
  138.3     0.00723     83.37279    138.81012
  131.3     0.00761     83.83245    130.65393
  131.3     0.00761     84.28265    130.52997
  134.1     0.00746     84.72331    133.46423
  135.0     0.00741     85.15427    135.39719
  135.2     0.00740     85.57529    137.54575
  139.8     0.00715     85.98643    144.47185
  151.5     0.00660     86.38744    159.39906
  166.4     0.00601     86.77827    178.80321
  176.0     0.00568     87.15887    189.03094
  179.1     0.00558     87.52911    186.29089
  186.2     0.00537     87.88882    188.09325
  205.6     0.00486     88.23798    203.14088
  228.6     0.00437     88.57650    223.66895
  233.6     0.00428     88.90439    229.22316
  212.6     0.00470     89.22150    207.54846
  184.2     0.00543     89.52772    179.46092
  169.2     0.00591     89.82304    161.55559
  167.3     0.00598     90.10748    155.53191
  169.8     0.00589     90.38088    158.46964
  177.4     0.00564     90.64329    171.08363
  195.7     0.00511     90.89459    195.55728
  217.6     0.00460     91.13485    223.14511
  221.8     0.00451     91.36395    229.67599
  200.7     0.00498     91.58195    207.26360
  172.6     0.00579     91.78876    177.36148
  154.7     0.00646     91.98446    156.31674
  148.1     0.00675     92.16898    147.10663
  149.2     0.00670     92.34235    146.27184
  154.2     0.00648     92.50461    149.89500
  159.9     0.00625     92.65575    156.14540
  165.4     0.00605     92.79577    164.03027
  170.6     0.00586     92.92472    172.31000
  177.1     0.00565     93.04263    181.86653
  187.7     0.00533     93.14957    196.48660
  204.0     0.00490     93.24554    213.64212
  222.5     0.00449     93.33061    228.39677
  231.2     0.00433     93.40483    233.36018
  223.7     0.00447     93.46827    222.89978
  211.3     0.00473     93.52099    212.21091
  210.6     0.00475     93.56306    212.90569
  227.1     0.00440     93.59457    227.74092
  267.6     0.00374     93.61558    262.23428
  337.1     0.002966    93.62620    318.15213
  401.5     0.002491    93.62650    372.23526
  409.9     0.002440    93.61660    379.45944
  364.0     0.002748    93.59659    344.18372
  318.7     0.003138    93.56659    309.06543
  298.6     0.003349    93.52670    291.28699
  285.5     0.003503    93.47704    276.80643
  265.9     0.00376     93.41772    259.01517
  248.4     0.00403     93.34891    243.30107
  241.0     0.00415     93.27071    233.78598
  242.7     0.00412     93.18326    232.79221
  248.9     0.00402     93.08669    238.12704
  252.7     0.00396     92.98114    242.03174
  244.3     0.00409     92.86681    230.97141
  225.9     0.00443     92.74379    209.99304
  207.4     0.00482     92.61229    190.47507
  194.6     0.00514     92.47243    178.37692
  189.3     0.00528     92.32441    175.19328
  191.5     0.00522     92.16837    179.24908
  197.1     0.00507     92.00452    186.58241
  197.5     0.00506     91.83301    190.11351
  187.8     0.00533     91.65400    185.71951
  174.9     0.00572     91.46769    177.42387
  166.4     0.00601     91.27431    171.41231
  167.2     0.00598     91.07401    172.18871
  178.6     0.00560     90.86701    184.29733
  206.1     0.00485     90.65343    211.42903
  248.2     0.00403     90.43353    251.40410
  281.8     0.00355     90.20755    285.47150
  278.5     0.00359     89.97564    282.22894
  244.4     0.00409     89.73798    250.69060
  208.9     0.00479     89.49486    219.92662
  187.5     0.00533     89.24640    199.09219
  178.1     0.00561     88.99290    189.80376
  176.1     0.00568     88.73450    189.12939
  181.1     0.00552     88.47150    193.88458
  192.0     0.00521     88.20403    204.98993
  203.9     0.00490     87.93236    217.77899
  212.4     0.00471     87.65674    227.75497
  216.0     0.00463     87.37737    233.07973
  208.4     0.00480     87.09446    224.45001
  193.1     0.00518     86.80820    207.40910
  182.1     0.00549     86.51885    196.32388
  177.8     0.00562     86.22671    190.56877
  172.3     0.00580     85.93193    181.34558
  165.5     0.00604     85.63477    171.96956
  165.8     0.00603     85.33538    170.70311
  174.9     0.00572     85.03407    178.92302
  183.9     0.00544     84.73109    189.43655
  183.7     0.00544     84.42660    191.65901
  175.9     0.00568     84.12090    186.37271
  166.1     0.00602     83.81415    175.39328
  154.6     0.00647     83.50666    161.17369
  145.4     0.00688     83.19856    149.96608
  139.8     0.00715     82.89018    143.32013
  136.7     0.00731     82.58171    139.78195
  134.5     0.00744     82.27332    137.36189
  133.4     0.00750     81.96528    135.69894
  132.7     0.00754     81.65787    134.94571
  132.5     0.00755     81.35126    135.17351
  132.6     0.00754     81.04568    136.31262
  133.5     0.00749     80.74129    137.93832
  135.3     0.00739     80.43837    139.38164
  138.2     0.00723     80.13718    140.97607
  142.4     0.00702     79.83790    144.16495
  148.6     0.00673     79.54068    149.80421
  157.6     0.00635     79.24583    157.46086
  167.9     0.00595     78.95346    165.46588
  180.5     0.00554     78.66389    174.67656
  197.8     0.00506     78.37721    188.84209
  217.5     0.00460     78.09373    208.13544
  235.8     0.00424     77.81355    227.84238
  252.3     0.00396     77.53693    246.25865
  264.5     0.00378     77.26408    261.26038
  263.6     0.00379     76.99516    259.00745
  250.1     0.00400     76.73035    243.27095
  234.7     0.00426     76.46981    227.78645
  225.0     0.00445     76.21375    219.69064
  221.1     0.00452     75.96239    218.14738
  215.9     0.00463     75.71587    216.26752
  204.5     0.00489     75.47436    207.64697
  186.8     0.00535     75.23798    188.61128
  169.3     0.00591     75.00694    169.15358
  159.3     0.00628     74.78143    157.01459
  158.6     0.00631     74.56158    153.39230
  164.7     0.00607     74.34749    155.94066
  170.4     0.00587     74.13935    158.85973
  167.4     0.00597     73.93736    154.72174
  157.0     0.00637     73.74155    144.86778
  145.9     0.00685     73.55215    135.67064
  138.2     0.00723     73.36926    129.35213
  132.8     0.00753     73.19295    125.58836
  128.9     0.00776     73.02339    123.73020
  126.6     0.00790     72.86073    123.84437
  126.6     0.00790     72.70504    126.55301
  129.5     0.00772     72.55643    132.83792
  136.0     0.00735     72.41501    142.81047
  143.0     0.00699     72.28084    153.20274
  144.3     0.00693     72.15406    155.43690
  137.8     0.00726     72.03479    146.86726
  130.1     0.00768     71.92302    136.49158
  125.8     0.00795     71.81892    129.78484
  124.5     0.00803     71.72250    126.86723
  124.1     0.00806     71.63383    125.34684
  123.5     0.00810     71.55303    123.79488
  123.6     0.00809     71.48010    123.64108
  126.5     0.00791     71.41514    126.52422
  132.1     0.00757     71.35815    132.79033
  138.1     0.00724     71.30920    139.88026
  140.0     0.00714     71.26833    143.80098
  138.1     0.00724     71.23557    143.99809
  136.7     0.00731     71.21094    142.92136
  140.9     0.00710     71.19446    146.26616
  148.9     0.00672     71.18615    154.30815
  151.6     0.00660     71.18604    156.91013
  142.8     0.00700     71.19411    145.74702
  128.9     0.00776     71.21037    130.32697
  119.0     0.00840     71.23483    119.51843
  115.0     0.00870     71.26747    114.77125
  114.0     0.00877     71.30827    113.74727
  113.6     0.00881     71.35723    112.64632
  113.3     0.00882     71.41429    110.42803
  112.4     0.00890     71.47947    108.65105
  112.1     0.00892     71.55272    109.07877
  115.0     0.00870     71.63396    112.90634
  121.0     0.00826     71.72321    119.99162
  128.9     0.00776     71.82034    127.85204
  134.1     0.00746     71.92542    131.39665
  133.6     0.00749     72.03828    129.29517
  130.0     0.00769     72.15886    125.85229
  127.9     0.00782     72.28717    123.23868
  127.1     0.00787     72.42304    122.64127
  125.3     0.00798     72.56653    121.88979
  121.9     0.00820     72.71744    118.42625
  118.8     0.00842     72.87567    114.78362
  117.3     0.00852     73.04125    113.31850
  116.6     0.00858     73.21394    113.42757
  116.4     0.00859     73.39376    113.02364
  117.7     0.00850     73.58060    112.97026
  122.2     0.00818     73.77421    115.65462
  129.6     0.00771     73.97465    121.43985
  138.4     0.00723     74.18166    128.74281
  148.2     0.00675     74.39526    136.77686
  156.6     0.00638     74.61530    144.91266
  159.7     0.00626     74.84151    149.61917
  158.0     0.00633     75.07392    151.32477
  156.6     0.00638     75.31228    153.83490
  159.6     0.00627     75.55661    158.33958
  169.5     0.00590     75.80663    167.66071
  186.6     0.00536     76.06216    184.69080
  200.9     0.00498     76.32325    200.09953
  200.7     0.00498     76.58950    199.44356
  189.7     0.00527     76.86097    188.65579
  181.6     0.00551     77.13741    181.59180
  182.2     0.00549     77.41857    183.96339
  184.5     0.00542     77.70453    189.99515
  180.4     0.00554     77.99483    188.10899
  168.6     0.00593     78.28955    176.22372
  154.2     0.00649     78.58847    160.38191
  142.8     0.00700     78.89123    146.78406
  136.6     0.00732     79.19788    138.30679
  133.3     0.00750     79.50807    133.69847
  130.7     0.00765     79.82187    129.96783
  128.5     0.00778     80.13889    127.22414
  128.6     0.00778     80.45889    126.57743
  130.9     0.00764     80.78191    128.26337
  134.2     0.00745     81.10755    131.88034
  138.4     0.00722     81.43590    136.16188
  142.3     0.00703     81.76654    139.52788
  146.3     0.00683     82.09924    143.30045
  153.6     0.00651     82.43408    151.31088
  166.8     0.00600     82.77055    165.69821
  184.7     0.00542     83.10873    185.38040
  199.5     0.00501     83.44836    202.56641
  206.5     0.00484     83.78905    210.76372
  208.5     0.00480     84.13088    214.58810
  205.5     0.00487     84.47343    214.03711
  193.8     0.00516     84.81674    201.62071
  178.4     0.00561     85.16055    182.68629
  166.3     0.00601     85.50446    167.17833
  159.1     0.00628     85.84855    157.23572
  156.5     0.00639     86.19241    153.65160
  158.9     0.00629     86.53612    157.42715
  168.3     0.00594     86.87926    169.18005
  181.3     0.00552     87.22162    185.65918
  188.0     0.00532     87.56326    195.05684
  183.8     0.00544     87.90361    187.98729
  174.5     0.00573     88.24294    175.07283
  167.0     0.00599     88.58076    165.98203
  163.8     0.00611     88.91687    163.76085
  167.8     0.00596     89.25134    170.93445
  180.1     0.00555     89.58366    186.63828
  192.3     0.00520     89.91394    202.39401
  194.4     0.00515     90.24193    206.12238
  185.0     0.00540     90.56725    195.63748
  170.7     0.00586     90.88999    179.66171
  158.7     0.00630     91.20978    166.04659
  151.9     0.00658     91.52670    157.80067
  150.8     0.00663     91.84037    155.78883
  156.1     0.00641     92.15059    160.30042
  165.5     0.00604     92.45740    170.03377
  174.9     0.00572     92.76044    179.05884
  184.8     0.00541     93.05979    186.59567
  195.8     0.00511     93.35511    197.70854
  200.5     0.00499     93.64621    204.06433
  188.5     0.00530     93.93317    191.38853
  166.9     0.00599     94.21556    167.49924
  149.3     0.00670     94.49348    147.66925
  141.2     0.00708     94.76675    136.92804
  141.6     0.00706     95.03500    134.08507
  144.2     0.00693     95.29845    135.30165
  144.1     0.00694     95.55669    135.47758
  140.0     0.00714     95.80978    132.61777
  134.9     0.00741     96.05757    128.67238
  130.9     0.00764     96.29979    125.61060
  130.6     0.00766     96.53651    124.90485
  134.5     0.00744     96.76749    127.50612
  141.0     0.00709     96.99278    133.42703
  148.9     0.00672     97.21216    141.01067
  156.4     0.00639     97.42548    148.37993
  163.2     0.00613     97.63282    155.79146
  165.1     0.00606     97.83387    159.23438
  161.5     0.00619     98.02879    156.02388
  155.4     0.00644     98.21735    150.88692
  149.3     0.00670     98.39944    144.62589
  143.6     0.00696     98.57513    138.58931
  140.6     0.00711     98.74419    136.49638
  142.0     0.00704     98.90669    139.52332
  144.7     0.00691     99.06255    145.85390
  147.3     0.00679     99.21159    152.13734
  149.3     0.00670     99.35391    156.03850
  151.6     0.00660     99.48936    159.01054
  154.5     0.00647     99.61799    163.71368
  156.3     0.00640     99.73972    165.99350
  155.2     0.00644     99.85447    161.99144
  154.0     0.00649     99.96229    157.54945
  155.5     0.00643     100.06309   157.14478
  161.7     0.00618     100.15692   163.23384
  176.5     0.00567     100.24371   181.16299
  205.2     0.00487     100.32346   214.26027
  243.4     0.00411     100.39619   256.74936
  269.4     0.00371     100.46185   286.44852
  258.5     0.00387     100.52049   275.90353
  220.8     0.00453     100.57212   235.86609
  185.4     0.00539     100.61669   196.10555
  165.5     0.00604     100.65430   170.63188
  159.5     0.00627     100.68491   160.30774
  162.1     0.00617     100.70858   161.82430
  170.2     0.00588     100.72532   171.38863
  179.1     0.00558     100.73517   183.14641
  182.0     0.00549     100.73817   188.35571
  177.1     0.00565     100.73437   184.36139
  168.6     0.00593     100.72380   175.11671
  161.5     0.00619     100.70652   165.63580
  160.3     0.00624     100.68259   161.69072
  166.3     0.00601     100.65207   165.17064
  177.3     0.00564     100.61502   174.81613
  186.2     0.00537     100.57149   184.98434
  190.0     0.00526     100.52158   188.97540
  190.8     0.00524     100.46536   190.06297
  189.7     0.00527     100.40288   189.21964
  188.6     0.00530     100.33427   186.33163
  193.7     0.00516     100.25957   189.55998
  204.9     0.00488     100.17889   200.19078
  208.4     0.00480     100.09235   206.16861
  197.3     0.00507     100.00000   196.89540
  179.8     0.00556     99.90199    179.47359
  165.3     0.00605     99.79838    165.38695
  157.8     0.00634     99.68926    158.09773
  154.2     0.00649     99.57484    154.28056
  150.9     0.00663     99.45512    150.40948
  146.9     0.00681     99.33032    146.21669
  144.6     0.00691     99.20044    143.12279
  143.7     0.00696     99.06568    141.26111
  141.9     0.00705     98.92620    138.40805
  139.6     0.00716     98.78201    134.61943
  137.8     0.00726     98.63338    131.87531
  137.2     0.00729     98.48033    131.32007
  138.5     0.00722     98.32304    132.87791
  141.0     0.00709     98.16169    135.16740
  143.2     0.00698     97.99630    136.72726
  145.2     0.00689     97.82717    138.95346
  151.3     0.00661     97.65430    146.63333
  166.2     0.00602     97.47787    163.96416
  191.3     0.00523     97.29815    191.80293
  216.3     0.00462     97.11513    221.53429
  222.8     0.00449     96.92908    230.59891
  204.0     0.00490     96.74001    209.78752
  175.9     0.00568     96.54819    180.58571
  157.5     0.00635     96.35381    160.50975
  153.5     0.00651     96.15689    154.37300
  160.9     0.00622     95.95773    161.50406
  177.8     0.00563     95.75631    178.00568
  196.0     0.00510     95.55293    193.93594
  197.6     0.00506     95.34779    196.06512
  179.4     0.00557     95.14087    182.83513
  158.7     0.00630     94.93253    164.18326
  146.4     0.00683     94.72279    149.87328
  139.1     0.00719     94.51180    141.37114
  137.1     0.00730     94.29990    137.37006
  138.6     0.00721     94.08705    137.97275
  141.8     0.00705     93.87357    141.55833
  142.5     0.00702     93.65947    143.17273
  139.5     0.00717     93.44495    139.70816
  135.6     0.00738     93.23032    135.87073
  135.0     0.00741     93.01556    135.93419
  138.8     0.00721     92.80096    140.31479
  143.0     0.00699     92.58651    146.40379
  145.6     0.00687     92.37251    150.35498
  146.9     0.00681     92.15916    151.64958
  146.4     0.00683     91.94643    150.73233
  142.8     0.00700     91.73473    145.09967
  136.7     0.00732     91.52393    137.07703
  130.8     0.00764     91.31435    130.37683
  126.2     0.00793     91.10618    125.20951
  122.6     0.00816     90.89941    121.48671
  120.7     0.00829     90.69438    119.33578
  121.1     0.00826     90.49107    118.75394
  123.2     0.00812     90.28967    120.41697
  127.7     0.00783     90.09045    125.35909
  135.6     0.00737     89.89336    134.37447
  145.7     0.00686     89.69872    146.74657
  153.7     0.00651     89.50646    158.93059
  155.9     0.00641     89.31687    164.65517
  152.6     0.00655     89.13010    159.22049
  145.7     0.00686     88.94617    148.67328
  138.3     0.00723     88.76532    138.16827
  131.9     0.00758     88.58752    128.88406
  127.9     0.00782     88.41302    122.87272
  127.9     0.00782     88.24197    121.20565
  132.3     0.00756     88.07434    123.71635
  138.9     0.00720     87.91041    128.87299
  143.3     0.00698     87.75015    132.85063
  143.0     0.00699     87.59372    133.13008
  139.4     0.00717     87.44132    132.09059
  135.1     0.00740     87.29288    130.74461
  132.3     0.00756     87.14865    129.25774
  132.8     0.00753     87.00861    130.09300
  137.6     0.00727     86.87289    135.42316
  146.1     0.00684     86.74166    144.47647
  155.5     0.00643     86.61490    153.88145
  161.5     0.00619     86.49276    160.67815
  162.0     0.00617     86.37524    161.54395
  159.3     0.00628     86.26248    158.97646
  158.1     0.00632     86.15458    158.02182
  159.1     0.00629     86.05151    159.41844
  157.6     0.00635     85.95345    159.46877
  152.6     0.00655     85.86035    155.95091
  147.0     0.00680     85.77233    149.46114
  142.6     0.00701     85.68946    143.83940
  138.4     0.00722     85.61172    139.06145
  133.2     0.00751     85.53925    133.35704
  128.3     0.00779     85.47200    128.11417
  126.4     0.00791     85.41005    124.95949
  126.5     0.00791     85.35346    124.46387
  127.4     0.00785     85.30222    125.87171
  130.3     0.00767     85.25639    128.62297
  134.9     0.00741     85.21595    134.09799
  149.2     0.00670     85.18095    143.06230
  160.6     0.00623     85.15141    152.31900
  157.7     0.00634     85.12732    156.00952
  150.3     0.00665     85.10871    155.14748
  146.8     0.00681     85.09557    153.70006
  143.8     0.00696     85.08791    151.06804
  139.6     0.00716     85.08572    146.10875
  136.8     0.00731     85.08900    141.13637
  137.8     0.00726     85.09772    139.92868
  140.4     0.00712     85.11189    141.80078
  140.0     0.00714     85.13148    141.19542
  134.5     0.00743     85.15645    134.96153
  127.8     0.00783     85.18681    127.12582
  122.7     0.00815     85.22250    120.79431
  120.2     0.00832     85.26351    116.99017
  120.3     0.00831     85.30981    115.50164
  121.2     0.00825     85.36131    115.46829
  121.3     0.00824     85.41801    115.90546
  121.7     0.00822     85.47985    116.68229
  123.3     0.00811     85.54681    118.90148
  127.1     0.00787     85.61879    124.05547
  134.9     0.00741     85.69572    133.38382
  145.8     0.00686     85.77761    146.25146
  155.4     0.00644     85.86433    157.53206
  160.0     0.00625     85.95588    161.36826
  157.3     0.00636     86.05214    158.35384
  149.6     0.00669     86.15302    150.11476
  141.9     0.00705     86.25851    142.42296
  138.9     0.00720     86.36845    139.95445
  140.9     0.00710     86.48285    142.02647
  145.3     0.00688     86.60159    146.51543
  148.8     0.00672     86.72451    151.24132
  149.1     0.00671     86.85163    151.67262
  147.2     0.00679     86.98277    148.32426
  146.6     0.00682     87.11791    147.07425
  151.9     0.00658     87.25695    151.93350
  162.9     0.00614     87.39970    162.59604
  174.0     0.00575     87.54615    174.69621
  181.2     0.00552     87.69613    183.55283
  187.8     0.00533     87.84964    191.16241
  193.9     0.00516     88.00648    200.05305
  194.0     0.00515     88.16651    202.02475
  184.6     0.00542     88.32976    191.67642
  170.2     0.00588     88.49594    176.32889
  158.2     0.00632     88.66508    162.74170
  149.3     0.00670     88.83701    151.88057
  145.2     0.00689     89.01155    146.50734
  147.4     0.00678     89.18874    149.02499
  158.0     0.00633     89.36826    160.26752
  174.0     0.00575     89.55016    178.58694
  190.7     0.00524     89.73426    198.57918
  205.6     0.00486     89.92034    215.73033
  214.3     0.00467     90.10842    225.56528
  211.4     0.00473     90.29826    221.98914
  195.5     0.00512     90.48986    204.79729
  173.1     0.00578     90.68300    179.28345
  152.1     0.00657     90.87750    154.78824
  137.6     0.00727     91.07337    137.40421
  129.9     0.00770     91.27035    127.29382
  126.5     0.00790     91.46847    122.36527
  125.4     0.00798     91.66747    120.71455
  125.9     0.00794     91.86720    121.22603
  127.2     0.00786     92.06768    123.29108
  129.4     0.00773     92.26859    126.99663
  132.8     0.00753     92.46996    132.72197
  135.6     0.00737     92.67164    138.45605
  136.6     0.00732     92.87335    140.14165
  138.9     0.00720     93.07516    138.24112
  139.6     0.00716     93.27677    134.86154
  134.2     0.00745     93.47821    131.08879
  128.4     0.00779     93.67932    128.52209
  127.9     0.00782     93.87983    126.86653
  127.3     0.00786     94.07980    126.33736
  128.9     0.00775     94.27895    128.25705
  133.2     0.00751     94.47733    132.99641
  138.5     0.00722     94.67469    139.71678
  143.9     0.00695     94.87088    146.86658
  150.3     0.00665     95.06594    154.46857
  160.1     0.00624     95.25953    165.68268
  171.4     0.00583     95.45177    180.09270
  179.7     0.00557     95.64242    190.10529
  180.7     0.00553     95.83130    191.04204
  174.5     0.00573     96.01847    184.39473
  163.8     0.00611     96.20364    171.16498
  152.5     0.00656     96.38685    156.09238
  144.1     0.00694     96.56795    144.72754
  141.4     0.00707     96.74672    139.79526
  145.2     0.00689     96.92323    141.65880
  152.7     0.00655     97.09722    148.45731
  157.6     0.00634     97.26877    154.47424
  155.7     0.00642     97.43764    152.92064
  150.7     0.00664     97.60374    147.02054
  146.5     0.00683     97.76707    142.64482
  142.9     0.00700     97.92743    139.11156
  138.3     0.00723     98.08486    134.01276
  133.5     0.00749     98.23919    129.39604
  131.2     0.00762     98.39029    127.24581
  131.3     0.00761     98.53821    127.10279
  130.6     0.00766     98.68273    127.11636
  128.2     0.00780     98.82390    125.20837
  126.1     0.00793     98.96160    122.01369
  124.7     0.00802     99.09567    119.58407
  123.9     0.00807     99.22620    118.69067
  124.4     0.00804     99.35300    119.40856
  126.7     0.00790     99.47609    121.54978
  130.0     0.00769     99.59540    125.30017
  135.4     0.00738     99.71078    131.54372
  143.7     0.00696     99.82229    140.28854
  152.3     0.00657     99.92979    149.43648
  157.4     0.00635     100.03334   155.29871
  159.3     0.00628     100.13280   157.50027
  163.9     0.00610     100.22813   162.13773
  173.8     0.00575     100.31936   172.56641
  184.1     0.00543     100.40636   185.13455
  187.2     0.00534     100.48919   191.32112
  179.6     0.00557     100.56776   183.66432
  164.6     0.00608     100.64203   167.47374
  150.6     0.00664     100.71204   152.38658
  143.1     0.00699     100.77769   143.47871
  141.3     0.00708     100.83903   140.08820
  140.1     0.00714     100.89601   137.87862
  136.1     0.00734     100.94859   133.48628
  130.8     0.00765     100.99680   128.33247
  126.9     0.00788     101.04062   124.67393
  125.2     0.00798     101.08004   123.01369
  124.9     0.00801     101.11507   122.67353
  124.4     0.00804     101.14568   122.22845
  123.4     0.00811     101.17191   121.19392
  122.7     0.00815     101.19373   120.62351
  123.2     0.00812     101.21119   121.07060
  123.8     0.00808     101.22427   122.02819
  123.9     0.00807     101.23299   122.36103
  124.3     0.00805     101.23737   122.35947
  126.0     0.00794     101.23743   123.84444
  130.4     0.00767     101.23319   127.96575
  136.3     0.00734     101.22468   134.37099
  140.3     0.00713     101.21192   140.15814
  139.4     0.00718     101.19493   140.65816
  134.5     0.00743     101.17377   135.95172
  129.9     0.00770     101.14845   131.11386
  128.5     0.00778     101.11900   129.17728
  130.2     0.00768     101.08550   130.67091
  133.4     0.00750     101.04795   134.64749
  135.3     0.00739     101.00642   138.00568
  133.8     0.00747     100.96093   137.13283
  130.1     0.00769     100.91154   132.67862
  126.4     0.00791     100.85832   128.58528
  124.8     0.00801     100.80129   127.28964
  126.9     0.00788     100.74054   129.77585
  132.8     0.00753     100.67607   136.64496
  141.7     0.00706     100.60799   147.84399
  152.4     0.00656     100.53635   160.96686
  161.4     0.00619     100.46117   171.32858
  164.2     0.00609     100.38259   174.51219
  159.6     0.00627     100.30061   168.34764
  153.8     0.00650     100.21529   160.79169
  155.4     0.00643     100.12677   160.94730
  168.8     0.00592     100.03505   172.19844
  190.7     0.00524     99.94025    192.29622
  208.6     0.00480     99.84240    211.70822
  206.5     0.00484     99.74156    213.84892
  185.4     0.00540     99.63789    195.30231
  161.6     0.00619     99.53139    172.19820
  146.2     0.00684     99.42218    155.70021
  139.7     0.00716     99.31026    147.86823
  139.4     0.00717     99.19579    146.89668
  142.4     0.00702     99.07887    150.00519
  146.3     0.00684     98.95947    154.59131
  150.0     0.00667     98.83780    158.53714
  152.2     0.00657     98.71384    159.06479
  152.5     0.00656     98.58772    155.72244
  153.6     0.00651     98.45955    152.56847
  156.5     0.00639     98.32932    151.70131
  160.8     0.00622     98.19724    152.77605
  165.8     0.00603     98.06329    154.67516
  171.8     0.00582     97.92757    158.31775
  178.3     0.00561     97.79026    164.03119
  181.5     0.00551     97.65134    168.11752
  179.9     0.00556     97.51097    167.32358
  177.1     0.00564     97.36914    166.30298
  177.0     0.00565     97.22602    168.83398
  177.2     0.00564     97.08171    171.96695
  175.0     0.00571     96.93623    171.48813
  172.1     0.00581     96.78973    168.47356
  172.8     0.00579     96.64219    168.62488
  180.8     0.00553     96.49379    177.27220
  199.7     0.00501     96.34465    195.85832
  228.9     0.00437     96.19472    221.06728
  255.4     0.00392     96.04423    243.20702
  264.6     0.00378     95.89315    251.69319
  251.5     0.00398     95.74159    243.14778
  223.2     0.00448     95.58973    222.24876
  195.7     0.00511     95.43752    198.35072
  177.7     0.00563     95.28515    180.50699
  170.7     0.00586     95.13260    171.52678
  168.9     0.00592     94.97997    168.82060
  166.4     0.00601     94.82745    166.90939
  160.6     0.00623     94.67499    162.06615
  154.1     0.00649     94.52276    155.96840
  148.6     0.00673     94.37072    150.94366
  144.4     0.00692     94.21905    146.47310
  140.6     0.00711     94.06783    142.53108
  136.6     0.00732     93.91703    138.84076
  133.6     0.00748     93.76689    136.25684
  132.8     0.00753     93.61729    135.09061
  133.4     0.00749     93.46841    134.54283
  134.2     0.00745     93.32036    134.85776
  136.5     0.00733     93.17307    136.47148
  139.7     0.00716     93.02676    138.39185
  141.5     0.00707     92.88138    138.96077
  142.6     0.00702     92.73701    138.68611
  143.9     0.00695     92.59381    138.68265
  144.2     0.00693     92.45173    138.53210
  143.2     0.00699     92.31091    137.31953
  141.1     0.00709     92.17131    135.54388
  138.6     0.00721     92.03307    133.78889
  136.6     0.00732     91.89626    132.33174
  136.0     0.00735     91.76086    131.58147
  136.3     0.00734     91.62701    131.68547
  136.4     0.00733     91.49464    132.35645
  136.4     0.00733     91.36390    132.76091
  136.4     0.00733     91.23485    132.78748
  137.8     0.00726     91.10744    133.93265
  141.0     0.00709     90.98183    137.68213
  146.8     0.00681     90.85796    144.61069
  154.6     0.00647     90.73590    154.18748
  159.6     0.00627     90.61578    163.14224
  159.4     0.00627     90.49751    165.59932
  156.5     0.00639     90.38122    162.24303
  152.7     0.00655     90.26688    157.83891
  148.0     0.00676     90.15453    152.21953
  142.4     0.00702     90.04428    145.38242
  138.4     0.00723     89.93607    140.55649
  138.4     0.00723     89.82999    139.49879
  142.4     0.00702     89.72601    142.00798
  148.2     0.00675     89.62418    147.40735
  152.6     0.00655     89.52457    153.57018
  152.7     0.00655     89.42712    155.36397
  148.6     0.00673     89.33195    151.58083
  144.2     0.00694     89.23897    146.79901
  140.5     0.00712     89.14825    142.79814
  136.8     0.00731     89.05984    138.16685
  132.6     0.00754     88.97368    132.32806
  128.9     0.00776     88.88985    126.69587
  125.9     0.00795     88.80832    122.57283
  124.1     0.00806     88.72909    120.04027
  123.0     0.00813     88.65222    118.87570
  122.6     0.00816     88.57767    119.10680
  123.4     0.00810     88.50548    120.64818
  125.4     0.00798     88.43561    123.29259
  127.4     0.00785     88.36806    126.11746
  127.4     0.00785     88.30290    127.27050
  126.8     0.00789     88.24006    127.15472
  127.7     0.00783     88.17957    128.03653
  130.4     0.00767     88.12139    130.38744
  132.0     0.00758     88.06555    132.09328
  130.5     0.00766     88.01205    131.14502
  127.8     0.00783     87.96083    129.61562
  126.3     0.00792     87.91194    130.01465
  126.8     0.00789     87.86533    132.24460
  127.7     0.00783     87.82098    134.49962
  127.3     0.00785     87.77892    134.82732
  124.7     0.00802     87.73908    132.00250
  121.7     0.00822     87.70149    128.02025
  120.3     0.00831     87.66611    125.35180
  119.9     0.00834     87.63290    124.01877
  119.8     0.00835     87.60188    123.28368
  120.4     0.00831     87.57301    123.03671
  120.5     0.00830     87.54626    122.62591
  120.1     0.00833     87.52161    121.60545
  119.7     0.00835     87.49904    120.90090
  120.9     0.00827     87.47852    121.86537
  124.8     0.00801     87.46001    125.52139
  130.6     0.00766     87.44350    131.79762
  135.1     0.00740     87.42895    138.24120
  136.0     0.00735     87.41633    139.93436
  134.0     0.00746     87.40561    136.52264
  131.1     0.00763     87.39675    132.13385
  128.6     0.00777     87.38972    127.96027
  126.9     0.00788     87.38450    124.29401
  125.5     0.00797     87.38103    121.85833
  125.6     0.00796     87.37928    120.98827
  127.7     0.00783     87.37921    122.41908
  131.5     0.00760     87.38080    126.97044
  138.4     0.00722     87.38399    135.19037
  149.0     0.00671     87.38875    147.31107
  162.5     0.00615     87.39503    163.48608
  174.3     0.00574     87.40279    179.92320
  177.7     0.00563     87.41199    186.86714
  174.4     0.00573     87.42260    182.86577
  172.4     0.00580     87.43455    178.25214
  174.7     0.00572     87.44781    178.27585
  177.2     0.00564     87.46234    179.93988
  175.9     0.00569     87.47807    177.09163
  170.6     0.00586     87.49499    171.73840
  163.6     0.00611     87.51302    166.36513
  155.9     0.00641     87.53213    158.91444
  147.6     0.00678     87.55227    149.14372
  140.8     0.00710     87.57338    140.74149
  138.1     0.00724     87.59543    136.38676
  138.4     0.00722     87.61835    135.76349
  139.9     0.00715     87.64210    136.77995
  141.4     0.00707     87.66663    137.94534
  143.9     0.00695     87.69189    139.84299
  149.7     0.00668     87.71783    144.90488
  158.7     0.00630     87.74439    153.83441
  167.3     0.00598     87.77152    163.17323
  169.1     0.00591     87.79919    165.78488
  162.5     0.00615     87.82731    159.51935
  152.8     0.00654     87.85587    150.05302
  145.1     0.00689     87.88478    141.56477
  139.4     0.00717     87.91400    135.55296
  135.3     0.00739     87.94350    131.79381
  133.8     0.00747     87.97319    130.69688
  134.9     0.00742     88.00305    132.62859
  136.8     0.00731     88.03301    136.03278
  138.8     0.00720     88.06302    138.95987
  141.4     0.00707     88.09303    142.13187
  145.1     0.00689     88.12298    147.28079
  148.4     0.00674     88.15283    152.36075
  147.8     0.00677     88.18253    152.29173
  144.0     0.00695     88.21201    147.31566
  142.2     0.00703     88.24123    143.72202
  146.3     0.00684     88.27014    146.39304
  155.2     0.00644     88.29870    155.92436
  164.0     0.00610     88.32684    167.67580
  167.1     0.00599     88.35452    173.91493
  162.5     0.00615     88.38168    170.66342
  153.1     0.00653     88.40828    159.34178
  143.5     0.00697     88.43428    146.16919
  137.0     0.00730     88.45963    136.60852
  133.7     0.00748     88.48425    131.43134
  132.7     0.00754     88.50814    129.54597
  134.9     0.00741     88.53123    131.72661
  141.6     0.00706     88.55347    139.06020
  150.6     0.00664     88.57484    150.72787
  157.7     0.00634     88.59527    162.35562
  159.4     0.00627     88.61473    166.34787
  156.0     0.00641     88.63318    161.76772
  152.2     0.00657     88.65057    155.22159
  151.0     0.00662     88.66688    150.85785
  150.2     0.00666     88.68204    147.73344
  146.8     0.00681     88.69604    143.37666
  142.6     0.00701     88.70883    139.08684
  139.8     0.00715     88.72038    135.98085
  138.4     0.00722     88.73066    134.49202
  137.7     0.00726     88.73963    134.04886
  136.1     0.00735     88.74726    133.69324
  134.4     0.00744     88.75352    133.38104
  135.0     0.00741     88.75839    133.29253
  137.1     0.00729     88.76183    134.15213
  138.5     0.00722     88.76383    135.42250
  137.5     0.00727     88.76435    134.56982
  134.3     0.00744     88.76337    130.87198
  130.4     0.00767     88.76088    126.85874
  126.9     0.00788     88.75686    123.55463
  124.7     0.00802     88.75128    120.92297
  124.5     0.00803     88.74414    119.87511
  126.8     0.00789     88.73542    121.31245
  131.4     0.00761     88.72511    125.45782
  137.9     0.00725     88.71319    132.16270
  144.8     0.00691     88.69967    140.31335
  151.3     0.00661     88.68452    147.97134
  159.2     0.00628     88.66778    156.65648
  166.9     0.00599     88.64941    166.86197
  169.3     0.00591     88.62942    171.95303
  164.8     0.00607     88.60782    166.90329
  159.8     0.00626     88.58460    159.10771
  159.7     0.00626     88.55979    156.85106
  164.0     0.00610     88.53339    161.24280
  166.9     0.00599     88.50539    165.94553
  162.7     0.00615     88.47585    163.05443
  153.6     0.00651     88.44475    153.24750
  145.1     0.00689     88.41213    143.54854
  141.9     0.00705     88.37800    139.09868
  144.8     0.00690     88.34238    141.03578
  151.0     0.00662     88.30532    147.85493
  157.1     0.00637     88.26682    156.18556
  160.2     0.00624     88.22694    161.09033
  159.7     0.00626     88.18568    161.25621
  156.2     0.00640     88.14311    156.90483
  151.7     0.00659     88.09927    150.79601
  149.1     0.00671     88.05417    147.55080
  147.8     0.00677     88.00789    147.18860
  145.6     0.00687     87.96045    146.83302
  141.9     0.00705     87.91190    144.54466
  136.4     0.00733     87.86234    139.52676
  131.4     0.00761     87.81176    132.92549
  127.9     0.00782     87.76027    127.58539
  126.2     0.00793     87.70789    124.53864
  127.2     0.00786     87.65469    124.61340
  131.6     0.00760     87.60078    129.24310
  139.5     0.00717     87.54617    139.12833
  149.1     0.00671     87.49097    152.99893
  156.0     0.00641     87.43522    165.68971
  157.2     0.00636     87.37901    169.45503
  153.2     0.00653     87.32244    163.58942
  147.5     0.00678     87.26556    154.26958
  144.7     0.00691     87.20847    147.45883
  146.6     0.00682     87.15122    147.14842
  150.6     0.00664     87.09393    152.30717
  152.4     0.00656     87.03671    157.34760
  149.2     0.00670     86.97959    156.54163
  142.6     0.00701     86.92272    149.27911
  136.4     0.00733     86.86616    140.87231
  133.4     0.00750     86.81001    135.56490
  131.7     0.00759     86.75439    133.08653
  129.9     0.00770     86.69936    131.26950
  126.7     0.00789     86.64508    127.69250
  122.6     0.00815     86.59160    123.07614
  119.9     0.00834     86.53903    119.48222
  119.7     0.00836     86.48752    117.84317
  120.8     0.00828     86.43713    117.86948
  121.5     0.00823     86.38800    119.01410
  122.2     0.00819     86.34020    120.40783
  124.0     0.00807     86.29388    122.07968
  127.6     0.00784     86.24914    125.50650
  131.9     0.00758     86.20606    130.75409
  134.4     0.00744     86.16480    135.36705
  135.0     0.00741     86.12545    136.41560
  135.2     0.00740     86.08811    135.75235
  135.6     0.00738     86.05292    136.26582
  135.5     0.00738     86.01996    136.64989
  133.4     0.00749     85.98937    134.38498
  130.1     0.00769     85.96125    131.46608
  129.1     0.00775     85.93571    130.84698
  132.1     0.00757     85.91286    133.42505
  137.6     0.00727     85.89281    139.44452
  144.2     0.00694     85.87569    148.30206
  151.9     0.00658     85.86156    158.03665
  160.5     0.00623     85.85058    168.24399
  167.7     0.00596     85.84282    177.58507
  171.4     0.00583     85.83839    181.49818
  172.4     0.00580     85.83740    181.10640
  174.1     0.00574     85.83995    181.67511
  175.1     0.00571     85.84612    183.39001
  171.9     0.00582     85.85602    179.68541
  163.0     0.00613     85.86974    168.20735
  152.2     0.00657     85.88736    154.84889
  145.0     0.00690     85.90899    145.65102
  141.4     0.00707     85.93469    140.70454
  139.5     0.00717     85.96455    137.28201
  139.3     0.00718     85.99864    135.33147
  140.8     0.00710     86.03704    135.56770
  141.4     0.00707     86.07983    136.20906
  140.5     0.00712     86.12707    135.34146
  138.5     0.00722     86.17879    133.47420
  136.6     0.00732     86.23511    131.93503
  137.1     0.00729     86.29602    132.03720
  139.1     0.00719     86.36163    134.21536
  140.4     0.00712     86.43194    137.09357
  141.7     0.00706     86.50697    138.59784
  144.1     0.00694     86.58684    140.64069
  149.2     0.00670     86.67146    146.41635
  157.8     0.00634     86.76098    156.19759
  166.1     0.00602     86.85535    166.92897
  167.4     0.00597     86.95455    171.19916
  162.1     0.00617     87.05869    165.50031
  155.8     0.00642     87.16764    155.96100
  152.8     0.00655     87.28152    149.38432
  153.1     0.00653     87.40028    147.41133
  154.3     0.00648     87.52383    147.40625
  155.1     0.00645     87.65226    147.73399
  156.0     0.00641     87.78545    149.35805
  156.2     0.00640     87.92345    150.44809
  155.8     0.00642     88.06618    148.73337
  156.0     0.00641     88.21353    147.23672
  159.1     0.00629     88.36555    149.56221
  166.3     0.00601     88.52210    157.00690
  175.0     0.00571     88.68321    168.41542
  181.2     0.00552     88.84874    178.39836
  183.0     0.00547     89.01855    181.84044
  181.7     0.00550     89.19272    181.13487
  180.2     0.00555     89.37096    181.10802
  176.5     0.00566     89.55334    180.38927
  167.9     0.00596     89.73973    172.50995
  156.8     0.00638     89.92985    159.15442
  146.5     0.00683     90.12383    146.90056
  139.6     0.00716     90.32134    138.96843
  136.6     0.00732     90.52241    135.13779
  135.3     0.00739     90.72686    133.35527
  134.5     0.00743     90.93443    132.34708
  134.6     0.00743     91.14515    132.35934
  135.9     0.00736     91.35871    133.66798
  139.0     0.00720     91.57514    136.59721
  142.1     0.00704     91.79414    140.58444
  142.8     0.00700     92.01550    142.99474
  140.4     0.00712     92.23917    141.31918
  136.4     0.00733     92.46503    137.04735
  132.7     0.00753     92.69267    132.70998
  131.7     0.00759     92.92210    130.32977
  133.7     0.00748     93.15299    131.11053
  138.2     0.00724     93.38531    135.33478
  144.0     0.00694     93.61883    142.12860
  147.7     0.00677     93.85318    148.94380
  154.1     0.00649     94.08842    154.39764
  160.6     0.00623     94.32409    158.75058
  157.4     0.00635     94.56015    161.43044
  154.6     0.00647     94.79649    164.38811
  157.1     0.00637     95.03256    169.15105
  159.7     0.00626     95.26852    172.71242
  158.6     0.00631     95.50390    172.95282
  160.1     0.00625     95.73864    170.02168
  158.7     0.00630     95.97259    162.83650
  145.4     0.00688     96.20530    151.93883
  134.0     0.00746     96.43678    140.61049
  128.4     0.00779     96.66666    131.66293
  125.3     0.00798     96.89487    125.84819
  123.7     0.00808     97.12128    122.72719
  122.8     0.00814     97.34543    121.68310
  123.8     0.00808     97.56738    122.48252
  126.8     0.00789     97.78667    125.29628
  130.9     0.00764     98.00339    130.37067
  135.6     0.00738     98.21725    137.14410
  139.5     0.00717     98.42796    143.23714
  141.0     0.00709     98.63554    145.92262
  140.3     0.00713     98.83961    144.59566
  138.1     0.00724     99.04015    140.57053
  138.4     0.00723     99.23707    136.52589
  145.0     0.00690     99.42997    133.88408
  145.4     0.00688     99.61892    133.69727
  142.1     0.00704     99.80366    137.16528
  146.1     0.00684     99.98413    144.24197
  158.4     0.00631     100.16029   152.59424
  165.2     0.00605     100.33180   157.87048
  157.0     0.00637     100.49876   157.66003
  149.6     0.00669     100.66093   153.52232
  147.4     0.00679     100.81834   149.35388
  147.2     0.00680     100.97092   147.73357
  146.7     0.00682     101.11846   147.34772
  145.2     0.00689     101.26107   146.03806
  142.9     0.00700     101.39856   143.65570
  140.9     0.00710     101.53098   140.80766
  141.2     0.00708     101.65836   139.48589
  144.3     0.00693     101.78050   141.19669
  148.4     0.00674     101.89760   145.06892
  150.7     0.00664     102.00951   148.51549
  149.3     0.00670     102.11635   148.89923
  145.0     0.00690     102.21816   145.75565
  140.4     0.00712     102.31488   141.89073
  137.8     0.00726     102.40665   139.22742
  137.8     0.00726     102.49348   138.54733
  140.3     0.00713     102.57549   140.98843
  142.9     0.00700     102.65278   145.78365
  143.5     0.00697     102.72536   148.81023
  140.9     0.00710     102.79342   146.25626
  136.9     0.00730     102.85703   140.42021
  133.2     0.00750     102.91635   134.72618
  129.4     0.00773     102.97152   129.74959
  126.1     0.00793     103.02264   125.35069
  124.4     0.00804     103.06992   122.12263
  123.3     0.00811     103.11349   120.34132
  122.8     0.00814     103.15355   119.91105
  123.2     0.00812     103.19028   120.57907
  124.1     0.00806     103.22384   121.92973
  125.7     0.00795     103.25446   123.88962
  127.4     0.00785     103.28231   126.56106
  128.4     0.00779     103.30763   128.98004
  129.0     0.00775     103.33064   129.81100
  128.4     0.00779     103.35152   129.23384
  128.1     0.00781     103.37053   128.40309
  129.5     0.00772     103.38787   128.70013
  132.1     0.00757     103.40378   130.87256
  135.0     0.00741     103.41850   134.62288
  136.6     0.00732     103.43224   138.05643
  135.9     0.00736     103.44524   138.39362
  133.1     0.00752     103.45773   135.39944
  128.8     0.00776     103.46993   130.68025
  125.3     0.00798     103.48209   126.31278
  123.5     0.00810     103.49440   123.51850
  123.0     0.00813     103.50710   122.17612
  123.5     0.00810     103.52040   121.98789
  124.4     0.00804     103.53451   122.77760
  125.1     0.00799     103.54962   123.93159
  125.9     0.00794     103.56593   124.90704
  126.7     0.00789     103.58361   125.60577
  128.1     0.00781     103.60284   126.84308
  130.2     0.00768     103.62379   129.39772
  132.4     0.00755     103.64661   132.69322
  133.5     0.00749     103.67142   134.53745
  132.7     0.00754     103.69836   133.58740
  130.9     0.00764     103.72754   131.72867
  130.4     0.00767     103.75906   131.10480
  131.5     0.00760     103.79299   132.09439
  132.4     0.00756     103.82939   133.38876
  132.9     0.00752     103.86833   133.77600
  134.0     0.00746     103.90981   134.07631
  135.1     0.00740     103.95385   135.40030
  136.8     0.00731     104.00047   138.33470
  138.8     0.00721     104.04959   141.84769
  139.9     0.00715     104.10121   143.39008
  139.2     0.00718     104.15523   142.35649
  136.5     0.00733     104.21158   139.22496
  133.5     0.00749     104.27018   134.64786
  130.7     0.00765     104.33083   130.00809
  128.5     0.00778     104.39346   126.57981
  127.2     0.00786     104.45782   124.78675
  126.8     0.00789     104.52380   124.57635
  126.7     0.00789     104.59119   125.29514
  126.0     0.00794     104.65968   125.52253
  125.2     0.00798     104.72911   124.31092
  124.6     0.00803     104.79915   122.56922
  123.9     0.00807     104.86958   121.43838
  123.4     0.00810     104.94008   121.05555
  123.2     0.00812     105.01029   120.80573
  123.3     0.00811     105.07997   120.61959
  123.7     0.00808     105.14870   120.95210
  124.9     0.00801     105.21616   121.78372
  125.7     0.00796     105.28202   122.77644
  126.2     0.00793     105.34584   124.03351
  127.4     0.00785     105.40730   125.91866
  128.9     0.00776     105.46597   128.10437
  130.1     0.00769     105.52149   129.81125
  130.0     0.00769     105.57350   130.28513
  128.3     0.00779     105.62156   129.15421
  126.4     0.00791     105.66532   127.23866
  125.8     0.00795     105.70438   126.05154
  126.4     0.00791     105.73842   126.35444
  127.3     0.00786     105.76704   127.89034
  127.8     0.00783     105.78989   129.61681
  127.8     0.00782     105.80669   130.11832
  127.6     0.00784     105.81709   129.38960
  127.9     0.00782     105.82082   128.63199
  128.2     0.00780     105.81763   128.64253
  127.8     0.00783     105.80728   128.65114
  126.8     0.00789     105.78956   127.11887
  124.9     0.00801     105.76432   124.49072
  122.8     0.00814     105.73142   122.05299
  121.5     0.00823     105.69077   120.43732
  121.1     0.00826     105.64233   119.81322
  121.1     0.00826     105.58609   119.96272
  121.6     0.00822     105.52212   120.38284
  121.7     0.00822     105.45048   120.59237
  121.1     0.00826     105.37130   120.41021
  121.0     0.00827     105.28487   120.29845
  121.8     0.00821     105.19135   121.07572
  123.5     0.00810     105.09116   123.37384
  126.8     0.00788     104.98458   127.36167
  130.9     0.00764     104.87208   132.75586
  133.7     0.00748     104.75422   138.42935
  134.1     0.00746     104.63147   141.55342
  131.9     0.00758     104.50455   140.28604
  128.7     0.00777     104.37410   136.13588
  125.8     0.00795     104.24080   131.64876
  123.0     0.00813     104.10562   127.36670
  121.2     0.00825     103.96931   123.34806
  120.8     0.00828     103.83286   120.45689
  120.7     0.00828     103.69720   119.14719
  121.0     0.00827     103.56331   119.34834
  122.1     0.00819     103.43242   120.78426
  124.8     0.00801     103.30550   123.16113
  127.7     0.00783     103.18382   126.04378
  129.6     0.00771     103.06846   128.61493
  131.0     0.00764     102.96061   130.22751
  130.8     0.00765     102.86161   130.28082
  129.3     0.00774     102.77258   128.56503
  127.7     0.00783     102.69481   126.22770
  126.7     0.00789     102.62946   124.46748
  126.7     0.00789     102.57771   124.14836
  127.9     0.00782     102.54077   125.73038
  129.7     0.00771     102.51970   128.66882
  131.2     0.00762     102.51556   131.31406
  131.4     0.00761     102.52931   132.15004
  130.1     0.00769     102.56187   131.39630
  128.4     0.00779     102.61398   129.68999
  127.5     0.00785     102.68633   127.53364
  127.1     0.00787     102.77940   126.03382
  127.1     0.00787     102.89364   125.45546
  127.5     0.00784     103.02930   125.53299
  127.6     0.00784     103.18626   126.20049
  127.2     0.00786     103.36451   126.25124
  126.3     0.00791     103.56353   124.65174
  125.2     0.00799     103.78286   122.53158
  124.0     0.00807     104.02161   121.09633
  123.6     0.00809     104.27850   120.72335
  124.4     0.00804     104.55240   121.59272
  125.6     0.00796     104.84137   123.64913
  126.7     0.00790     105.14362   126.13276
  127.7     0.00783     105.45700   127.88690
  128.5     0.00778     105.77859   128.95370
  129.3     0.00774     106.10581   130.06467
  129.4     0.00773     106.43528   130.53706
  128.8     0.00777     106.76369   129.59163
  128.2     0.00780     107.08738   128.04483
  128.2     0.00780     107.40195   127.12838
  129.2     0.00774     107.70346   127.51861
  130.9     0.00764     107.98722   129.30635
  132.9     0.00753     108.24871   132.13934
  135.4     0.00739     108.48322   135.88078
  138.2     0.00723     108.68565   140.79698
  139.8     0.00715     108.85136   145.31648
  139.5     0.00717     108.97546   146.06387
  137.4     0.00728     109.05347   142.98302
  134.3     0.00745     109.08105   138.92278
  131.8     0.00759     109.05434   135.39340
  130.4     0.00767     108.97002   132.60486
  129.6     0.00772     108.82562   130.39775
  129.5     0.00772     108.61942   128.85167
  130.0     0.00769     108.35081   128.25093
  131.1     0.00763     108.02098   128.63095
  132.2     0.00756     107.63221   129.92249
  133.6     0.00748     107.18923   132.05428
  135.8     0.00736     106.69857   134.80614
  138.8     0.00720     106.16966   138.01863
  141.3     0.00708     105.61575   141.11153
  143.1     0.00699     105.05191   143.10110
  144.6     0.00692     104.49918   144.01723
  145.1     0.00689     103.98201   144.89359
  145.0     0.00690     103.53013   145.14069
  143.6     0.00697     103.18008   143.22130
  140.6     0.00711     102.97411   139.56239
  138.0     0.00725     102.96243   136.31775
  135.9     0.00736     103.20353   134.00026
  133.8     0.00747     103.76553   132.05435
  132.6     0.00754     104.72604   130.71173
  131.7     0.00759     106.17558   130.63124
  130.1     0.00768     108.21589   131.92691
  129.0     0.00775     110.96513   133.59715
  128.3    .            .           .
  127.9    .            .           .
  128.5    .            .           .
  130.3    .            .           .
  132.5    .            .           .
  134.4    .            .           .
  135.1    .            .           .
  135.2    .            .           .
  136.3    .            .           .
  138.1    .            .           .
  145.2    .            .           .
  143.3    .            .           .
  135.4    .            .           .
  133.2    .            .           .
  133.1    .            .           .
  135.1    .            .           .
  139.1    .            .           .
  141.9    .            .           .
  143.0    .            .           .
  142.2    .            .           .
  140.1    .            .           .
  139.2    .            .           .
  139.2    .            .           .
  139.5    .            .           .
  140.2    .            .           .
  140.3    .            .           .
  138.9    .            .           .
  137.3    .            .           .
  135.5    .            .           .
  132.8    .            .           .
  130.7    .            .           .
  129.2    .            .           .
  128.2    .            .           .
  127.4    .            .           .
  127.8    .            .           .
  129.1    .            .           .
  129.7    .            .           .
  130.3    .            .           .
  131.7    .            .           .
  133.2    .            .           .
  135.8    .            .           .
  148.3    .            .           .
  165.6    .            .           .
  164.6    .            .           .
  145.8    .            .           .
  133.0    .            .           .
  130.9    .            .           .
  129.0    .            .           .
  128.0    .            .           .
  128.1    .            .           .
  128.1    .            .           .
  129.9    .            .           .
  133.7    .            .           .
  138.1    .            .           .
  141.5    .            .           .
  141.9    .            .           .
  139.6    .            .           .
  136.0    .            .           .
  133.1    .            .           .
  131.3    .            .           .
  130.8    .            .           .
  130.5    .            .           .
  129.4    .            .           .
  127.8    .            .           .
  126.2    .            .           .
  124.7    .            .           .
  123.8    .            .           .
  123.1    .            .           .
  122.5    .            .           .
  121.7    .            .           .
  121.0    .            .           .
  120.9    .            .           .
  120.9    .            .           .
  120.9    .            .           .
  121.5    .            .           .
  122.2    .            .           .
  123.1    .            .           .
  123.4    .            .           .
  123.4    .            .           .
  123.3    .            .           .
  123.7    .            .           .
  132.9    .            .           .
  142.7    .            .           .
  130.5    .            .           .
  122.7    .            .           .
  123.9    .            .           .
  123.7    .            .           .
  123.5    .            .           .
  122.6    .            .           .
  122.3    .            .           .
  122.9    .            .           .
  123.3    .            .           .
  128.1    .            .           .
  133.7    .            .           .
  129.1    .            .           .
  125.6    .            .           .
  127.0    .            .           .
  127.6    .            .           .
  128.1    .            .           .
  130.0    .            .           .
  132.4    .            .           .
  134.7    .            .           .
  136.3    .            .           .
  137.1    .            .           .
  139.3    .            .           .
  141.4    .            .           .
  140.9    .            .           .
  138.3    .            .           .
  134.8    .            .           .
  131.2    .            .           .
  128.1    .            .           .
  125.8    .            .           .
  124.5    .            .           .
  123.8    .            .           .
  123.6    .            .           .
  123.2    .            .           .
  123.1    .            .           .
  123.6    .            .           .
  124.8    .            .           .
  127.1    .            .           .
  129.8    .            .           .
  131.9    .            .           .
  133.2    .            .           .
  133.0    .            .           .
  132.1    .            .           .
  130.8    .            .           .
  129.5    .            .           .
  129.3    .            .           .
  130.2    .            .           .
  131.5    .            .           .
  132.7    .            .           .
  133.0    .            .           .
  133.2    .            .           .
  133.3    .            .           .
  133.1    .            .           .
  133.0    .            .           .
  133.1    .            .           .
  133.7    .            .           .
  134.9    .            .           .
  135.9    .            .           .
  136.2    .            .           .
  137.0    .            .           .
  137.5    .            .           .
  139.0    .            .           .
  142.7    .            .           .
  149.3    .            .           .
  156.3    .            .           .
  158.6    .            .           .
  156.4    .            .           .
  151.4    .            .           .
  145.7    .            .           .
  140.9    .            .           .
  137.4    .            .           .
  134.7    .            .           .
  133.0    .            .           .
  132.4    .            .           .
  132.2    .            .           .
  132.8    .            .           .
  133.8    .            .           .
  134.7    .            .           .
  135.7    .            .           .
  136.8    .            .           .
  136.4    .            .           .
  135.7    .            .           .
  135.5    .            .           .
  135.3    .            .           .
  136.0    .            .           .
  138.4    .            .           .
  140.8    .            .           .
  143.1    .            .           .
  146.3    .            .           .
  149.8    .            .           .
  151.9    .            .           .
  151.2    .            .           .
  148.2    .            .           .
  144.3    .            .           .
  141.7    .            .           .
  141.5    .            .           .
  143.2    .            .           .
  144.1    .            .           .
  143.9    .            .           .
  142.2    .            .           .
  138.9    .            .           .
  135.9    .            .           .
  133.7    .            .           .
  132.1    .            .           .
  131.1    .            .           .
  130.9    .            .           .
  131.3    .            .           .
  132.8    .            .           .
  133.6    .            .           .
  133.8    .            .           .
  133.3    .            .           .
  131.3    .            .           .
  129.3    .            .           .
  127.6    .            .           .
  126.2    .            .           .
  125.4    .            .           .
  125.3    .            .           .
  125.7    .            .           .
  125.6    .            .           .
  124.8    .            .           .
  123.9    .            .           .
  122.8    .            .           .
  122.1    .            .           .
  122.2    .            .           .
  122.4    .            .           .
  122.8    .            .           .
  122.5    .            .           .
  121.9    .            .           .
  121.5    .            .           .
  121.2    .            .           .
  121.4    .            .           .
  122.2    .            .           .
  123.7    .            .           .
  125.2    .            .           .
  126.1    .            .           .
  125.9    .            .           .
  125.0    .            .           .
  124.1    .            .           .
  123.8    .            .           .
  123.8    .            .           .
  124.6    .            .           .
  129.4    .            .           .
  141.1    .            .           .
  134.1    .            .           .
  126.9    .            .           .
  127.0    .            .           .
  127.4    .            .           .
  129.3    .            .           .
  139.7    .            .           .
  154.6    .            .           .
  144.9    .            .           .
  131.9    .            .           .
  133.6    .            .           .
  133.9    .            .           .
  134.6    .            .           .
  134.4    .            .           .
  133.4    .            .           .
  132.5    .            .           .
  131.5    .            .           .
  131.3    .            .           .
  132.3    .            .           .
  132.9    .            .           .
  133.0    .            .           .
  133.2    .            .           .
  133.5    .            .           .
  133.5    .            .           .
  134.0    .            .           .
  134.2    .            .           .
  133.8    .            .           .
  133.0    .            .           .
  132.6    .            .           .
  132.0    .            .           .
  132.2    .            .           .
  133.5    .            .           .
  135.7    .            .           .
  137.7    .            .           .
  138.5    .            .           .
  139.5    .            .           .
  140.3    .            .           .
  141.3    .            .           .
  142.1    .            .           .
  141.8    .            .           .
  140.3    .            .           .
  138.7    .            .           .
  136.9    .            .           .
  135.7    .            .           .
  135.6    .            .           .
  136.0    .            .           .
  136.2    .            .           .
  136.9    .            .           .
  138.1    .            .           .
  139.1    .            .           .
  140.1    .            .           .
  140.6    .            .           .
  140.5    .            .           .
  140.2    .            .           .
  139.7    .            .           .
  138.7    .            .           .
  138.0    .            .           .
  138.6    .            .           .
  138.1    .            .           .
  148.2    .            .           .
  167.0    .            .           .
  157.9    .            .           .
  142.3    .            .           .
  142.4    .            .           .
  141.1    .            .           .
  139.9    .            .           .
  139.4    .            .           .
  139.4    .            .           .
  138.9    .            .           .
  138.6    .            .           .
  137.9    .            .           .
  141.3    .            .           .
  154.9    .            .           .
  151.5    .            .           .
  137.0    .            .           .
  134.9    .            .           .
  135.2    .            .           .
  134.7    .            .           .
  133.4    .            .           .
  132.8    .            .           .
  132.8    .            .           .
  132.7    .            .           .
  133.3    .            .           .
  134.0    .            .           .
  134.6    .            .           .
  135.3    .            .           .
  135.8    .            .           .
  136.0    .            .           .
  136.1    .            .           .
  135.6    .            .           .
  134.5    .            .           .
  132.9    .            .           .
  131.6    .            .           .
  130.5    .            .           .
  128.9    .            .           .
  127.9    .            .           .
  127.4    .            .           .
  126.5    .            .           .
  126.5    .            .           .
  127.4    .            .           .
  127.5    .            .           .
  127.1    .            .           .
  126.5    .            .           .
  125.8    .            .           .
  124.6    .            .           .
  123.7    .            .           .
  123.4    .            .           .
  122.7    .            .           .
  122.4    .            .           .
  122.7    .            .           .
  123.8    .            .           .
  124.6    .            .           .
  124.7    .            .           .
  124.9    .            .           .
  124.1    .            .           .
  122.5    .            .           .
  121.3    .            .           .
  121.8    .            .           .
  123.5    .            .           .
  125.2    .            .           .
  128.1    .            .           .
  131.8    .            .           .
  134.7    .            .           .
  136.9    .            .           .
  137.1    .            .           .
  136.1    .            .           .
  135.1    .            .           .
  134.1    .            .           .
  132.6    .            .           .
  131.4    .            .           .
  132.4    .            .           .
  132.7    .            .           .
  132.1    .            .           .
  131.4    .            .           .
  129.9    .            .           .
  129.1    .            .           .
  128.3    .            .           .
  127.6    .            .           .
  128.4    .            .           .
  128.0    .            .           .
  127.3    .            .           .
  128.2    .            .           .
  128.7    .            .           .
  129.4    .            .           .
  130.5    .            .           .
  130.0    .            .           .
  129.3    .            .           .
  128.6    .            .           .
  126.9    .            .           .
  125.6    .            .           .
  125.1    .            .           .
  125.5    .            .           .
  125.8    .            .           .
  126.9    .            .           .
  128.9    .            .           .
  129.1    .            .           .
  129.2    .            .           .
  131.0    .            .           .
  131.8    .            .           .
  131.4    .            .           .
  130.6    .            .           .
  129.4    .            .           .
  128.0    .            .           .
  126.3    .            .           .
  124.9    .            .           .
  124.1    .            .           .
  124.1    .            .           .
  124.0    .            .           .
  124.8    .            .           .
  124.8    .            .           .
  124.5    .            .           .
  125.5    .            .           .
  126.5    .            .           .
  142.8    .            .           .
  154.0    .            .           .
  130.0    .            .           .
  127.0    .            .           .
  125.9    .            .           .
  125.5    .            .           .
  125.7    .            .           .
  126.3    .            .           .
  127.4    .            .           .
  127.5    .            .           .
  127.0    .            .           .
  126.6    .            .           .
  126.1    .            .           .
  125.8    .            .           .
  124.2    .            .           .
  122.7    .            .           .
  122.2    .            .           .
  122.4    .            .           .
  121.9    .            .           .
  121.7    .            .           .
  122.2    .            .           .
  122.1    .            .           .
  122.7    .            .           .
  123.6    .            .           .
  123.3    .            .           .
  123.2    .            .           .
  123.0    .            .           .
  122.7    .            .           .
  123.1    .            .           .
  124.3    .            .           .
  125.4    .            .           .
  127.5    .            .           .
  129.6    .            .           .
  130.5    .            .           .
  130.9    .            .           .
  132.0    .            .           .
  134.3    .            .           .
  135.9    .            .           .
  136.2    .            .           .
  135.7    .            .           .
  135.4    .            .           .
  134.9    .            .           .
  134.4    .            .           .
  133.9    .            .           .
  132.5    .            .           .
  130.8    .            .           .
  130.5    .            .           .
  129.4    .            .           .
  128.2    .            .           .
  128.5    .            .           .
  128.5    .            .           .
  127.9    .            .           .
  127.5    .            .           .
  126.9    .            .           .
  124.7    .            .           .
  123.3    .            .           .
  122.8    .            .           .
  122.1    .            .           .
  122.1    .            .           .
  123.1    .            .           .
  124.6    .            .           .
  125.6    .            .           .
  126.3    .            .           .
  127.4    .            .           .
_pd_meas_number_of_points              3070
_pd_proc_number_of_points              3070
