# Supplementary material for: (Na,□)5[MnO2]13 nanorods: a new tunnel structure for electrode materials determined ab initio and refined through a combination of electron and synchrotron diffraction data
Source: Acta Crystallogr B Struct Sci Cryst Eng Mater. 2016 Dec 1;72(Pt 6):893–903. doi: 10.1107/S2052520616015651 (PMC5134763; doi:10.1107/S2052520616015651)
Supplement: Supplementary file 4 [file b-72-00893-ROMANE_dyn_anisosup4.hkl]

#
# h,k,l, Fc-squared, Fo-squared, sigma(Fo-squared) and status flag
#
data_I
_shelx_title                             '   '
_shelx_refln_list_code                   4
_shelx_F_calc_maximum                    0.31
_exptl_crystal_F_000                     1154
_reflns_d_resolution_high                0.7110

loop_
 _symmetry_equiv_pos_as_xyz
 'x, y, z'
 '-x, y, -z'
 '-x, -y, -z'
 'x, -y, z'
 'x+1/2, y+1/2, z'
 '-x+1/2, y+1/2, -z'
 '-x+1/2, -y+1/2, -z'
 'x+1/2, -y+1/2, z'

_cell_length_a                           22.6338
_cell_length_b                           2.8255
_cell_length_c                           14.9075
_cell_angle_alpha                        90
_cell_angle_beta                         104.5992
_cell_angle_gamma                        90

_shelx_F_squared_multiplier              1.000

loop_
 _refln_index_h
 _refln_index_k
 _refln_index_l
 _refln_F_squared_calc
 _refln_F_squared_meas
 _refln_F_squared_sigma
 _refln_observed_status
  13   3  -90.000.000.00 <
  15   3  -90.000.000.00 <
  26   2  -80.000.000.00 <
   3   3  -80.000.000.00 o
   5   3  -80.000.000.00 <
   7   3  -80.000.000.00 o
  18   2  -70.000.000.00 o
  20   2  -70.000.000.00 <
  -5   3  -70.000.000.00 o
  -3   3  -70.000.000.00 <
  29   1  -60.000.000.00 <
  10   2  -60.000.000.00 o
 -15   3  -60.000.000.00 <
 -13   3  -60.000.000.00 <
  21   1  -50.000.000.00 <
  23   1  -50.000.000.00 <
   0   2  -50.000.000.00 o
   2   2  -50.000.000.00 <
  13   1  -40.020.020.00 o
  15   1  -40.000.000.00 o
 -10   2  -40.000.000.00 <
  -8   2  -40.000.000.00 <
  24   0  -30.000.000.00 o
  26   0  -30.000.000.00 <
   5   1  -30.000.000.00 o
 -22   2  -30.000.000.00 <
 -20   2  -30.000.000.00 <
 -18   2  -30.000.000.00 o
  18   0  -20.000.000.00 o
  -3   1  -20.030.030.00 o
 -15   1  -10.000.000.00 <
 -13   1  -10.000.000.00 o
  19  -1   00.000.000.00 <
  21  -1   00.000.000.00 <
 -27   1   00.000.000.00 <
  11  -1   10.010.010.00 o
 -10   0   10.010.010.00 o
  20  -2   20.000.000.00 <
  22  -2   20.000.000.00 <
   3  -1   20.020.020.00 o
 -22   0   20.000.000.00 <
 -20   0   20.000.000.00 <
  12  -2   30.000.000.00 o
  14  -2   30.000.000.00 o
  -7  -1   30.000.000.00 o
   4  -2   40.000.000.00 <
 -19  -1   40.000.000.00 <
 -17  -1   40.000.000.00 <
  13  -3   50.000.000.00 <
  15  -3   50.000.000.00 <
  -4  -2   50.000.000.00 o
 -29  -1   50.000.000.00 <
 -27  -1   50.000.000.00 <
   5  -3   60.000.000.00 <
   7  -3   60.000.000.00 <
 -16  -2   60.000.000.00 <
 -14  -2   60.000.000.00 <
  -5  -3   70.000.000.00 <
  -3  -3   70.000.000.00 <
  -1  -3   70.000.000.00 <
 -26  -2   70.000.000.00 <
 -24  -2   70.000.000.00 <
  15   3  -90.000.000.00 <
   5   3  -80.000.000.00 <
   7   3  -80.000.000.00 o
   9   3  -80.000.000.00 <
  20   2  -70.000.000.00 <
  22   2  -70.000.000.00 <
  -5   3  -70.000.000.00 o
  -3   3  -70.000.000.00 <
  -1   3  -70.000.000.00 <
  12   2  -60.000.000.00 <
  14   2  -60.000.000.00 <
 -15   3  -60.000.000.00 <
 -13   3  -60.000.000.00 <
  25   1  -50.000.000.00 <
  27   1  -50.000.000.00 <
   2   2  -50.000.000.00 <
   4   2  -50.000.000.00 o
  17   1  -40.000.000.00 <
 -10   2  -40.000.000.00 <
  -8   2  -40.000.000.00 <
  28   0  -30.000.000.00 <
   7   1  -30.000.000.00 o
 -22   2  -30.000.000.00 <
 -20   2  -30.000.000.00 <
  20   0  -20.000.000.00 <
  -5   1  -20.040.040.00 o
  -3   1  -20.030.040.00 o
  10   0  -10.000.000.00 o
 -17   1  -10.000.000.00 <
 -15   1  -10.000.000.00 <
  21  -1   00.000.000.00 <
  23  -1   00.000.000.00 <
  13  -1   10.000.000.00 o
 -12   0   10.000.000.00 o
  22  -2   20.000.000.00 <
   3  -1   20.020.020.00 o
 -30   0   20.000.000.00 <
 -28   0   20.000.000.00 <
 -26   0   20.000.000.00 <
 -24   0   20.000.000.00 <
  14  -2   30.000.000.00 <
  16  -2   30.000.000.00 o
  -9  -1   30.000.000.00 <
   4  -2   40.000.000.00 <
 -23  -1   40.000.000.00 <
 -21  -1   40.000.000.00 <
 -19  -1   40.000.000.00 <
  15  -3   50.000.000.00 <
  -6  -2   50.000.000.00 <
   5  -3   60.000.000.00 <
   7  -3   60.000.000.00 <
 -20  -2   60.000.000.00 <
 -18  -2   60.000.000.00 <
 -16  -2   60.000.000.00 <
  -7  -3   70.000.000.00 o
  -5  -3   70.000.000.00 <
  -3  -3   70.000.000.00 <
   7   3  -80.000.000.00 o
   9   3  -80.000.000.00 <
  11   3  -80.000.000.00 <
  22   2  -70.000.000.00 <
  24   2  -70.000.000.00 <
  -5   3  -70.000.000.00 o
  -3   3  -70.000.000.00 <
  -1   3  -70.000.000.00 <
  12   2  -60.000.000.00 <
  14   2  -60.000.000.00 <
 -15   3  -60.000.000.00 <
 -13   3  -60.000.000.00 <
  25   1  -50.000.000.00 o
  27   1  -50.000.000.00 <
  29   1  -50.000.000.00 <
   2   2  -50.000.000.00 <
   4   2  -50.000.000.00 o
  17   1  -40.000.000.00 <
  19   1  -40.000.000.00 <
 -12   2  -40.000.000.00 o
 -10   2  -40.000.000.00 <
  -8   2  -40.000.000.00 <
  28   0  -30.000.000.00 <
   7   1  -30.000.000.00 o
 -22   2  -30.000.000.00 <
  20   0  -20.000.000.00 <
  22   0  -20.000.000.00 <
  -5   1  -20.040.040.00 o
  -3   1  -20.030.030.00 o
  10   0  -10.010.010.00 o
  12   0  -10.000.000.00 o
 -17   1  -10.000.000.00 <
  21  -1   00.000.000.00 <
  23  -1   00.000.000.00 <
  25  -1   00.000.000.00 <
  13  -1   10.000.000.00 o
 -14   0   10.000.000.00 o
 -12   0   10.000.000.00 o
  22  -2   20.000.000.00 o
   3  -1   20.020.020.00 o
 -30   0   20.000.000.00 <
 -28   0   20.000.000.00 <
 -26   0   20.000.000.00 <
  14  -2   30.000.000.00 o
  16  -2   30.000.000.00 <
  -9  -1   30.000.000.00 o
   4  -2   40.000.000.00 <
 -27  -1   40.000.000.00 <
 -25  -1   40.000.000.00 <
 -23  -1   40.000.000.00 <
 -21  -1   40.000.000.00 <
  15  -3   50.000.000.00 <
  -8  -2   50.000.000.00 o
  -6  -2   50.000.000.00 <
   5  -3   60.000.000.00 <
   7  -3   60.000.000.00 <
 -24  -2   60.000.000.00 <
 -22  -2   60.000.000.00 <
 -20  -2   60.000.000.00 <
 -18  -2   60.000.000.00 <
  -7  -3   70.000.000.00 o
  -5  -3   70.000.000.00 <
   9   3  -80.000.000.00 <
  11   3  -80.000.000.00 <
  13   3  -80.000.000.00 <
  26   2  -70.000.000.00 <
  -5   3  -70.000.000.00 o
  -3   3  -70.000.000.00 <
  -1   3  -70.000.000.00 <
   1   3  -70.000.000.00 o
  16   2  -60.000.000.00 <
  18   2  -60.000.000.00 <
 -15   3  -60.000.000.00 <
  29   1  -50.000.000.00 <
   4   2  -50.000.000.00 o
   6   2  -50.000.000.00 <
  19   1  -40.000.000.00 <
  21   1  -40.000.000.00 <
 -12   2  -40.000.000.00 <
 -10   2  -40.000.000.00 <
  -8   2  -40.000.000.00 o
   9   1  -30.000.000.00 <
  22   0  -20.000.000.00 <
  24   0  -20.000.000.00 <
  -5   1  -20.030.030.00 o
  -3   1  -20.030.030.00 o
  12   0  -10.000.000.00 o
  14   0  -10.000.000.00 o
  25  -1   00.000.000.00 <
  15  -1   10.000.000.00 <
 -18   0   10.000.000.00 o
 -16   0   10.000.000.00 o
 -14   0   10.000.000.00 o
   3  -1   20.020.020.00 o
  16  -2   30.000.000.00 <
  18  -2   30.000.000.00 o
 -13  -1   30.000.000.00 <
 -11  -1   30.000.000.00 o
   4  -2   40.000.000.00 <
 -29  -1   40.000.000.00 <
 -27  -1   40.000.000.00 <
  15  -3   50.000.000.00 <
 -12  -2   50.000.000.00 o
 -10  -2   50.000.000.00 <
  -8  -2   50.000.000.00 o
   3  -3   60.000.000.00 <
   5  -3   60.000.000.00 <
   7  -3   60.000.000.00 <
 -26  -2   60.000.000.00 <
 -24  -2   60.000.000.00 <
 -11  -3   70.000.000.00 o
  -9  -3   70.000.000.00 <
  -7  -3   70.000.000.00 o
  -5  -3   70.000.000.00 <
  13   3  -80.000.000.00 <
  15   3  -80.000.000.00 <
  17   3  -80.000.000.00 <
  -3   3  -70.000.000.00 <
  -1   3  -70.000.000.00 <
   1   3  -70.000.000.00 o
   3   3  -70.000.000.00 o
  18   2  -60.000.000.00 <
  20   2  -60.000.000.00 o
  22   2  -60.000.000.00 <
 -15   3  -60.000.000.00 <
   4   2  -50.000.000.00 o
   6   2  -50.000.000.00 <
   8   2  -50.000.000.00 o
  23   1  -40.000.000.00 <
  25   1  -40.000.000.00 <
 -14   2  -40.000.000.00 o
 -12   2  -40.000.000.00 <
 -10   2  -40.000.000.00 <
  -8   2  -40.000.000.00 o
  11   1  -30.000.000.00 o
  24   0  -20.000.000.00 <
  26   0  -20.000.000.00 <
  28   0  -20.000.000.00 <
  -5   1  -20.030.030.00 o
  -3   1  -20.030.030.00 o
  14   0  -10.000.000.00 o
  16   0  -10.000.000.00 o
  15  -1   10.000.000.00 <
  17  -1   10.000.000.00 <
 -24   0   10.000.000.00 <
 -22   0   10.000.000.00 <
 -20   0   10.000.000.00 o
 -18   0   10.000.000.00 o
 -16   0   10.000.000.00 o
   3  -1   20.020.020.00 o
  16  -2   30.000.000.00 <
  18  -2   30.000.000.00 o
  20  -2   30.000.000.00 <
 -19  -1   30.000.000.00 <
 -17  -1   30.000.000.00 <
 -15  -1   30.000.000.00 o
 -13  -1   30.000.000.00 <
   2  -2   40.000.000.00 o
   4  -2   40.000.000.00 <
  15  -3   50.000.000.00 <
 -16  -2   50.000.000.00 <
 -14  -2   50.000.000.00 <
 -12  -2   50.000.000.00 <
 -10  -2   50.000.000.00 <
   1  -3   60.000.000.00 <
   3  -3   60.000.000.00 <
   5  -3   60.000.000.00 <
   7  -3   60.000.000.00 o
 -11  -3   70.000.000.00 o
  -9  -3   70.000.000.00 <
  15   3  -80.000.000.00 <
  17   3  -80.000.000.00 <
  -3   3  -70.000.000.00 <
  -1   3  -70.000.000.00 <
   1   3  -70.000.000.00 o
   3   3  -70.000.000.00 <
   5   3  -70.000.000.00 <
  22   2  -60.000.000.00 <
  24   2  -60.000.000.00 <
  26   2  -60.000.000.00 <
   6   2  -50.000.000.00 o
   8   2  -50.000.000.00 o
  10   2  -50.000.000.00 <
  25   1  -40.000.000.00 <
  27   1  -40.000.000.00 <
  29   1  -40.000.000.00 <
 -20   2  -40.000.000.00 <
 -18   2  -40.000.000.00 o
 -16   2  -40.000.000.00 <
 -14   2  -40.000.000.00 o
 -12   2  -40.000.000.00 <
 -10   2  -40.000.000.00 <
  -8   2  -40.000.000.00 o
  13   1  -30.000.000.00 <
  15   1  -30.000.000.00 o
  28   0  -20.000.000.00 <
  -7   1  -20.000.000.00 <
  -5   1  -20.030.020.00 o
  -3   1  -20.030.030.00 o
  16   0  -10.000.000.00 o
  18   0  -10.000.000.00 o
  17  -1   10.000.000.00 <
  19  -1   10.000.000.00 <
  21  -1   10.000.000.00 <
 -28   0   10.000.000.00 <
 -26   0   10.000.000.00 <
 -24   0   10.000.000.00 <
 -22   0   10.000.000.00 <
 -20   0   10.000.010.00 o
   3  -1   20.020.020.00 o
  18  -2   30.000.000.00 o
  20  -2   30.000.000.00 <
  22  -2   30.000.000.00 <
 -29  -1   30.000.000.00 <
 -27  -1   30.000.000.00 <
 -25  -1   30.000.000.00 <
 -23  -1   30.000.000.00 <
 -21  -1   30.000.000.00 <
 -19  -1   30.000.000.00 <
 -17  -1   30.000.000.00 <
   2  -2   40.000.000.00 <
   4  -2   40.000.000.00 <
 -26  -2   50.000.000.00 <
 -24  -2   50.000.000.00 <
 -22  -2   50.000.000.00 <
 -20  -2   50.000.000.00 <
 -18  -2   50.000.000.00 <
 -16  -2   50.000.000.00 <
 -14  -2   50.000.000.00 <
   1  -3   60.000.000.00 <
   3  -3   60.000.000.00 <
   5  -3   60.000.000.00 <
   7  -3   60.000.000.00 o
   1   3  -70.000.000.00 o
   3   3  -70.000.000.00 <
   5   3  -70.000.000.00 <
   7   3  -70.000.000.00 o
   9   3  -70.000.000.00 o
  11   3  -70.000.000.00 o
  26   2  -60.000.000.00 <
  10   2  -50.000.000.00 <
  12   2  -50.000.000.00 o
  14   2  -50.000.000.00 <
  16   2  -50.000.000.00 <
 -22   2  -40.000.000.00 <
 -20   2  -40.000.000.00 <
 -18   2  -40.000.000.00 o
 -16   2  -40.000.000.00 <
 -14   2  -40.000.000.00 o
 -12   2  -40.000.000.00 o
 -10   2  -40.000.000.00 <
  15   1  -30.000.000.00 o
  17   1  -30.000.000.00 <
  19   1  -30.000.000.00 <
  21   1  -30.000.000.00 o
  -9   1  -20.010.010.00 o
  -7   1  -20.000.000.00 <
  -5   1  -20.030.020.00 o
  -3   1  -20.030.030.00 o
  18   0  -10.000.000.00 o
  20   0  -10.000.000.00 o
  22   0  -10.000.000.00 <
  24   0  -10.000.000.00 <
  19  -1   10.000.000.00 <
  21  -1   10.000.000.00 <
  23  -1   10.000.000.00 <
  25  -1   10.000.000.00 <
   1  -1   20.000.000.00 <
   3  -1   20.020.020.00 o
  20  -2   30.000.000.00 <
  22  -2   30.000.000.00 <
 -29  -1   30.000.000.00 <
 -27  -1   30.000.000.00 <
   0  -2   40.000.000.00 <
   2  -2   40.000.000.00 o
   4  -2   40.000.000.00 <
 -26  -2   50.000.000.00 <
 -24  -2   50.000.000.00 <
  -3  -3   60.000.000.00 <
  -1  -3   60.000.000.00 <
   1  -3   60.000.000.00 <
   3  -3   60.000.000.00 <
   5  -3   60.000.000.00 <
   7  -3   60.000.000.00 o
   1   3  -70.000.000.00 o
   3   3  -70.000.000.00 o
   5   3  -70.000.000.00 <
   7   3  -70.000.000.00 o
   9   3  -70.000.000.00 o
  11   3  -70.000.000.00 o
  13   3  -70.000.000.00 o
  12   2  -50.000.000.00 o
  14   2  -50.000.000.00 <
  16   2  -50.000.000.00 <
  18   2  -50.000.000.00 o
  20   2  -50.000.000.00 <
 -22   2  -40.000.000.00 <
 -20   2  -40.000.000.00 <
 -18   2  -40.000.000.00 o
 -16   2  -40.000.000.00 <
 -14   2  -40.000.000.00 o
 -12   2  -40.000.000.00 o
 -10   2  -40.000.000.00 <
  19   1  -30.000.000.00 <
  21   1  -30.000.000.00 o
  23   1  -30.000.000.00 <
  25   1  -30.000.000.00 o
 -21   1  -20.000.000.00 o
 -19   1  -20.000.000.00 <
 -17   1  -20.000.000.00 o
 -15   1  -20.000.000.00 <
 -13   1  -20.000.000.00 o
 -11   1  -20.000.000.00 o
  -9   1  -20.010.010.00 o
  -7   1  -20.000.000.00 <
  -5   1  -20.020.020.00 o
  -3   1  -20.030.030.00 o
  22   0  -10.000.000.00 <
  24   0  -10.000.000.00 <
  26   0  -10.000.000.00 <
  28   0  -10.000.000.00 <
  21  -1   10.000.000.00 <
  23  -1   10.000.000.00 <
  25  -1   10.000.000.00 <
   1  -1   20.000.000.00 <
   3  -1   20.020.020.00 o
   5  -1   20.030.030.00 o
  22  -2   30.000.000.00 <
   0  -2   40.000.000.00 <
   2  -2   40.000.000.00 o
   4  -2   40.000.000.00 <
  -7  -3   60.000.000.00 <
  -5  -3   60.000.000.00 o
  -3  -3   60.000.000.00 <
  -1  -3   60.000.000.00 <
   1  -3   60.000.000.00 <
   3  -3   60.000.000.00 <
   5  -3   60.000.000.00 <
   7  -3   60.000.000.00 o
   9   3  -70.000.000.00 o
  11   3  -70.000.000.00 o
  13   3  -70.000.000.00 o
  15   3  -70.000.000.00 <
  17   3  -70.000.000.00 <
  19   3  -70.000.000.00 <
  20   2  -50.000.000.00 <
  22   2  -50.000.000.00 o
  24   2  -50.000.000.00 <
  26   2  -50.000.000.00 <
  25   1  -30.000.000.00 o
  27   1  -30.000.000.00 <
  29   1  -30.000.000.00 <
 -21   1  -20.000.000.00 <
 -19   1  -20.000.000.00 <
 -17   1  -20.000.000.00 o
 -15   1  -20.000.000.00 <
 -13   1  -20.000.000.00 o
 -11   1  -20.000.000.00 o
  -9   1  -20.010.010.00 o
  -7   1  -20.000.000.00 o
  -5   1  -20.020.020.00 o
  -3   1  -20.020.020.00 o
  26   0  -10.000.000.00 <
  28   0  -10.000.000.00 <
 -28   0   00.000.000.00 <
 -26   0   00.000.000.00 <
 -24   0   00.000.000.00 <
 -22   0   00.000.000.00 o
 -20   0   00.000.000.00 o
 -18   0   00.000.000.00 o
 -16   0   00.000.000.00 o
 -14   0   00.010.010.00 o
 -12   0   00.010.010.00 o
 -29  -1   20.000.000.00 <
 -27  -1   20.000.000.00 <
 -25  -1   20.000.000.00 <
 -23  -1   20.000.000.00 <
 -21  -1   20.000.000.00 <
 -19  -1   20.000.000.00 <
 -17  -1   20.000.000.00 o
  -1  -1   20.000.000.00 o
   1  -1   20.000.000.00 o
   3  -1   20.020.020.00 o
   5  -1   20.020.020.00 o
   7  -1   20.000.000.00 o
 -26  -2   40.000.000.00 <
 -24  -2   40.000.000.00 <
 -22  -2   40.000.000.00 <
 -20  -2   40.000.000.00 <
 -18  -2   40.000.000.00 <
 -16  -2   40.000.000.00 <
 -14  -2   40.000.000.00 <
 -12  -2   40.000.000.00 <
 -10  -2   40.000.000.00 o
  -8  -2   40.010.010.00 o
  -6  -2   40.000.000.00 <
  -4  -2   40.000.000.00 o
  -2  -2   40.000.000.00 <
   0  -2   40.000.000.00 <
   2  -2   40.000.000.00 o
   4  -2   40.000.000.00 <
   8  -2   40.000.000.00 o
 -13  -3   60.000.000.00 <
 -11  -3   60.000.000.00 <
  -9  -3   60.000.000.00 <
  -7  -3   60.000.000.00 <
  -5  -3   60.000.000.00 o
  -3  -3   60.000.000.00 <
  -1  -3   60.000.000.00 <
   1  -3   60.000.000.00 <
   3  -3   60.000.000.00 <
   5  -3   60.000.000.00 <
   7  -3   60.000.000.00 <
 -15   1  -20.000.000.00 <
 -13   1  -20.000.000.00 o
 -11   1  -20.000.000.00 o
  -9   1  -20.010.010.00 o
  -7   1  -20.000.000.00 o
  -5   1  -20.030.020.00 o
  -3   1  -20.020.020.00 o
 -24   0   00.000.000.00 <
 -22   0   00.000.000.00 <
 -20   0   00.000.000.00 o
 -18   0   00.000.000.00 o
 -16   0   00.000.000.00 o
 -14   0   00.000.010.00 o
 -12   0   00.010.010.00 o
 -10   0   00.010.010.00 o
  -8   0   00.010.010.00 o
  -6   0   00.000.000.00 o
  -4   0   00.050.050.00 o
   4   0   00.050.040.00 o
   6   0   00.000.000.00 o
   8   0   00.010.010.00 o
 -27  -1   20.000.000.00 <
 -25  -1   20.000.000.00 <
 -23  -1   20.000.000.00 <
 -21  -1   20.000.000.00 <
 -19  -1   20.000.000.00 <
 -17  -1   20.000.000.00 <
 -15  -1   20.000.000.00 o
 -13  -1   20.000.000.00 o
 -11  -1   20.010.010.00 o
  -9  -1   20.000.000.00 o
  -7  -1   20.000.000.00 o
  -5  -1   20.000.000.00 o
  -3  -1   20.000.000.00 o
  -1  -1   20.000.000.00 o
   1  -1   20.000.000.00 o
   3  -1   20.020.020.00 o
   5  -1   20.020.020.00 o
   7  -1   20.000.000.00 o
   9  -1   20.010.010.00 o
  11  -1   20.000.000.00 <
  13  -1   20.000.000.00 o
 -26  -2   40.000.000.00 <
 -24  -2   40.000.000.00 <
 -22  -2   40.000.000.00 <
 -20  -2   40.000.000.00 <
 -18  -2   40.000.000.00 <
 -16  -2   40.000.000.00 <
 -14  -2   40.000.000.00 <
 -12  -2   40.000.000.00 <
 -10  -2   40.000.000.00 <
  -8  -2   40.000.010.00 o
  -6  -2   40.000.000.00 <
  -4  -2   40.000.000.00 o
  -2  -2   40.000.000.00 o
   0  -2   40.000.000.00 o
   2  -2   40.000.000.00 o
   4  -2   40.000.000.00 o
   8  -2   40.000.000.00 o
  10  -2   40.000.000.00 o
 -13  -3   60.000.000.00 <
 -11  -3   60.000.000.00 <
  -9  -3   60.000.000.00 <
  -7  -3   60.000.000.00 <
  -5  -3   60.000.000.00 o
  -3  -3   60.000.000.00 <
  -1  -3   60.000.000.00 o
   1  -3   60.000.000.00 <
   3  -3   60.000.000.00 <
   5  -3   60.000.000.00 <
  13   3  -60.000.000.00 <
  15   3  -60.000.000.00 <
  17   3  -60.000.000.00 <
  19   3  -60.000.000.00 <
 -22   2  -50.000.000.00 <
   0   2  -40.000.000.00 o
   2   2  -40.000.000.00 o
   4   2  -40.000.000.00 o
   6   2  -40.000.000.00 <
   8   2  -40.000.010.00 o
  10   2  -40.000.000.00 o
  12   2  -40.000.000.00 <
  14   2  -40.000.000.00 <
  16   2  -40.000.000.00 <
  18   2  -40.000.000.00 <
  20   2  -40.000.000.00 <
  22   2  -40.000.000.00 <
  24   2  -40.000.000.00 <
  26   2  -40.000.000.00 <
  -3   1  -20.020.020.00 o
  -1   1  -20.000.000.00 o
   1   1  -20.000.000.00 o
   3   1  -20.000.010.00 o
   5   1  -20.010.010.00 o
   7   1  -20.000.000.00 o
   9   1  -20.000.000.00 o
  11   1  -20.010.010.00 o
  13   1  -20.000.000.00 o
  15   1  -20.000.000.00 o
  17   1  -20.000.000.00 o
  19   1  -20.000.000.00 o
  21   1  -20.000.000.00 <
  23   1  -20.000.000.00 <
  25   1  -20.000.000.00 <
  27   1  -20.000.000.00 <
  29   1  -20.000.000.00 <
 -28   0  -10.000.000.00 <
   4   0   00.050.040.00 o
   6   0   00.000.000.00 o
   8   0   00.010.010.00 o
  10   0   00.010.010.00 o
  12   0   00.010.010.00 o
  14   0   00.000.000.00 o
  16   0   00.000.000.00 o
  18   0   00.000.000.00 o
  20   0   00.000.000.00 o
  22   0   00.000.000.00 o
  24   0   00.000.000.00 <
  26   0   00.000.000.00 <
  28   0   00.000.000.00 <
 -29  -1   10.000.000.00 <
  -3  -1   20.010.010.00 o
  -1  -1   20.000.000.00 o
   1  -1   20.000.000.00 o
   3  -1   20.020.020.00 o
   5  -1   20.020.020.00 o
   7  -1   20.000.000.00 o
   9  -1   20.010.010.00 o
  11  -1   20.000.000.00 <
  13  -1   20.000.000.00 o
  15  -1   20.000.000.00 <
  17  -1   20.000.000.00 o
  19  -1   20.000.000.00 o
  21  -1   20.000.000.00 <
  23  -1   20.000.000.00 o
  25  -1   20.000.000.00 <
 -26  -2   30.000.000.00 <
   2  -2   40.000.000.00 o
   4  -2   40.000.000.00 o
   8  -2   40.000.000.00 o
  10  -2   40.000.000.00 o
  12  -2   40.000.000.00 o
  14  -2   40.000.000.00 o
  16  -2   40.000.000.00 <
  18  -2   40.000.000.00 <
  20  -2   40.000.000.00 <
  22  -2   40.000.000.00 <
   3   3  -60.000.000.00 <
   5   3  -60.000.000.00 o
   7   3  -60.000.000.00 <
   9   3  -60.000.000.00 <
  11   3  -60.000.000.00 <
  13   3  -60.000.000.00 <
  15   3  -60.000.000.00 <
  17   3  -60.000.000.00 <
  19   3  -60.000.000.00 <
 -22   2  -50.000.000.00 <
 -20   2  -50.000.000.00 <
  -2   2  -40.000.000.00 o
   0   2  -40.000.000.00 <
   2   2  -40.000.000.00 <
   4   2  -40.000.000.00 o
   6   2  -40.000.000.00 <
   8   2  -40.000.000.00 o
  10   2  -40.000.000.00 <
  12   2  -40.000.000.00 <
  14   2  -40.000.000.00 <
  16   2  -40.000.000.00 <
  18   2  -40.000.000.00 <
  20   2  -40.000.000.00 <
  22   2  -40.000.000.00 <
  24   2  -40.000.000.00 <
  26   2  -40.000.000.00 <
 -23   1  -30.000.000.00 o
  -1   1  -20.000.000.00 <
   1   1  -20.000.000.00 o
   3   1  -20.000.000.00 o
   5   1  -20.010.010.00 o
  21   1  -20.000.000.00 <
  23   1  -20.000.000.00 <
  25   1  -20.000.000.00 <
  27   1  -20.000.000.00 <
  29   1  -20.000.000.00 <
 -28   0  -10.000.000.00 <
 -26   0  -10.000.000.00 <
 -24   0  -10.000.000.00 <
  22   0   00.000.000.00 o
  24   0   00.000.000.00 <
  26   0   00.000.000.00 <
  28   0   00.000.000.00 <
 -29  -1   10.000.000.00 <
 -27  -1   10.000.000.00 <
 -25  -1   10.000.000.00 <
 -23  -1   10.000.000.00 <
   1  -1   20.000.000.00 o
   3  -1   20.010.020.00 o
   5  -1   20.020.020.00 o
   7  -1   20.000.000.00 o
   9  -1   20.010.010.00 o
  11  -1   20.000.000.00 o
  13  -1   20.000.000.00 o
  15  -1   20.000.000.00 <
  17  -1   20.000.000.00 o
  19  -1   20.000.000.00 o
  21  -1   20.000.000.00 <
  23  -1   20.000.000.00 <
  25  -1   20.000.000.00 <
 -26  -2   30.000.000.00 <
 -24  -2   30.000.000.00 <
 -22  -2   30.000.000.00 <
 -20  -2   30.000.000.00 <
   4  -2   40.000.000.00 <
   8  -2   40.000.000.00 o
  10  -2   40.000.000.00 <
  12  -2   40.000.000.00 o
  14  -2   40.000.000.00 <
  16  -2   40.000.000.00 <
  18  -2   40.000.000.00 <
  20  -2   40.000.000.00 <
  22  -2   40.000.000.00 <
 -15  -3   50.000.000.00 <
  13  -3   60.000.000.00 <
  15  -3   60.000.000.00 <
  -3   3  -60.000.000.00 <
  -1   3  -60.000.000.00 o
   1   3  -60.000.000.00 <
   3   3  -60.000.000.00 <
   5   3  -60.000.000.00 o
   7   3  -60.000.000.00 <
   9   3  -60.000.000.00 <
 -22   2  -50.000.000.00 <
 -20   2  -50.000.000.00 <
 -18   2  -50.000.000.00 o
  -4   2  -40.000.000.00 <
  -2   2  -40.000.000.00 o
   0   2  -40.000.000.00 <
   2   2  -40.000.000.00 <
 -25   1  -30.000.000.00 <
 -23   1  -30.000.000.00 o
 -21   1  -30.000.000.00 <
 -19   1  -30.000.000.00 o
  -3   1  -20.020.020.00 o
  -1   1  -20.000.000.00 <
 -24   0  -10.000.000.00 <
 -22   0  -10.000.000.00 <
 -20   0  -10.000.000.00 o
 -23  -1   10.000.000.00 <
 -21  -1   10.000.000.00 <
 -19  -1   10.000.000.00 <
 -17  -1   10.000.000.00 <
   3  -1   20.020.020.00 o
   5  -1   20.020.020.00 o
   7  -1   20.000.000.00 <
   9  -1   20.010.010.00 o
 -20  -2   30.000.000.00 <
 -18  -2   30.000.000.00 <
 -16  -2   30.000.000.00 <
 -14  -2   30.000.000.00 <
   8  -2   40.000.000.00 o
  10  -2   40.000.000.00 <
  12  -2   40.000.000.00 o
  14  -2   40.000.000.00 o
  16  -2   40.000.000.00 <
  18  -2   40.000.000.00 o
  20  -2   40.000.000.00 <
  22  -2   40.000.000.00 <
 -15  -3   50.000.000.00 <
 -13  -3   50.000.000.00 o
 -11  -3   50.000.000.00 <
  -9  -3   50.000.000.00 <
  -7  -3   50.000.000.00 <
  -5  -3   50.000.000.00 <
  15  -3   60.000.000.00 <
 -13   3  -70.000.000.00 <
  -3   3  -60.000.000.00 <
  -1   3  -60.000.000.00 <
   1   3  -60.000.000.00 <
   3   3  -60.000.000.00 <
 -20   2  -50.000.000.00 <
 -18   2  -50.000.000.00 <
 -16   2  -50.000.000.00 <
  19   3  -50.000.000.00 <
  -4   2  -40.000.000.00 <
  -2   2  -40.000.000.00 <
   0   2  -40.000.000.00 <
 -21   1  -30.000.000.00 <
 -19   1  -30.000.000.00 o
 -17   1  -30.000.000.00 <
  18   2  -30.000.000.00 <
  20   2  -30.000.000.00 <
  22   2  -30.000.000.00 <
  24   2  -30.000.000.00 <
  26   2  -30.000.000.00 <
 -28   0  -20.000.000.00 <
  -3   1  -20.020.030.00 o
  -1   1  -20.000.000.00 <
 -20   0  -10.000.000.00 o
 -18   0  -10.000.000.00 o
 -16   0  -10.000.000.00 <
  21   1  -10.000.000.00 <
  23   1  -10.000.000.00 <
  25   1  -10.000.000.00 <
  27   1  -10.000.000.00 <
  29   1  -10.000.000.00 <
 -29  -1   00.000.000.00 <
 -27  -1   00.000.000.00 <
 -17  -1   10.000.000.00 <
 -15  -1   10.000.000.00 o
  24   0   10.000.000.00 <
  26   0   10.000.000.00 <
  28   0   10.000.000.00 <
 -26  -2   20.000.000.00 <
 -24  -2   20.000.000.00 <
   3  -1   20.020.020.00 o
   5  -1   20.030.030.00 o
 -14  -2   30.000.000.00 <
 -12  -2   30.000.000.00 <
 -10  -2   30.000.000.00 <
   8  -2   40.000.000.00 o
  10  -2   40.000.000.00 <
  12  -2   40.000.000.00 <
  14  -2   40.000.000.00 o
  16  -2   40.000.000.00 <
  18  -2   40.000.000.00 o
  -9  -3   50.000.000.00 <
  -7  -3   50.000.000.00 <
  -5  -3   50.000.000.00 <
  -3  -3   50.000.000.00 o
  13  -3   60.000.000.00 <
  15  -3   60.000.000.00 <
 -13   3  -70.000.000.00 <
  -3   3  -60.000.000.00 <
  -1   3  -60.000.000.00 <
   1   3  -60.000.000.00 <
   3   3  -60.000.000.00 <
 -18   2  -50.000.000.00 o
 -16   2  -50.000.000.00 <
 -14   2  -50.000.000.00 <
  15   3  -50.000.000.00 <
  17   3  -50.000.000.00 <
  19   3  -50.000.000.00 <
  -4   2  -40.000.000.00 <
  -2   2  -40.000.000.00 o
   0   2  -40.000.000.00 <
 -19   1  -30.000.000.00 o
 -17   1  -30.000.000.00 <
 -15   1  -30.000.000.00 o
  16   2  -30.000.000.00 o
  18   2  -30.000.000.00 o
  20   2  -30.000.000.00 <
  22   2  -30.000.000.00 <
  24   2  -30.000.000.00 <
  26   2  -30.000.000.00 <
 -28   0  -20.000.000.00 <
 -26   0  -20.000.000.00 <
  -3   1  -20.030.030.00 o
  -1   1  -20.000.000.00 <
 -18   0  -10.010.010.00 o
 -16   0  -10.000.000.00 <
 -14   0  -10.000.000.00 o
  17   1  -10.000.000.00 o
  19   1  -10.000.000.00 <
  21   1  -10.000.000.00 <
  23   1  -10.000.000.00 <
  25   1  -10.000.000.00 <
  27   1  -10.000.000.00 o
  29   1  -10.000.000.00 <
 -29  -1   00.000.000.00 <
 -27  -1   00.000.000.00 <
 -25  -1   00.000.000.00 <
 -15  -1   10.000.000.00 o
 -13  -1   10.000.000.00 <
  20   0   10.000.000.00 o
  22   0   10.000.000.00 <
  24   0   10.000.000.00 <
  26   0   10.000.000.00 <
  28   0   10.000.000.00 <
 -26  -2   20.000.000.00 <
 -24  -2   20.000.000.00 <
 -22  -2   20.000.000.00 <
   3  -1   20.020.020.00 o
   5  -1   20.030.030.00 o
 -12  -2   30.000.000.00 <
 -10  -2   30.000.000.00 <
  -8  -2   30.000.000.00 o
 -17  -3   40.000.000.00 <
   8  -2   40.000.000.00 o
  10  -2   40.000.000.00 <
  12  -2   40.000.000.00 <
  14  -2   40.000.000.00 o
  -7  -3   50.000.000.00 <
  -5  -3   50.000.000.00 <
  -3  -3   50.000.000.00 o
  -1  -3   50.000.000.00 <
  11  -3   60.000.000.00 o
  13  -3   60.000.000.00 <
  15  -3   60.000.000.00 <
 -13   3  -70.000.000.00 <
 -11   3  -70.000.000.00 <
  -3   3  -60.000.000.00 <
  -1   3  -60.000.000.00 <
   1   3  -60.000.000.00 <
 -16   2  -50.000.000.00 <
 -14   2  -50.000.000.00 <
 -12   2  -50.000.000.00 o
  11   3  -50.000.000.00 <
  13   3  -50.000.000.00 o
  15   3  -50.000.000.00 <
  17   3  -50.000.000.00 o
  19   3  -50.000.000.00 <
 -23   1  -40.000.000.00 o
  -2   2  -40.000.000.00 o
   0   2  -40.000.000.00 <
 -15   1  -30.000.000.00 <
 -13   1  -30.000.000.00 <
  12   2  -30.000.000.00 <
  14   2  -30.000.000.00 <
  16   2  -30.000.000.00 o
 -26   0  -20.000.000.00 <
 -24   0  -20.000.000.00 <
 -22   0  -20.000.000.00 o
  -1   1  -20.000.000.00 <
 -14   0  -10.000.000.00 o
 -12   0  -10.010.010.00 o
  13   1  -10.000.000.00 <
  15   1  -10.000.000.00 o
  17   1  -10.000.000.00 o
 -23  -1   00.000.000.00 <
 -21  -1   00.000.000.00 <
 -11  -1   10.000.000.00 o
  16   0   10.000.000.00 <
  18   0   10.000.000.00 o
  20   0   10.000.000.00 o
 -22  -2   20.000.000.00 <
 -20  -2   20.000.000.00 <
 -18  -2   20.000.000.00 <
   3  -1   20.020.020.00 o
 -10  -2   30.000.000.00 <
  -8  -2   30.000.000.00 o
  -6  -2   30.000.000.00 o
  17  -1   30.000.000.00 <
  19  -1   30.000.000.00 o
  21  -1   30.000.000.00 <
  23  -1   30.000.000.00 o
 -15  -3   40.000.000.00 <
   8  -2   40.000.000.00 o
  10  -2   40.000.000.00 <
  -5  -3   50.000.000.00 <
  -3  -3   50.000.000.00 o
  -1  -3   50.000.000.00 <
  11  -3   60.000.000.00 o
  13  -3   60.000.000.00 <
  15  -3   60.000.000.00 <
 -13   3  -70.000.000.00 <
  -5   3  -60.000.000.00 <
  -3   3  -60.000.000.00 <
  -1   3  -60.000.000.00 o
 -16   2  -50.000.000.00 <
 -14   2  -50.000.000.00 <
 -12   2  -50.000.000.00 o
   7   3  -50.000.000.00 <
   9   3  -50.000.000.00 <
  11   3  -50.000.000.00 <
 -25   1  -40.000.000.00 <
 -23   1  -40.000.000.00 <
 -21   1  -40.000.000.00 <
  -4   2  -40.000.000.00 <
  -2   2  -40.000.000.00 o
 -15   1  -30.000.000.00 o
 -13   1  -30.000.000.00 o
   8   2  -30.000.000.00 o
  10   2  -30.000.000.00 <
  12   2  -30.000.000.00 <
 -22   0  -20.000.000.00 o
 -20   0  -20.000.000.00 o
  -3   1  -20.020.030.00 o
  22   2  -20.000.000.00 <
  24   2  -20.000.000.00 <
  26   2  -20.000.000.00 <
 -29  -1  -10.000.000.00 <
 -27  -1  -10.000.000.00 <
 -12   0  -10.010.010.00 o
  11   1  -10.000.000.00 o
  13   1  -10.000.000.00 <
 -21  -1   00.000.000.00 <
 -19  -1   00.000.000.00 <
  25   1   00.000.000.00 <
  27   1   00.000.000.00 <
  29   1   00.000.000.00 <
 -26  -2   10.000.000.00 <
 -24  -2   10.000.000.00 <
  -9  -1   10.020.020.00 o
  14   0   10.000.000.00 o
  16   0   10.000.000.00 <
 -18  -2   20.000.000.00 <
 -16  -2   20.000.000.00 <
   3  -1   20.020.020.00 o
  -6  -2   30.000.000.00 o
  -4  -2   30.000.000.00 o
  17  -1   30.000.000.00 <
  19  -1   30.000.000.00 o
  21  -1   30.000.000.00 <
  23  -1   30.000.000.00 o
 -15  -3   40.000.000.00 <
 -13  -3   40.000.000.00 <
 -11  -3   40.000.000.00 <
   8  -2   40.000.000.00 o
  10  -2   40.000.000.00 <
  -3  -3   50.000.000.00 o
  -1  -3   50.000.000.00 <
   1  -3   50.000.000.00 <
  11  -3   60.000.000.00 <
  13  -3   60.000.000.00 <
  15  -3   60.000.000.00 <
 -13   3  -70.000.000.00 <
 -20   2  -60.000.000.00 <
  -5   3  -60.000.000.00 <
  -3   3  -60.000.000.00 <
 -14   2  -50.000.000.00 <
 -12   2  -50.000.000.00 o
   5   3  -50.000.000.00 <
   7   3  -50.000.000.00 <
 -21   1  -40.000.000.00 <
 -19   1  -40.000.000.00 <
  -4   2  -40.000.000.00 <
  15   3  -40.000.000.00 <
  17   3  -40.000.000.00 <
  19   3  -40.000.000.00 <
 -26   0  -30.000.000.00 <
 -13   1  -30.000.000.00 <
 -11   1  -30.000.000.00 o
   6   2  -30.000.000.00 o
   8   2  -30.000.000.00 o
 -20   0  -20.000.000.00 <
 -18   0  -20.000.000.00 o
  -3   1  -20.020.030.00 o
  18   2  -20.000.000.00 <
  20   2  -20.000.000.00 <
  22   2  -20.000.000.00 <
 -27  -1  -10.000.000.00 <
 -25  -1  -10.000.000.00 <
 -10   0  -10.000.000.00 o
   9   1  -10.020.020.00 o
 -17  -1   00.000.000.00 o
  21   1   00.000.000.00 o
  23   1   00.000.000.00 <
  25   1   00.000.000.00 o
 -24  -2   10.000.000.00 <
 -22  -2   10.000.000.00 <
  -7  -1   10.000.000.00 o
  12   0   10.010.010.00 o
 -14  -2   20.000.000.00 o
 -12  -2   20.000.000.00 <
   3  -1   20.020.020.00 o
  24   0   20.000.000.00 <
  26   0   20.000.000.00 <
 -17  -3   30.000.000.00 <
  -4  -2   30.000.000.00 o
  -2  -2   30.000.000.00 o
  15  -1   30.000.000.00 o
  17  -1   30.000.000.00 o
 -11  -3   40.000.000.00 <
  -9  -3   40.000.000.00 <
  -7  -3   40.000.000.00 <
   8  -2   40.000.000.00 <
  10  -2   40.000.000.00 <
  -1  -3   50.000.000.00 <
   1  -3   50.000.000.00 <
   3  -3   50.000.000.00 o
  20  -2   50.000.000.00 <
  11  -3   60.000.000.00 <
  13  -3   60.000.000.00 <
  15  -3   60.000.000.00 <
 -13   3  -70.000.000.00 <
 -11   3  -70.000.000.00 <
 -20   2  -60.000.000.00 <
  -5   3  -60.000.000.00 <
  -3   3  -60.000.000.00 <
 -14   2  -50.000.000.00 o
 -12   2  -50.000.000.00 o
   3   3  -50.000.000.00 o
   5   3  -50.000.000.00 <
   7   3  -50.000.000.00 <
 -19   1  -40.000.000.00 <
  -4   2  -40.000.000.00 <
  13   3  -40.000.000.00 o
  15   3  -40.000.000.00 <
  17   3  -40.000.000.00 <
  19   3  -40.000.000.00 <
 -26   0  -30.000.000.00 <
 -24   0  -30.000.000.00 <
 -11   1  -30.000.000.00 o
   6   2  -30.000.000.00 o
 -18   0  -20.000.000.00 o
  -3   1  -20.020.020.00 o
  16   2  -20.000.000.00 o
  18   2  -20.000.000.00 <
 -23  -1  -10.000.000.00 <
 -10   0  -10.000.000.00 o
   7   1  -10.000.000.00 o
  26   2  -10.000.000.00 <
 -26  -2   00.000.000.00 <
 -15  -1   00.000.000.00 o
  17   1   00.000.000.00 o
  19   1   00.000.000.00 <
  21   1   00.000.000.00 o
 -22  -2   10.000.000.00 <
 -20  -2   10.000.000.00 <
  -7  -1   10.000.000.00 o
  10   0   10.000.000.00 o
  29   1   10.000.000.00 <
 -12  -2   20.000.000.00 <
   3  -1   20.010.010.00 o
  20   0   20.000.000.00 o
  22   0   20.000.000.00 o
  24   0   20.000.000.00 <
 -17  -3   30.000.000.00 <
 -15  -3   30.000.000.00 <
  -4  -2   30.000.000.00 o
  -2  -2   30.000.000.00 o
  13  -1   30.000.000.00 o
  15  -1   30.000.000.00 o
  -9  -3   40.000.000.00 <
  -7  -3   40.000.000.00 <
   8  -2   40.000.000.00 <
   1  -3   50.000.000.00 <
   3  -3   50.000.000.00 <
  18  -2   50.000.000.00 <
  20  -2   50.000.000.00 <
  11  -3   60.000.000.00 <
  13  -3   60.000.000.00 <
  15  -3   60.000.000.00 <
 -13   3  -70.000.000.00 <
 -11   3  -70.000.000.00 <
 -20   2  -60.000.000.00 <
 -18   2  -60.000.000.00 <
  -5   3  -60.000.000.00 <
  -3   3  -60.000.000.00 <
 -23   1  -50.000.000.00 <
 -12   2  -50.000.000.00 o
   3   3  -50.000.000.00 o
   5   3  -50.000.000.00 <
 -19   1  -40.000.000.00 <
 -17   1  -40.000.000.00 o
  -4   2  -40.000.000.00 <
  11   3  -40.000.000.00 <
  13   3  -40.000.000.00 o
  15   3  -40.000.000.00 <
 -24   0  -30.000.000.00 <
 -22   0  -30.000.000.00 <
 -11   1  -30.000.000.00 o
   4   2  -30.000.000.00 o
   6   2  -30.000.000.00 <
 -27  -1  -20.000.000.00 <
 -16   0  -20.000.000.00 o
  -3   1  -20.030.020.00 o
  14   2  -20.000.000.00 o
  16   2  -20.000.000.00 o
 -21  -1  -10.000.000.00 <
  -8   0  -10.030.030.00 o
   7   1  -10.000.000.00 o
  22   2  -10.000.000.00 <
  24   2  -10.000.000.00 <
  26   2  -10.000.000.00 <
 -26  -2   00.000.000.00 <
 -24  -2   00.000.000.00 <
 -13  -1   00.000.000.00 o
  15   1   00.000.000.00 o
  17   1   00.000.000.00 o
 -18  -2   10.000.000.00 <
  -5  -1   10.040.040.00 o
  10   0   10.000.000.00 o
  25   1   10.000.000.00 <
  27   1   10.000.000.00 <
  29   1   10.000.000.00 <
 -10  -2   20.000.000.00 o
   3  -1   20.020.020.00 o
  18   0   20.000.000.00 o
  20   0   20.000.000.00 o
 -15  -3   30.000.000.00 <
 -13  -3   30.000.000.00 <
  -2  -2   30.000.000.00 o
  13  -1   30.000.000.00 <
  -7  -3   40.000.000.00 <
  -5  -3   40.000.000.00 <
   8  -2   40.000.000.00 <
  21  -1   40.000.000.00 o
  23  -1   40.000.000.00 <
   1  -3   50.000.000.00 <
   3  -3   50.000.000.00 <
  16  -2   50.000.000.00 <
  18  -2   50.000.000.00 <
  20  -2   50.000.000.00 o
  11  -3   60.000.000.00 <
  13  -3   60.000.000.00 <
  15  -3   60.000.000.00 <
 -13   3  -70.000.000.00 <
 -11   3  -70.000.000.00 <
 -18   2  -60.000.000.00 <
  -7   3  -60.000.000.00 o
  -5   3  -60.000.000.00 <
 -23   1  -50.000.000.00 <
 -12   2  -50.000.000.00 o
 -10   2  -50.000.000.00 o
   1   3  -50.000.000.00 <
   3   3  -50.000.000.00 o
 -26   0  -40.000.000.00 <
 -17   1  -40.000.000.00 <
  -4   2  -40.000.000.00 o
   9   3  -40.000.000.00 <
  11   3  -40.000.000.00 <
 -22   0  -30.000.000.00 <
 -20   0  -30.000.000.00 <
  -9   1  -30.000.000.00 o
   4   2  -30.000.000.00 o
  17   3  -30.000.000.00 <
  19   3  -30.000.000.00 <
 -25  -1  -20.000.000.00 <
 -14   0  -20.000.000.00 o
  -3   1  -20.020.020.00 o
  12   2  -20.000.000.00 <
 -19  -1  -10.000.000.00 <
  -8   0  -10.030.030.00 o
   5   1  -10.040.040.00 o
  20   2  -10.000.000.00 o
  22   2  -10.000.000.00 <
 -24  -2   00.000.000.00 <
 -22  -2   00.000.000.00 <
 -11  -1   00.000.000.00 o
  13   1   00.000.000.00 o
  15   1   00.000.000.00 o
 -16  -2   10.000.000.00 <
  -5  -1   10.040.040.00 o
   8   0   10.020.020.00 o
  23   1   10.000.000.00 <
  25   1   10.000.000.00 <
 -19  -3   20.000.000.00 <
  -8  -2   20.000.000.00 <
   3  -1   20.010.010.00 o
  16   0   20.000.000.00 o
  18   0   20.000.000.00 o
 -13  -3   30.000.000.00 <
 -11  -3   30.000.000.00 <
  -2  -2   30.000.000.00 o
   0  -2   30.000.000.00 o
  11  -1   30.000.000.00 o
  13  -1   30.000.000.00 <
  26   0   30.000.000.00 <
  -5  -3   40.000.000.00 <
  -3  -3   40.000.000.00 <
   8  -2   40.000.000.00 <
  19  -1   40.000.000.00 <
  21  -1   40.000.000.00 <
  23  -1   40.000.000.00 <
   3  -3   50.000.000.00 <
   5  -3   50.000.000.00 o
  14  -2   50.000.000.00 <
  16  -2   50.000.000.00 <
  18  -2   50.000.000.00 o
  11  -3   60.000.000.00 <
  13  -3   60.000.000.00 <
 -13   3  -70.000.000.00 <
 -11   3  -70.000.000.00 <
 -18   2  -60.000.000.00 <
 -16   2  -60.000.000.00 <
  -7   3  -60.000.000.00 <
  -5   3  -60.000.000.00 <
 -23   1  -50.000.000.00 <
 -21   1  -50.000.000.00 <
 -12   2  -50.000.000.00 o
 -10   2  -50.000.000.00 o
   1   3  -50.000.000.00 <
 -26   0  -40.000.000.00 <
 -24   0  -40.000.000.00 <
 -15   1  -40.000.000.00 o
  -4   2  -40.000.000.00 <
   7   3  -40.000.000.00 <
   9   3  -40.000.000.00 <
 -27  -1  -30.000.000.00 <
 -20   0  -30.000.000.00 <
  -9   1  -30.000.000.00 o
   2   2  -30.000.000.00 o
  15   3  -30.000.000.00 <
  17   3  -30.000.000.00 <
 -23  -1  -20.000.000.00 <
 -14   0  -20.000.000.00 o
  -3   1  -20.020.020.00 o
  10   2  -20.000.000.00 o
 -26  -2  -10.000.000.00 <
 -17  -1  -10.000.000.00 <
   5   1  -10.040.050.00 o
  16   2  -10.000.000.00 <
  18   2  -10.000.000.00 <
 -20  -2   00.000.000.00 <
 -11  -1   00.000.000.00 o
  13   1   00.000.000.00 o
  24   2   00.000.000.00 <
  26   2   00.000.000.00 <
 -14  -2   10.000.000.00 o
   8   0   10.030.030.00 o
  19   1   10.000.000.00 <
  21   1   10.000.000.00 <
 -17  -3   20.000.000.00 <
 -15  -3   20.000.000.00 <
  -8  -2   20.000.000.00 <
   3  -1   20.020.020.00 o
  16   0   20.000.000.00 <
  27   1   20.000.000.00 <
 -11  -3   30.000.000.00 <
  -9  -3   30.000.000.00 <
   0  -2   30.000.000.00 o
  11  -1   30.000.000.00 o
  22   0   30.000.000.00 o
  24   0   30.000.000.00 <
  26   0   30.000.000.00 <
  -3  -3   40.000.000.00 <
   8  -2   40.000.000.00 <
  19  -1   40.000.000.00 <
  21  -1   40.000.000.00 o
   3  -3   50.000.000.00 o
   5  -3   50.000.000.00 o
  14  -2   50.000.000.00 <
  16  -2   50.000.000.00 <
  11  -3   60.000.000.00 <
  13  -3   60.000.000.00 <
 -20   2  -70.000.000.00 <
 -13   3  -70.000.000.00 <
 -11   3  -70.000.000.00 <
 -16   2  -60.000.000.00 <
  -7   3  -60.000.000.00 <
  -5   3  -60.000.000.00 <
 -21   1  -50.000.000.00 <
 -19   1  -50.000.000.00 o
 -10   2  -50.000.000.00 o
  -1   3  -50.000.000.00 <
   1   3  -50.000.000.00 <
 -24   0  -40.000.000.00 <
 -22   0  -40.000.000.00 <
 -15   1  -40.000.000.00 <
  -4   2  -40.000.000.00 <
   7   3  -40.000.000.00 <
 -27  -1  -30.000.000.00 <
 -25  -1  -30.000.000.00 <
 -18   0  -30.000.000.00 o
  -9   1  -30.000.000.00 o
   2   2  -30.000.000.00 o
  13   3  -30.000.000.00 <
  15   3  -30.000.000.00 <
 -21  -1  -20.000.000.00 <
 -12   0  -20.000.000.00 o
  -3   1  -20.020.020.00 o
   8   2  -20.000.000.00 <
  19   3  -20.000.000.00 <
 -24  -2  -10.000.000.00 <
 -15  -1  -10.000.000.00 <
  -6   0  -10.000.000.00 o
  14   2  -10.000.000.00 o
  16   2  -10.000.000.00 <
 -18  -2   00.000.000.00 <
  -9  -1   00.000.000.00 o
  11   1   00.000.000.00 o
  22   2   00.000.000.00 <
  24   2   00.000.000.00 <
 -19  -3   10.000.000.00 <
 -12  -2   10.000.000.00 <
  -3  -1   10.000.000.00 o
  17   1   10.000.000.00 <
  19   1   10.000.000.00 <
 -15  -3   20.000.000.00 <
 -13  -3   20.000.000.00 <
  -6  -2   20.000.000.00 <
   3  -1   20.020.020.00 o
  14   0   20.000.000.00 o
  25   1   20.000.000.00 <
  27   1   20.000.000.00 <
  -9  -3   30.000.000.00 <
   0  -2   30.000.000.00 o
  11  -1   30.000.000.00 o
  20   0   30.000.000.00 <
  22   0   30.000.000.00 <
  -3  -3   40.000.000.00 <
  -1  -3   40.000.000.00 o
   8  -2   40.000.000.00 <
  17  -1   40.000.000.00 <
  19  -1   40.000.000.00 <
   3  -3   50.000.000.00 o
   5  -3   50.000.000.00 o
  14  -2   50.000.000.00 <
  11  -3   60.000.000.00 <
  13  -3   60.000.000.00 <
  20  -2   60.000.000.00 <
 -20   2  -70.000.000.00 <
 -13   3  -70.000.000.00 <
 -11   3  -70.000.000.00 <
 -16   2  -60.000.000.00 <
  -7   3  -60.000.000.00 <
  -5   3  -60.000.000.00 <
 -19   1  -50.000.000.00 <
 -10   2  -50.000.000.00 o
  -1   3  -50.000.000.00 <
 -22   0  -40.000.000.00 <
 -15   1  -40.000.000.00 <
  -4   2  -40.000.000.00 <
   5   3  -40.000.000.00 <
   7   3  -40.000.000.00 <
 -25  -1  -30.000.000.00 <
 -18   0  -30.000.000.00 o
  -9   1  -30.000.000.00 o
   2   2  -30.000.000.00 o
  11   3  -30.000.000.00 <
  13   3  -30.000.000.00 <
 -21  -1  -20.000.000.00 <
 -19  -1  -20.000.000.00 <
 -12   0  -20.000.000.00 o
  -3   1  -20.020.020.00 o
   8   2  -20.000.000.00 <
  17   3  -20.000.000.00 <
  19   3  -20.000.000.00 <
 -22  -2  -10.000.000.00 <
 -15  -1  -10.000.000.00 <
  -6   0  -10.000.000.00 o
   3   1  -10.000.000.00 o
  14   2  -10.000.000.00 o
 -18  -2   00.000.000.00 <
 -16  -2   00.000.000.00 <
  -9  -1   00.000.000.00 o
  20   2   00.000.000.00 <
  22   2   00.000.000.00 <
 -19  -3   10.000.000.00 <
 -12  -2   10.000.000.00 <
  -3  -1   10.000.000.00 <
   6   0   10.000.000.00 o
  17   1   10.000.000.00 <
 -13  -3   20.000.000.00 <
  -6  -2   20.000.000.00 <
   3  -1   20.020.020.00 o
  14   0   20.000.000.00 o
  23   1   20.000.000.00 <
  25   1   20.000.000.00 <
  -7  -3   30.000.000.00 <
   0  -2   30.000.000.00 o
   9  -1   30.000.000.00 o
  20   0   30.000.000.00 <
  -1  -3   40.000.000.00 o
   8  -2   40.000.000.00 <
  17  -1   40.000.000.00 <
   5  -3   50.000.000.00 o
  14  -2   50.000.000.00 <
  23  -1   50.000.000.00 <
  11  -3   60.000.000.00 <
  13  -3   60.000.000.00 <
  20  -2   60.000.000.00 <
 -20   2  -70.000.000.00 <
 -11   3  -70.000.000.00 <
 -23   1  -60.000.000.00 <
 -16   2  -60.000.000.00 <
 -14   2  -60.000.000.00 <
  -7   3  -60.000.000.00 o
  -5   3  -60.000.000.00 <
 -19   1  -50.000.000.00 o
 -17   1  -50.000.000.00 <
 -10   2  -50.000.000.00 o
  -1   3  -50.000.000.00 <
 -27  -1  -40.000.000.00 <
 -20   0  -40.000.000.00 <
 -13   1  -40.000.000.00 <
  -4   2  -40.000.000.00 <
   5   3  -40.000.000.00 <
 -23  -1  -30.000.000.00 <
 -16   0  -30.000.000.00 <
   0   2  -30.000.000.00 o
   9   3  -30.000.000.00 <
  11   3  -30.000.000.00 <
 -24  -2  -20.000.000.00 <
 -19  -1  -20.000.000.00 <
  -3   1  -20.020.020.00 o
   6   2  -20.000.000.00 <
  15   3  -20.000.000.00 <
  17   3  -20.000.000.00 <
 -20  -2  -10.000.000.00 <
 -13  -1  -10.000.000.00 o
   3   1  -10.000.000.00 o
  12   2  -10.000.000.00 <
 -16  -2   00.000.000.00 <
   9   1   00.000.000.00 o
  18   2   00.000.000.00 <
  20   2   00.000.000.00 o
 -17  -3   10.000.000.00 <
 -10  -2   10.000.000.00 o
   6   0   10.000.000.00 o
  15   1   10.000.000.00 <
  24   2   10.000.000.00 <
  26   2   10.000.000.00 <
 -11  -3   20.000.000.00 <
  -4  -2   20.000.000.00 o
   3  -1   20.020.020.00 o
  12   0   20.000.000.00 o
  21   1   20.000.000.00 <
  23   1   20.000.000.00 o
  -7  -3   30.000.000.00 <
  -5  -3   30.000.000.00 <
   9  -1   30.000.000.00 o
  18   0   30.000.000.00 o
  27   1   30.000.000.00 <
  -1  -3   40.000.000.00 o
   8  -2   40.000.000.00 <
  15  -1   40.000.000.00 <
  24   0   40.000.000.00 <
   5  -3   50.000.000.00 o
  12  -2   50.000.000.00 o
  14  -2   50.000.000.00 o
  21  -1   50.000.000.00 <
  23  -1   50.000.000.00 <
  11  -3   60.000.000.00 <
  13  -3   60.000.000.00 <
  18  -2   60.000.000.00 <
  20  -2   60.000.000.00 <
 -20   2  -70.000.000.00 <
 -18   2  -70.000.000.00 <
 -11   3  -70.000.000.00 <
 -23   1  -60.000.000.00 <
 -21   1  -60.000.000.00 <
 -14   2  -60.000.000.00 <
  -7   3  -60.000.000.00 o
 -24   0  -50.000.000.00 <
 -17   1  -50.000.000.00 <
 -10   2  -50.000.000.00 o
  -3   3  -50.000.000.00 o
  -1   3  -50.000.000.00 <
 -27  -1  -40.000.000.00 <
 -25  -1  -40.000.000.00 <
 -20   0  -40.000.000.00 <
 -13   1  -40.000.000.00 o
   3   3  -40.000.000.00 <
 -21  -1  -30.000.000.00 <
   0   2  -30.000.000.00 o
   9   3  -30.000.000.00 <
 -24  -2  -20.000.000.00 <
 -22  -2  -20.000.000.00 <
 -17  -1  -20.000.000.00 <
 -10   0  -20.010.010.00 o
  -3   1  -20.020.020.00 o
   6   2  -20.000.000.00 <
  13   3  -20.000.000.00 <
  15   3  -20.000.000.00 <
 -18  -2  -10.000.000.00 <
  10   2  -10.000.000.00 o
  12   2  -10.000.000.00 <
  19   3  -10.000.000.00 <
 -19  -3   00.000.000.00 <
 -14  -2   00.000.000.00 <
  -7  -1   00.020.020.00 o
  16   2   00.000.000.00 <
  18   2   00.000.000.00 <
 -15  -3   10.000.000.00 <
  -8  -2   10.000.000.00 o
  13   1   10.000.000.00 o
  22   2   10.000.000.00 <
  24   2   10.000.000.00 <
 -11  -3   20.000.000.00 <
  -9  -3   20.000.000.00 <
  -4  -2   20.000.000.00 o
   3  -1   20.020.020.00 o
  19   1   20.000.000.00 <
  -5  -3   30.000.000.00 <
   2  -2   30.000.000.00 o
   9  -1   30.000.000.00 o
  16   0   30.000.000.00 o
  18   0   30.000.000.00 o
  25   1   30.000.000.00 <
  27   1   30.000.000.00 <
  -1  -3   40.000.000.00 o
   1  -3   40.000.000.00 <
   8  -2   40.000.000.00 <
  15  -1   40.000.000.00 <
  22   0   40.000.000.00 <
  24   0   40.000.000.00 <
   5  -3   50.000.000.00 o
   7  -3   50.000.000.00 o
  12  -2   50.000.000.00 o
  14  -2   50.000.000.00 o
  21  -1   50.000.000.00 <
  11  -3   60.000.000.00 <
  13  -3   60.000.000.00 <
  18  -2   60.000.000.00 <
  20  -2   60.000.000.00 <
 -18   2  -70.000.000.00 <
 -11   3  -70.000.000.00 <
 -21   1  -60.000.000.00 <
 -14   2  -60.000.000.00 <
  -7   3  -60.000.000.00 <
 -22   0  -50.000.000.00 <
 -17   1  -50.000.000.00 <
 -10   2  -50.000.000.00 o
  -3   3  -50.000.000.00 o
 -25  -1  -40.000.000.00 <
 -23  -1  -40.000.000.00 o
 -18   0  -40.000.000.00 o
   3   3  -40.000.000.00 <
 -19  -1  -30.000.000.00 o
 -14   0  -30.000.000.00 o
  -7   1  -30.010.010.00 o
   0   2  -30.000.000.00 o
   7   3  -30.000.000.00 <
 -22  -2  -20.000.000.00 <
 -15  -1  -20.000.000.00 o
  -3   1  -20.020.020.00 o
   4   2  -20.000.000.00 o
  13   3  -20.000.000.00 <
 -16  -2  -10.000.000.00 <
 -11  -1  -10.010.010.00 o
  10   2  -10.000.000.00 o
  17   3  -10.000.000.00 <
  19   3  -10.000.000.00 <
 -19  -3   00.000.000.00 <
 -17  -3   00.000.000.00 <
 -12  -2   00.000.000.00 o
   7   1   00.020.020.00 o
  14   2   00.000.000.00 <
  16   2   00.000.000.00 <
 -13  -3   10.000.000.00 <
  -8  -2   10.000.000.00 o
  13   1   10.000.000.00 o
  20   2   10.000.000.00 <
  -9  -3   20.000.000.00 <
   3  -1   20.020.020.00 o
  10   0   20.010.010.00 o
  17   1   20.000.000.00 o
  -5  -3   30.000.000.00 <
  -3  -3   30.000.000.00 o
   2  -2   30.000.000.00 o
   9  -1   30.000.000.00 o
  16   0   30.000.000.00 o
  23   1   30.000.000.00 o
   1  -3   40.000.000.00 <
  13  -1   40.000.000.00 o
  20   0   40.000.000.00 <
  22   0   40.000.000.00 <
   5  -3   50.000.000.00 o
   7  -3   50.000.000.00 o
  12  -2   50.000.000.00 o
  19  -1   50.000.000.00 o
  11  -3   60.000.000.00 <
  18  -2   60.000.000.00 <
 -20   2  -80.000.000.00 <
 -16   2  -70.000.000.00 <
 -11   3  -70.000.000.00 <
 -24   0  -60.000.000.00 <
 -19   1  -60.000.000.00 <
 -14   2  -60.000.000.00 <
  -7   3  -60.000.000.00 <
 -25  -1  -50.000.000.00 <
 -20   0  -50.000.000.00 <
 -15   1  -50.000.000.00 <
  -3   3  -50.000.000.00 <
 -21  -1  -40.000.000.00 <
 -16   0  -40.000.000.00 <
 -11   1  -40.000.000.00 o
   1   3  -40.000.000.00 o
 -22  -2  -30.000.000.00 <
 -17  -1  -30.000.000.00 <
 -12   0  -30.000.000.00 o
  -7   1  -30.010.000.00 o
   5   3  -30.000.000.00 <
 -18  -2  -20.000.000.00 <
 -13  -1  -20.000.000.00 o
  -8   0  -20.010.010.00 o
  -3   1  -20.020.020.00 o
   4   2  -20.000.000.00 o
   9   3  -20.000.000.00 <
  11   3  -20.000.000.00 o
 -19  -3  -10.000.000.00 <
 -14  -2  -10.000.000.00 o
  -9  -1  -10.000.000.00 o
   8   2  -10.000.000.00 o
  15   3  -10.000.000.00 <
 -15  -3   00.000.000.00 <
 -10  -2   00.000.000.00 o
  -5  -1   00.010.010.00 o
  12   2   00.000.000.00 o
  19   3   00.000.000.00 <
 -11  -3   10.000.000.00 <
  -6  -2   10.000.000.00 o
  -1  -1   10.000.010.00 o
  11   1   10.010.010.00 o
  16   2   10.000.000.00 <
  18   2   10.000.000.00 o
  -7  -3   20.000.000.00 <
  -2  -2   20.000.000.00 o
   3  -1   20.020.020.00 o
  15   1   20.000.000.00 <
  22   2   20.000.000.00 <
  -3  -3   30.000.000.00 o
   2  -2   30.000.000.00 o
  14   0   30.000.000.00 o
  19   1   30.000.000.00 o
  21   1   30.000.000.00 o
   1  -3   40.000.000.00 <
  13  -1   40.000.000.00 o
  18   0   40.000.000.00 o
  25   1   40.000.000.00 <
   7  -3   50.000.000.00 o
  12  -2   50.000.000.00 o
  17  -1   50.000.000.00 <
  22   0   50.000.000.00 o
  24   0   50.000.000.00 <
  11  -3   60.000.000.00 <
  16  -2   60.000.000.00 <
  21  -1   60.000.000.00 <
  20  -2   70.000.000.00 <
 -20   2  -80.000.000.00 <
 -21   1  -70.000.000.00 <
 -16   2  -70.000.000.00 <
 -11   3  -70.000.000.00 <
 -22   0  -60.000.000.00 <
 -17   1  -60.000.000.00 o
 -12   2  -60.000.000.00 <
  -7   3  -60.000.000.00 o
 -23  -1  -50.000.000.00 <
 -20   0  -50.000.000.00 <
  -3   3  -50.000.000.00 <
 -24  -2  -40.000.000.00 <
 -21  -1  -40.000.000.00 <
 -16   0  -40.000.000.00 o
 -11   1  -40.000.000.00 o
   1   3  -40.000.000.00 o
 -22  -2  -30.000.000.00 <
 -20  -2  -30.000.000.00 <
 -17  -1  -30.000.000.00 o
 -12   0  -30.000.000.00 o
  -7   1  -30.010.010.00 o
   5   3  -30.000.000.00 <
 -18  -2  -20.000.000.00 <
 -13  -1  -20.000.000.00 o
  -8   0  -20.010.010.00 o
  -3   1  -20.020.020.00 o
   9   3  -20.000.000.00 <
 -17  -3  -10.000.000.00 <
 -14  -2  -10.000.000.00 o
  -9  -1  -10.000.000.00 o
  -4   0  -10.040.030.00 o
  13   3  -10.000.000.00 <
 -15  -3   00.000.000.00 <
 -13  -3   00.000.000.00 <
 -10  -2   00.000.000.00 o
  -5  -1   00.000.000.00 o
  12   2   00.000.000.00 o
  17   3   00.000.000.00 <
  19   3   00.000.000.00 <
 -11  -3   10.000.000.00 <
  -6  -2   10.000.000.00 o
  -1  -1   10.000.000.00 o
   4   0   10.040.030.00 o
  16   2   10.000.000.00 <
  -7  -3   20.000.000.00 <
  -2  -2   20.000.000.00 o
   3  -1   20.010.020.00 o
   8   0   20.010.010.00 o
  20   2   20.000.000.00 <
  -3  -3   30.000.000.00 o
   2  -2   30.000.000.00 o
   7  -1   30.010.010.00 o
  19   1   30.000.000.00 o
  24   2   30.000.000.00 <
   1  -3   40.000.000.00 o
   3  -3   40.000.000.00 <
  18   0   40.000.000.00 o
  23   1   40.000.000.00 <
   7  -3   50.000.000.00 <
  12  -2   50.000.000.00 o
  17  -1   50.000.000.00 <
  22   0   50.000.000.00 <
  11  -3   60.000.000.00 <
  16  -2   60.000.000.00 <
  21  -1   60.000.000.00 <
  20  -2   70.000.000.00 <
 -20   2  -80.000.000.00 <
 -21   1  -70.000.000.00 o
 -16   2  -70.000.000.00 <
 -11   3  -70.000.000.00 <
 -25  -1  -60.000.000.00 <
 -22   0  -60.000.000.00 <
 -17   1  -60.000.000.00 <
 -12   2  -60.000.000.00 <
  -7   3  -60.000.000.00 <
 -23  -1  -50.000.000.00 <
 -18   0  -50.000.000.00 o
 -13   1  -50.000.000.00 o
  -8   2  -50.000.000.00 <
  -3   3  -50.000.000.00 <
 -22  -2  -40.000.000.00 <
 -19  -1  -40.000.000.00 <
 -14   0  -40.000.000.00 o
   1   3  -40.000.000.00 o
 -20  -2  -30.000.000.00 <
 -15  -1  -30.000.000.00 o
  -2   2  -30.000.000.00 o
   5   3  -30.000.000.00 <
 -19  -3  -20.000.000.00 <
 -16  -2  -20.000.000.00 <
  -3   1  -20.020.020.00 o
   2   2  -20.000.000.00 o
   7   3  -20.000.000.00 <
   9   3  -20.000.000.00 <
 -17  -3  -10.000.000.00 <
 -12  -2  -10.000.000.00 o
   1   1  -10.000.010.00 o
   6   2  -10.000.000.00 o
  11   3  -10.000.000.00 <
  13   3  -10.000.000.00 <
 -13  -3   00.000.000.00 <
   5   1   00.000.000.00 o
  10   2   00.000.000.00 o
  15   3   00.000.000.00 <
  17   3   00.000.000.00 <
  -9  -3   10.000.000.00 <
  -1  -1   10.000.010.00 o
   4   0   10.040.030.00 o
   9   1   10.000.000.00 o
  14   2   10.000.000.00 <
  19   3   10.000.000.00 <
  -5  -3   20.000.000.00 <
   3  -1   20.020.020.00 o
   8   0   20.010.010.00 o
  13   1   20.000.000.00 o
  18   2   20.000.000.00 <
  -1  -3   30.000.000.00 <
   2  -2   30.000.000.00 o
   7  -1   30.010.000.00 o
  12   0   30.000.000.00 o
  17   1   30.000.000.00 o
  22   2   30.000.000.00 <
  24   2   30.000.000.00 <
   3  -3   40.000.000.00 <
  11  -1   40.000.000.00 o
  16   0   40.000.000.00 <
  21   1   40.000.000.00 <
   7  -3   50.000.000.00 <
  10  -2   50.000.000.00 o
  15  -1   50.000.000.00 <
  20   0   50.000.000.00 <
  25   1   50.000.000.00 <
  11  -3   60.000.000.00 <
  14  -2   60.000.000.00 <
  16  -2   60.000.000.00 <
  19  -1   60.000.000.00 o
  24   0   60.000.000.00 <
  20  -2   70.000.000.00 <
 -18   2  -80.000.000.00 <
 -19   1  -70.000.000.00 <
 -16   2  -70.000.000.00 <
 -11   3  -70.000.000.00 <
 -25  -1  -60.000.000.00 <
 -20   0  -60.000.000.00 <
 -17   1  -60.000.000.00 <
 -12   2  -60.000.000.00 <
  -7   3  -60.000.000.00 o
 -21  -1  -50.000.000.00 <
 -13   1  -50.000.000.00 o
  -8   2  -50.000.000.00 <
  -3   3  -50.000.000.00 <
 -22  -2  -40.000.000.00 <
 -17  -1  -40.000.000.00 <
 -14   0  -40.000.000.00 o
  -1   3  -40.000.000.00 <
 -18  -2  -30.000.000.00 <
 -15  -1  -30.000.000.00 o
  -2   2  -30.000.000.00 o
   3   3  -30.000.000.00 o
 -19  -3  -20.000.000.00 <
 -17  -3  -20.000.000.00 <
 -14  -2  -20.000.000.00 <
 -11  -1  -20.000.000.00 o
  -3   1  -20.020.020.00 o
   2   2  -20.000.000.00 o
   7   3  -20.000.000.00 <
 -15  -3  -10.000.000.00 <
   1   1  -10.000.000.00 o
   6   2  -10.000.000.00 o
  11   3  -10.000.000.00 <
 -11  -3   00.000.000.00 <
  -8  -2   00.000.000.00 o
  15   3   00.000.000.00 <
  -7  -3   10.000.000.00 <
  -4  -2   10.000.000.00 o
  19   3   10.000.000.00 <
  -5  -3   20.000.000.00 <
   3  -1   20.020.020.00 o
  18   2   20.000.000.00 <
  -1  -3   30.000.000.00 <
   7  -1   30.000.000.00 o
  20   2   30.000.000.00 <
  22   2   30.000.000.00 <
   3  -3   40.000.000.00 <
  11  -1   40.000.000.00 o
  19   1   40.000.000.00 <
  24   2   40.000.000.00 <
   7  -3   50.000.000.00 o
  10  -2   50.000.000.00 o
  15  -1   50.000.000.00 <
  20   0   50.000.000.00 <
  23   1   50.000.000.00 <
  25   1   50.000.000.00 <
  11  -3   60.000.000.00 <
  14  -2   60.000.000.00 <
  19  -1   60.000.000.00 <
  24   0   60.000.000.00 <
  18  -2   70.000.000.00 <
 -21   1  -80.000.000.00 <
 -18   2  -80.000.000.00 <
 -25  -1  -70.000.000.00 <
 -22   0  -70.000.000.00 <
 -19   1  -70.000.000.00 <
 -14   2  -70.000.000.00 <
 -11   3  -70.000.000.00 <
 -23  -1  -60.000.000.00 <
 -20   0  -60.000.000.00 o
 -12   2  -60.000.000.00 o
  -7   3  -60.000.000.00 o
 -16   0  -50.000.000.00 o
 -13   1  -50.000.000.00 o
  -8   2  -50.000.000.00 <
  -5   3  -50.000.000.00 o
 -20  -2  -40.000.000.00 <
 -17  -1  -40.000.000.00 <
  -9   1  -40.010.010.00 o
  -1   3  -40.000.000.00 <
 -10   0  -30.000.000.00 o
  -2   2  -30.000.000.00 o
   3   3  -30.000.000.00 o
 -17  -3  -20.000.000.00 <
 -14  -2  -20.000.000.00 <
  -3   1  -20.020.020.00 o
   2   2  -20.000.000.00 o
 -13  -3  -10.000.000.00 <
 -10  -2  -10.000.000.00 <
  -7  -1  -10.020.020.00 o
   9   3  -10.000.000.00 <
 -11  -3   00.000.000.00 <
   8   2   00.000.000.00 o
  13   3   00.000.000.00 <
  -7  -3   10.000.000.00 <
  -4  -2   10.000.000.00 o
  12   2   10.000.000.00 o
  17   3   10.000.000.00 <
  -3  -3   20.000.000.00 <
   0  -2   20.000.000.00 <
   3  -1   20.020.020.00 o
  11   1   20.000.000.00 o
  16   2   20.000.000.00 <
  -1  -3   30.000.000.00 <
   7  -1   30.010.010.00 o
  15   1   30.000.000.00 <
  20   2   30.000.000.00 <
   3  -3   40.000.000.00 <
  14   0   40.000.000.00 o
  19   1   40.000.000.00 <
  24   2   40.000.000.00 <
   7  -3   50.000.000.00 o
  10  -2   50.000.000.00 o
  18   0   50.000.000.00 o
  23   1   50.000.000.00 <
  11  -3   60.000.000.00 <
  14  -2   60.000.000.00 <
  22   0   60.000.000.00 <
  18  -2   70.000.000.00 <
  21  -1   70.000.000.00 <
 -21   1  -80.000.000.00 <
 -18   2  -80.000.000.00 <
 -25  -1  -70.000.000.00 <
 -22   0  -70.000.000.00 <
 -14   2  -70.000.000.00 <
 -11   3  -70.000.000.00 <
 -21  -1  -60.000.000.00 <
 -18   0  -60.000.000.00 o
 -15   1  -60.000.000.00 o
 -12   2  -60.000.000.00 o
  -7   3  -60.000.000.00 o
 -22  -2  -50.000.000.00 <
 -19  -1  -50.000.000.00 <
 -16   0  -50.000.000.00 o
  -8   2  -50.000.000.00 <
  -5   3  -50.000.000.00 o
  -9   1  -40.010.010.00 o
  -1   3  -40.000.000.00 <
 -16  -2  -30.000.000.00 o
 -13  -1  -30.000.000.00 o
  -2   2  -30.000.000.00 o
   3   3  -30.000.000.00 o
 -15  -3  -20.000.000.00 <
  -3   1  -20.020.020.00 o
   5   3  -20.000.000.00 <
 -13  -3  -10.000.000.00 <
 -10  -2  -10.000.000.00 <
  -7  -1  -10.020.020.00 o
   4   2  -10.000.000.00 o
   9   3  -10.000.000.00 <
  -9  -3   00.000.000.00 <
   8   2   00.000.000.00 o
  13   3   00.000.000.00 <
  -7  -3   10.000.000.00 <
  -4  -2   10.000.000.00 o
   7   1   10.020.020.00 o
  12   2   10.000.000.00 o
  15   3   10.000.000.00 <
  -3  -3   20.000.000.00 <
   0  -2   20.000.000.00 o
   3  -1   20.010.020.00 o
  11   1   20.000.000.00 o
  14   2   20.000.000.00 <
  19   3   20.000.000.00 <
  10   0   30.000.000.00 o
  18   2   30.000.000.00 <
   3  -3   40.000.000.00 <
  14   0   40.000.000.00 o
  17   1   40.000.000.00 <
  22   2   40.000.000.00 <
   7  -3   50.000.000.00 o
  10  -2   50.000.000.00 o
  13  -1   50.000.000.00 o
  18   0   50.000.000.00 o
  21   1   50.000.000.00 <
  11  -3   60.000.000.00 <
  14  -2   60.000.000.00 <
  17  -1   60.000.000.00 <
  20   0   60.000.000.00 o
  25   1   60.000.000.00 <
  13  -3   70.000.000.00 <
  18  -2   70.000.000.00 <
  21  -1   70.000.000.00 <
 -21   1  -80.000.000.00 <
 -23  -1  -70.000.000.00 <
 -20   0  -70.000.000.00 <
 -17   1  -70.000.000.00 <
 -14   2  -70.000.000.00 <
 -11   3  -70.000.000.00 <
 -21  -1  -60.000.000.00 <
 -18   0  -60.000.000.00 o
 -15   1  -60.000.000.00 o
  -7   3  -60.000.000.00 o
 -20  -2  -50.000.000.00 <
  -8   2  -50.000.000.00 <
  -5   3  -50.000.000.00 o
 -18  -2  -40.000.000.00 <
 -15  -1  -40.000.000.00 o
 -12   0  -40.000.000.00 o
  -9   1  -40.010.010.00 o
  -1   3  -40.000.000.00 <
 -17  -3  -30.000.000.00 <
  -2   2  -30.000.000.00 o
   1   3  -30.000.000.00 o
 -15  -3  -20.000.000.00 <
 -12  -2  -20.000.000.00 <
  -9  -1  -20.010.010.00 o
  -6   0  -20.060.050.00 o
  -3   1  -20.020.020.00 o
   5   3  -20.000.000.00 o
 -11  -3  -10.000.000.00 <
   4   2  -10.000.000.00 o
  -9  -3   00.000.000.00 <
  -6  -2   00.000.000.00 <
  -3  -1   00.000.000.00 o
  11   3   00.000.000.00 <
  -5  -3   10.000.000.00 o
   7   1   10.020.020.00 o
  10   2   10.000.000.00 o
  15   3   10.000.000.00 <
  -3  -3   20.000.000.00 <
   0  -2   20.000.000.00 <
   3  -1   20.020.020.00 o
  14   2   20.000.000.00 <
  17   3   20.000.000.00 <
  19   3   20.000.000.00 <
   1  -3   30.000.000.00 o
  10   0   30.000.000.00 o
  13   1   30.000.000.00 o
  18   2   30.000.000.00 o
  17   1   40.000.000.00 <
  20   2   40.000.000.00 <
   7  -3   50.000.000.00 o
  10  -2   50.000.000.00 o
  13  -1   50.000.000.00 o
  16   0   50.000.000.00 o
  21   1   50.000.000.00 <
  11  -3   60.000.000.00 <
  14  -2   60.000.000.00 <
  17  -1   60.000.000.00 o
  20   0   60.000.000.00 o
  23   1   60.000.000.00 <
  13  -3   70.000.000.00 <
  16  -2   70.000.000.00 o
 -22   0  -80.000.000.00 <
 -19   1  -80.000.000.00 <
 -16   2  -80.000.000.00 <
 -23  -1  -70.000.000.00 <
 -20   0  -70.000.000.00 <
 -17   1  -70.000.000.00 <
 -14   2  -70.000.000.00 <
 -11   3  -70.000.000.00 <
 -22  -2  -60.000.000.00 <
 -19  -1  -60.000.000.00 <
  -7   3  -60.000.000.00 <
 -20  -2  -50.000.000.00 <
 -17  -1  -50.000.000.00 <
 -14   0  -50.000.000.00 o
 -11   1  -50.000.000.00 <
  -8   2  -50.000.000.00 <
  -5   3  -50.000.000.00 o
 -16  -2  -40.000.000.00 <
  -9   1  -40.010.010.00 o
 -17  -3  -30.000.000.00 <
 -14  -2  -30.000.000.00 <
 -11  -1  -30.000.000.00 o
  -2   2  -30.000.000.00 o
   1   3  -30.000.000.00 <
 -13  -3  -20.000.000.00 <
  -9  -1  -20.010.010.00 o
  -6   0  -20.060.060.00 o
  -3   1  -20.020.020.00 o
   0   2  -20.000.000.00 <
 -11  -3  -10.000.000.00 <
  -8  -2  -10.000.000.00 o
   4   2  -10.000.000.00 o
   7   3  -10.000.000.00 <
  -3  -1   00.000.000.00 o
   3   1   00.000.000.00 o
   6   2   00.000.000.00 o
  11   3   00.000.000.00 <
  -5  -3   10.000.000.00 <
  -2  -2   10.000.000.00 o
  10   2   10.000.000.00 o
  13   3   10.000.000.00 <
   0  -2   20.000.000.00 <
   3  -1   20.020.020.00 o
   6   0   20.050.050.00 o
   9   1   20.010.010.00 o
  17   3   20.000.000.00 <
   1  -3   30.000.000.00 o
   4  -2   30.000.000.00 o
  13   1   30.000.000.00 o
  16   2   30.000.000.00 <
   9  -1   40.010.010.00 o
  12   0   40.000.000.00 o
  15   1   40.000.000.00 o
  20   2   40.000.000.00 <
   7  -3   50.000.000.00 o
  10  -2   50.000.000.00 o
  13  -1   50.000.000.00 o
  16   0   50.000.000.00 o
  19   1   50.000.000.00 <
  22   2   50.000.000.00 <
  11  -3   60.000.000.00 <
  23   1   60.000.000.00 <
  13  -3   70.000.000.00 <
  16  -2   70.000.000.00 <
  19  -1   70.000.000.00 <
  22   0   70.000.000.00 <
  25   1   70.000.000.00 <
 -18   2  -90.000.000.00 <
 -23  -1  -80.000.000.00 <
 -22   0  -80.000.000.00 <
 -19   1  -80.000.000.00 o
 -16   2  -80.000.000.00 <
 -21  -1  -70.000.000.00 <
 -14   2  -70.000.000.00 <
 -11   3  -70.000.000.00 <
 -19  -1  -60.000.000.00 <
 -16   0  -60.000.000.00 o
  -7   3  -60.000.000.00 <
 -18  -2  -50.000.000.00 <
 -14   0  -50.000.000.00 o
 -11   1  -50.000.000.00 <
  -8   2  -50.000.000.00 <
  -5   3  -50.000.000.00 o
 -17  -3  -40.000.000.00 <
 -16  -2  -40.000.000.00 <
 -13  -1  -40.000.000.00 o
 -15  -3  -30.000.000.00 <
 -11  -1  -30.000.000.00 o
   1   3  -30.000.000.00 <
 -13  -3  -20.000.000.00 <
 -10  -2  -20.000.000.00 o
  -3   1  -20.020.020.00 o
   0   2  -20.000.000.00 <
   3   3  -20.000.000.00 <
  -8  -2  -10.000.000.00 o
   7   3  -10.000.000.00 <
  -7  -3   00.000.000.00 <
   3   1   00.000.000.00 o
   6   2   00.000.000.00 o
   9   3   00.000.000.00 <
  -5  -3   10.000.000.00 <
  -2  -2   10.000.000.00 o
  13   3   10.000.000.00 <
  -1  -3   20.000.000.00 <
   3  -1   20.020.020.00 o
   6   0   20.060.060.00 o
   9   1   20.010.010.00 o
  12   2   20.000.000.00 <
  15   3   20.000.000.00 <
   1  -3   30.000.000.00 o
   4  -2   30.000.000.00 o
   5  -3   40.000.000.00 o
   9  -1   40.010.010.00 o
  12   0   40.000.000.00 o
  15   1   40.000.000.00 o
  18   2   40.000.000.00 <
   7  -3   50.000.000.00 o
  10  -2   50.000.000.00 o
  22   2   50.000.000.00 <
  11  -3   60.000.000.00 o
  12  -2   60.000.000.00 o
  15  -1   60.000.000.00 o
  18   0   60.000.000.00 o
  21   1   60.000.000.00 <
  13  -3   70.000.000.00 <
  16  -2   70.000.000.00 <
  19  -1   70.000.000.00 o
  22   0   70.000.000.00 <
  25   1   70.000.000.00 <
  18  -2   80.000.000.00 <
  21  -1   80.000.000.00 <
 -18   2  -90.000.000.00 <
 -23  -1  -80.000.000.00 <
 -20   0  -80.000.000.00 <
 -16   2  -80.000.000.00 <
 -18   0  -70.000.000.00 <
 -15   1  -70.000.000.00 o
 -20  -2  -60.000.000.00 <
 -16   0  -60.000.000.00 o
 -13   1  -60.000.000.00 <
 -10   2  -60.000.000.00 <
  -7   3  -60.000.000.00 o
 -18  -2  -50.000.000.00 <
 -15  -1  -50.000.000.00 o
 -11   1  -50.000.000.00 <
  -8   2  -50.000.000.00 <
  -5   3  -50.000.000.00 o
 -17  -3  -40.000.000.00 <
 -13  -1  -40.000.000.00 <
  -3   3  -40.000.000.00 <
 -12  -2  -30.000.000.00 <
  -8   0  -30.000.000.00 o
   1   3  -30.000.000.00 <
 -11  -3  -20.000.000.00 <
 -10  -2  -20.000.000.00 o
  -3   1  -20.020.020.00 o
   0   2  -20.000.000.00 <
   3   3  -20.000.000.00 <
  -9  -3  -10.000.000.00 <
  -5  -1  -10.000.000.00 o
   5   3  -10.000.000.00 <
  -7  -3   00.000.000.00 <
  -4  -2   00.000.000.00 o
   9   3   00.000.000.00 <
  -2  -2   10.000.000.00 o
   8   2   10.000.000.00 o
  11   3   10.000.000.00 <
  -1  -3   20.000.000.00 <
   3  -1   20.020.020.00 o
  15   3   20.000.000.00 <
   1  -3   30.000.000.00 o
   4  -2   30.000.000.00 <
  11   1   30.000.000.00 o
  14   2   30.000.000.00 <
  17   3   30.000.000.00 <
   5  -3   40.000.000.00 o
   9  -1   40.010.010.00 o
   7  -3   50.000.000.00 o
  10  -2   50.000.000.00 o
  14   0   50.000.000.00 o
  17   1   50.000.000.00 <
  20   2   50.000.000.00 <
  11  -3   60.000.000.00 o
  12  -2   60.000.000.00 o
  15  -1   60.000.000.00 o
  22   2   60.000.000.00 <
  13  -3   70.000.000.00 <
  16  -2   70.000.000.00 <
  17  -1   70.000.000.00 o
  20   0   70.000.000.00 <
  23   1   70.000.000.00 <
  18  -2   80.000.000.00 <
  21  -1   80.000.000.00 <
 -18   2  -90.000.000.00 <
 -21  -1  -80.000.000.00 <
 -20   0  -80.000.000.00 <
 -17   1  -80.000.000.00 o
 -16   2  -80.000.000.00 <
 -19  -1  -70.000.000.00 <
 -18   0  -70.000.000.00 <
 -15   1  -70.000.000.00 o
 -11   3  -70.000.000.00 <
 -18  -2  -60.000.000.00 <
 -17  -1  -60.000.000.00 <
 -13   1  -60.000.000.00 <
 -10   2  -60.000.000.00 <
 -16  -2  -50.000.000.00 <
 -15  -1  -50.000.000.00 <
  -8   2  -50.000.000.00 <
  -5   3  -50.000.000.00 o
 -15  -3  -40.000.000.00 <
 -14  -2  -40.000.000.00 <
 -10   0  -40.000.000.00 o
  -3   3  -40.000.000.00 <
 -13  -3  -30.000.000.00 <
 -12  -2  -30.000.000.00 o
 -11  -3  -20.000.000.00 <
  -7  -1  -20.000.000.00 <
  -3   1  -20.020.020.00 o
   0   2  -20.000.000.00 <
   3   3  -20.000.000.00 <
   2   2  -10.000.000.00 o
   5   3  -10.000.000.00 <
  -5  -3   00.000.000.00 <
  -4  -2   00.000.000.00 o
   7   3   00.000.000.00 <
  -3  -3   10.000.000.00 <
   5   1   10.000.000.00 o
   8   2   10.000.000.00 o
  11   3   10.000.000.00 <
  -1  -3   20.000.000.00 <
   3  -1   20.020.020.00 o
  10   2   20.000.000.00 <
  13   3   20.000.000.00 <
   4  -2   30.000.000.00 <
   8   0   30.000.000.00 o
   5  -3   40.000.000.00 o
   9  -1   40.010.010.00 o
  13   1   40.000.000.00 <
  16   2   40.000.000.00 <
   7  -3   50.000.000.00 o
  10  -2   50.000.000.00 o
  11  -1   50.000.000.00 <
  14   0   50.000.000.00 o
  18   2   50.000.000.00 <
  11  -3   60.000.000.00 <
  12  -2   60.000.000.00 <
  16   0   60.000.000.00 o
  19   1   60.000.000.00 <
  22   2   60.000.000.00 <
  13  -3   70.000.000.00 <
  17  -1   70.000.000.00 <
  20   0   70.000.000.00 <
  21   1   70.000.000.00 <
  18  -2   80.000.000.00 <
  22   0   80.000.000.00 <
 -19   1  -90.000.000.00 <
 -21  -1  -80.000.000.00 <
 -17   1  -80.000.000.00 o
 -20  -2  -70.000.000.00 <
 -19  -1  -70.000.000.00 <
 -15   1  -70.000.000.00 o
 -12   2  -70.000.000.00 o
 -18  -2  -60.000.000.00 <
 -14   0  -60.000.000.00 <
 -10   2  -60.000.000.00 <
 -16  -2  -50.000.000.00 <
 -12   0  -50.000.000.00 o
  -8   2  -50.000.000.00 <
  -5   3  -50.000.000.00 o
 -15  -3  -40.000.000.00 <
 -10   0  -40.000.000.00 o
  -3   3  -40.000.000.00 <
  -9  -1  -30.000.000.00 o
  -5   1  -30.000.000.00 o
  -1   3  -30.000.000.00 o
  -8  -2  -20.000.000.00 o
  -7  -1  -20.000.000.00 <
  -3   1  -20.020.020.00 o
  -7  -3  -10.000.000.00 <
  -6  -2  -10.000.000.00 <
   2   2  -10.000.000.00 o
   5   3  -10.000.000.00 o
  -5  -3   00.000.000.00 <
   4   2   00.000.000.00 o
   7   3   00.000.000.00 <
  -3  -3   10.000.000.00 <
   9   3   10.000.000.00 <
   3  -1   20.020.020.00 o
   7   1   20.000.000.00 <
  10   2   20.000.000.00 o
   3  -3   30.000.000.00 <
   4  -2   30.000.000.00 <
  12   2   30.000.000.00 <
  15   3   30.000.000.00 <
   5  -3   40.000.000.00 o
  10   0   40.000.000.00 o
  17   3   40.000.000.00 <
   7  -3   50.000.000.00 o
  11  -1   50.000.000.00 <
  15   1   50.000.000.00 o
  18   2   50.000.000.00 <
  11  -3   60.000.000.00 <
  12  -2   60.000.000.00 <
  16   0   60.000.000.00 o
  20   2   60.000.000.00 <
  13  -3   70.000.000.00 <
  14  -2   70.000.000.00 <
  17  -1   70.000.000.00 o
  18   0   70.000.000.00 <
  21   1   70.000.000.00 <
  18  -2   80.000.000.00 <
  19  -1   80.000.000.00 o
  23   1   80.000.000.00 <
 -20   0  -90.000.000.00 <
 -19   1  -90.000.000.00 <
 -16   2  -90.000.000.00 <
 -18   0  -80.000.000.00 <
 -17   1  -80.000.000.00 o
 -14   2  -80.000.000.00 <
 -16   0  -70.000.000.00 <
 -12   2  -70.000.000.00 o
 -15  -1  -60.000.000.00 o
 -14   0  -60.000.000.00 <
 -10   2  -60.000.000.00 <
 -13  -1  -50.000.000.00 <
 -12   0  -50.000.000.00 o
  -8   2  -50.000.000.00 <
  -5   3  -50.000.000.00 o
 -13  -3  -40.000.000.00 <
 -12  -2  -40.000.000.00 o
 -11  -1  -40.000.000.00 <
  -3   3  -40.000.000.00 <
 -11  -3  -30.000.000.00 <
 -10  -2  -30.000.000.00 o
  -9  -1  -30.000.000.00 o
  -5   1  -30.000.000.00 o
  -1   3  -30.000.000.00 o
  -9  -3  -20.000.000.00 <
  -8  -2  -20.000.000.00 o
  -3   1  -20.020.020.00 o
   1   3  -20.000.000.00 <
  -7  -3  -10.000.000.00 <
  -6  -2  -10.000.000.00 o
   2   2  -10.000.000.00 o
  -5  -3   00.000.000.00 <
   4   2   00.000.000.00 o
   7   3   00.000.000.00 o
   9   3   10.000.000.00 <
   2  -2   20.010.010.00 o
   3  -1   20.020.020.00 o
   7   1   20.000.000.00 <
  11   3   20.000.000.00 <
   3  -3   30.000.000.00 <
   4  -2   30.000.000.00 <
   9   1   30.000.000.00 o
  12   2   30.000.000.00 o
   5  -3   40.000.000.00 o
  10   0   40.000.000.00 o
  14   2   40.000.000.00 o
  17   3   40.000.000.00 <
   7  -3   50.000.000.00 o
  11  -1   50.000.000.00 <
  12   0   50.000.000.00 o
  15   1   50.000.000.00 o
  16   2   50.000.000.00 <
  11  -3   60.000.000.00 <
  12  -2   60.000.000.00 <
  13  -1   60.000.000.00 <
  17   1   60.000.000.00 <
  20   2   60.000.000.00 <
  13  -3   70.000.000.00 <
  14  -2   70.000.000.00 <
  18   0   70.000.000.00 <
  19   1   70.000.000.00 <
  19  -1   80.000.000.00 <
  20   0   80.000.000.00 <
  23   1   80.000.000.00 <
 -21  -1  -90.000.000.00 <
 -20   0  -90.000.000.00 <
 -16   2  -90.000.000.00 <
 -20  -2  -80.000.000.00 <
 -19  -1  -80.000.000.00 <
 -18   0  -80.000.000.00 <
 -14   2  -80.000.000.00 <
 -18  -2  -70.000.000.00 <
 -17  -1  -70.000.000.00 <
 -12   2  -70.000.000.00 o
 -16  -2  -60.000.000.00 <
 -15  -1  -60.000.000.00 o
 -10   2  -60.000.000.00 <
 -15  -3  -50.000.000.00 <
 -14  -2  -50.000.000.00 <
 -13  -1  -50.000.000.00 o
  -8   2  -50.000.000.00 <
 -13  -3  -40.000.000.00 <
 -12  -2  -40.000.000.00 <
  -7   1  -40.000.000.00 o
  -3   3  -40.000.000.00 <
 -11  -3  -30.000.000.00 <
 -10  -2  -30.000.000.00 <
  -5   1  -30.000.000.00 o
  -1   3  -30.000.000.00 o
  -9  -3  -20.000.000.00 <
  -3   1  -20.020.020.00 o
   1   3  -20.000.000.00 <
   3   3  -10.000.000.00 <
   4   2   00.000.000.00 o
  -1  -3   10.000.000.00 <
   1  -1   10.000.000.00 <
   6   2   10.000.000.00 <
   1  -3   20.000.000.00 <
   2  -2   20.010.010.00 o
   3  -1   20.020.020.00 o
   8   2   20.000.000.00 o
  11   3   20.000.000.00 <
   3  -3   30.000.000.00 <
   4  -2   30.000.000.00 <
   9   1   30.000.000.00 o
  13   3   30.000.000.00 <
   5  -3   40.000.000.00 o
  11   1   40.000.000.00 <
  15   3   40.000.000.00 <
  12   0   50.000.000.00 o
  16   2   50.000.000.00 <
  11  -3   60.000.000.00 <
  12  -2   60.000.000.00 <
  13  -1   60.000.000.00 <
  14   0   60.000.000.00 <
  18   2   60.000.000.00 <
  13  -3   70.000.000.00 <
  14  -2   70.000.000.00 <
  15  -1   70.000.000.00 o
  19   1   70.000.000.00 <
  20   2   70.000.000.00 <
  16  -2   80.000.000.00 <
  20   0   80.000.000.00 <
  21   1   80.000.000.00 <
 -19   1 -100.000.000.00 o
 -17   1  -90.000.000.00 <
 -16   2  -90.000.000.00 <
 -15   1  -80.000.000.00 o
 -14   2  -80.000.000.00 <
 -13   1  -70.000.000.00 o
 -12   2  -70.000.000.00 o
 -11   1  -60.000.000.00 o
 -10   2  -60.000.000.00 <
  -9   1  -50.000.000.00 o
  -8   2  -50.000.000.00 <
  -7   1  -40.000.000.00 o
  -5   1  -30.000.000.00 o
  -1   3  -30.000.000.00 o
  -3   1  -20.020.020.00 o
   1   3  -20.000.000.00 <
  -5  -3  -10.000.000.00 <
   3   3  -10.000.000.00 <
  -3  -3   00.000.000.00 <
   5   3   00.000.000.00 <
  -1  -3   10.000.000.00 <
   0  -2   10.000.000.00 <
   1  -1   10.000.000.00 <
   7   3   10.000.000.00 <
   1  -3   20.000.000.00 <
   2  -2   20.000.010.00 o
   3  -1   20.020.020.00 o
   8   2   20.000.000.00 o
   9   3   20.000.000.00 <
   3  -3   30.000.000.00 <
   4  -2   30.000.000.00 <
  10   2   30.000.000.00 <
   5  -3   40.000.000.00 o
  11   1   40.000.000.00 <
  12   2   40.000.000.00 o
  15   3   40.000.000.00 <
  13   1   50.000.000.00 <
  14   0   60.000.000.00 <
  15   1   60.000.000.00 o
  13  -3   70.000.000.00 <
  14  -2   70.000.000.00 <
  15  -1   70.000.000.00 o
  16   0   70.000.000.00 <
  20   2   70.000.000.00 <
  16  -2   80.000.000.00 <
  17  -1   80.000.000.00 o
  18   0   80.000.000.00 <
  18  -2   90.000.000.00 <
  19  -1   90.000.000.00 <
 -21  -1 -100.000.000.00 <
 -20   0 -100.000.000.00 <
 -19   1 -100.000.000.00 o
 -19  -1  -90.000.000.00 <
 -18   0  -90.000.000.00 <
 -17   1  -90.000.000.00 <
 -16   2  -90.000.000.00 <
 -18  -2  -80.000.000.00 <
 -17  -1  -80.000.000.00 <
 -16   0  -80.000.000.00 o
 -15   1  -80.000.000.00 o
 -14   2  -80.000.000.00 <
 -16  -2  -70.000.000.00 <
 -15  -1  -70.000.000.00 o
 -14   0  -70.000.000.00 <
 -13   1  -70.000.000.00 o
 -12   2  -70.000.000.00 o
 -15  -3  -60.000.000.00 <
 -14  -2  -60.000.000.00 <
 -13  -1  -60.000.000.00 <
 -12   0  -60.000.000.00 o
 -11   1  -60.000.000.00 o
 -10   2  -60.000.000.00 <
 -13  -3  -50.000.000.00 <
 -12  -2  -50.000.000.00 <
  -9   1  -50.000.000.00 o
  -8   2  -50.000.000.00 <
 -11  -3  -40.000.000.00 <
 -10  -2  -40.000.000.00 <
  -7   1  -40.000.000.00 o
  -9  -3  -30.000.000.00 <
  -8  -2  -30.000.000.00 o
  -5   1  -30.000.000.00 o
  -7  -3  -20.000.000.00 <
  -6  -2  -20.000.000.00 o
  -3   1  -20.020.020.00 o
  -5  -3  -10.000.000.00 <
  -4  -2  -10.000.000.00 o
   3   3  -10.000.000.00 <
  -3  -3   00.000.000.00 <
  -2  -2   00.000.000.00 <
  -1  -1   00.000.000.00 o
   5   3   00.000.000.00 <
  -1  -3   10.000.000.00 <
   0  -2   10.000.000.00 <
   1  -1   10.000.000.00 o
   7   3   10.000.000.00 o
   1  -3   20.000.000.00 <
   2  -2   20.010.010.00 o
   3  -1   20.020.020.00 o
   9   3   20.000.000.00 <
   3  -3   30.000.000.00 <
   4  -2   30.000.000.00 <
  11   3   30.000.000.00 <
  12   2   40.000.000.00 o
  13   3   40.000.000.00 <
  14   2   50.000.000.00 <
  15   3   50.000.000.00 <
  11  -3   60.000.000.00 <
  15   1   60.000.000.00 o
  16   2   60.000.000.00 <
  13  -3   70.000.000.00 <
  14  -2   70.000.000.00 <
  15  -1   70.000.000.00 o
  16   0   70.000.000.00 <
  17   1   70.000.000.00 <
  18   2   70.000.000.00 <
  16  -2   80.000.000.00 <
  17  -1   80.000.000.00 o
  18   0   80.000.000.00 <
  19   1   80.000.000.00 <
  18  -2   90.000.000.00 <
  19  -1   90.000.000.00 <
  20   0   90.000.000.00 <
  21   1   90.000.000.00 <
 -17  -1  -80.000.000.00 <
 -16   0  -80.000.000.00 o
 -15   1  -80.000.000.00 o
 -15  -1  -70.000.000.00 <
 -14   0  -70.000.000.00 <
 -13   1  -70.000.000.00 o
 -14  -2  -60.000.000.00 <
 -13  -1  -60.000.000.00 <
 -12   0  -60.000.000.00 o
 -11   1  -60.000.000.00 o
 -12  -2  -50.000.000.00 <
 -11  -1  -50.000.000.00 <
 -10   0  -50.000.000.00 o
  -9   1  -50.000.000.00 o
 -10  -2  -40.000.000.00 <
  -9  -1  -40.010.010.00 o
  -8   0  -40.000.000.00 o
  -7   1  -40.000.000.00 o
  -8  -2  -30.000.000.00 o
  -7  -1  -30.010.010.00 o
  -6   0  -30.000.000.00 o
  -5   1  -30.000.000.00 o
  -4   2  -30.000.000.00 o
  -6  -2  -20.000.000.00 o
  -5  -1  -20.020.010.00 o
  -4   0  -20.000.000.00 o
  -3   1  -20.020.020.00 o
  -4  -2  -10.000.000.00 o
  -3  -1  -10.000.000.00 <
  -1   1  -10.000.000.00 o
  -2  -2   00.000.000.00 o
  -1  -1   00.000.000.00 o
   1   1   00.000.000.00 o
   0  -2   10.000.000.00 o
   1  -1   10.000.000.00 o
   2   0   10.000.000.00 o
   3   1   10.000.000.00 <
   2  -2   20.010.010.00 o
   3  -1   20.020.020.00 o
   4   0   20.000.000.00 o
   4  -2   30.000.000.00 o
   5  -1   30.000.000.00 o
   6   0   30.000.000.00 o
  13   3   40.000.000.00 <
  15   3   50.000.000.00 <
  13  -3   70.000.000.00 <
  18   2   70.000.000.00 <
  20   2   80.000.000.00 <
  18  -2   90.000.000.00 <
  19  -1   90.000.000.00 o
  20   0   90.000.000.00 <
  21   1   90.000.000.00 <
 -19  -1 -100.000.000.00 o
 -16   2 -100.000.000.00 <
 -18  -2  -90.000.000.00 <
 -16  -2  -80.000.000.00 <
 -11   3  -80.000.000.00 <
 -13  -3  -60.000.000.00 <
 -11  -3  -50.000.000.00 <
  -7   1  -40.010.010.00 o
  -6   0  -30.000.000.00 o
  -5   1  -30.000.000.00 o
  -4   2  -30.000.000.00 o
  -4   0  -20.000.000.00 o
  -3   1  -20.020.020.00 o
  -2   2  -20.010.010.00 o
  -3  -1  -10.000.000.00 <
  -1   1  -10.000.000.00 o
   0   2  -10.000.000.00 o
  -1  -1   00.000.000.00 o
   1   1   00.000.000.00 o
   2   2   00.000.000.00 o
   1  -1   10.000.000.00 o
   2   0   10.000.000.00 o
   3   1   10.000.000.00 <
   4   2   10.000.000.00 o
   3  -1   20.020.020.00 o
   4   0   20.000.000.00 o
   5   1   20.020.010.00 o
   6   2   20.000.000.00 o
   5  -1   30.000.000.00 o
   6   0   30.000.000.00 o
   7   1   30.000.000.00 o
   8   2   30.000.000.00 <
   7  -1   40.000.010.00 o
   8   0   40.000.000.00 o
   9   1   40.010.010.00 o
  10   2   40.000.000.00 <
   9  -1   50.000.000.00 o
  10   0   50.000.000.00 o
  11   1   50.000.000.00 <
  12   2   50.000.000.00 <
  11  -1   60.000.000.00 o
  12   0   60.000.000.00 o
  13   1   60.000.000.00 <
  14   2   60.000.000.00 o
  13  -3   70.000.000.00 <
  13  -1   70.000.000.00 o
  14   0   70.000.000.00 <
  15   1   70.000.000.00 <
  16   0   80.000.000.00 o
  17   1   80.000.000.00 <
 -19  -1 -100.000.000.00 <
 -18   0 -100.000.000.00 <
 -17   1 -100.000.000.00 <
 -16   2 -100.000.000.00 <
 -17  -1  -90.000.000.00 <
 -16   0  -90.000.000.00 <
 -15   1  -90.000.000.00 <
 -14   2  -90.000.000.00 <
 -16  -2  -80.000.000.00 <
 -15  -1  -80.000.000.00 o
 -14   0  -80.000.000.00 <
 -11   3  -80.000.000.00 <
 -14  -2  -70.000.000.00 <
 -13  -1  -70.000.000.00 o
 -12  -2  -60.000.000.00 <
 -11  -3  -50.000.000.00 <
 -10  -2  -50.000.000.00 <
  -9  -3  -40.000.000.00 <
  -5   3  -40.000.000.00 o
  -7  -3  -30.000.000.00 <
  -5   1  -30.000.000.00 o
  -4   2  -30.000.000.00 <
  -3   3  -30.000.000.00 <
  -5  -3  -20.000.000.00 <
  -3   1  -20.020.020.00 o
  -2   2  -20.000.010.00 o
  -1   3  -20.000.000.00 <
  -3  -3  -10.000.000.00 <
  -1   1  -10.000.000.00 o
   0   2  -10.000.000.00 <
   1   3  -10.000.000.00 <
  -1  -3   00.000.000.00 <
   1   1   00.000.000.00 o
   2   2   00.000.000.00 o
   3   3   00.000.000.00 <
   1  -3   10.000.000.00 <
   4   2   10.000.000.00 o
   5   3   10.000.000.00 <
   3  -1   20.020.020.00 o
   6   2   20.000.000.00 o
   7   3   20.000.000.00 <
   5  -1   30.000.000.00 o
   8   2   30.000.000.00 o
   9   3   30.000.000.00 <
   7  -1   40.000.000.00 o
  10   2   40.000.000.00 <
  11   3   40.000.000.00 <
   9  -1   50.000.000.00 o
  10   0   50.010.010.00 o
  12   2   50.000.000.00 o
  13   3   50.000.000.00 <
  10  -2   60.000.000.00 <
  11  -1   60.000.000.00 o
  12   0   60.000.000.00 o
  14   2   60.000.000.00 o
  15   3   60.000.000.00 <
  12  -2   70.000.000.00 o
  13  -1   70.000.000.00 o
  14   0   70.000.000.00 <
  15   1   70.000.000.00 o
  16   2   70.000.000.00 <
  14  -2   80.000.000.00 <
  15  -1   80.000.000.00 o
  16   0   80.000.000.00 o
  17   1   80.000.000.00 o
  18   2   80.000.000.00 <
  16  -2   90.000.000.00 <
  17  -1   90.000.000.00 <
  18   0   90.000.000.00 <
  19   1   90.000.000.00 <
 -19  -1 -110.000.000.00 <
 -18  -2 -100.000.000.00 <
 -17   1 -100.000.000.00 <
 -16   2 -100.000.000.00 <
 -16  -2  -90.000.000.00 <
 -16   0  -90.000.000.00 <
 -15   1  -90.000.000.00 <
 -14   2  -90.000.000.00 <
 -15  -1  -80.000.000.00 o
 -14   0  -80.000.000.00 <
 -13   1  -80.000.000.00 o
 -12   2  -80.000.000.00 <
 -11   3  -80.000.000.00 <
 -13  -3  -70.000.000.00 <
 -13  -1  -70.000.000.00 o
 -12   0  -70.000.000.00 o
 -12  -2  -60.000.000.00 <
 -11  -1  -60.000.000.00 o
 -10  -2  -50.000.000.00 <
  -8  -2  -40.000.000.00 <
  -5   3  -40.000.000.00 o
  -7  -3  -30.000.000.00 <
  -6  -2  -30.000.000.00 <
  -4   2  -30.000.000.00 <
  -3   3  -30.000.000.00 <
  -5  -3  -20.000.000.00 <
  -3   1  -20.020.020.00 o
  -2   2  -20.000.010.00 o
  -1   3  -20.000.000.00 <
  -3  -3  -10.000.000.00 <
  -1   1  -10.000.000.00 <
   0   2  -10.000.000.00 <
   1   3  -10.000.000.00 <
  -1  -3   00.000.000.00 <
   2   2   00.000.000.00 <
   3   3   00.000.000.00 <
   1  -3   10.000.000.00 <
   5   3   10.000.000.00 <
   3  -1   20.020.020.00 o
   7   3   20.000.000.00 <
   5  -1   30.000.000.00 o
   7  -1   40.000.000.00 o
   8  -2   50.000.000.00 <
   9  -1   50.000.000.00 o
  10  -2   60.000.000.00 <
  11  -1   60.000.000.00 o
  12  -2   70.000.000.00 o
  13  -1   70.000.000.00 o
  14  -2   80.000.000.00 <
  15  -1   80.000.000.00 o
  16  -2   90.000.000.00 <
  17  -1   90.000.000.00 <
 -19  -1 -110.000.000.00 <
 -18   0 -110.000.000.00 <
 -17  -1 -100.000.000.00 <
 -16   2 -100.000.000.00 <
 -16  -2  -90.000.000.00 <
 -15  -1  -90.000.000.00 <
 -15   1  -90.000.000.00 <
 -14   2  -90.000.000.00 <
 -14  -2  -80.000.000.00 <
 -13   1  -80.000.000.00 o
 -12   2  -80.000.000.00 <
 -11   3  -80.000.000.00 <
 -12  -2  -70.000.000.00 <
 -12   0  -70.000.000.00 o
 -11   1  -70.000.000.00 o
 -11  -3  -60.000.000.00 <
 -10   0  -60.000.000.00 <
  -9  -3  -50.000.000.00 <
  -9  -1  -50.000.000.00 o
  -7   3  -50.000.000.00 o
  -7  -3  -40.000.000.00 <
  -7  -1  -40.000.000.00 o
  -5   3  -40.000.000.00 o
  -6  -2  -30.000.000.00 <
  -4   2  -30.000.000.00 <
  -3   3  -30.000.000.00 <
  -4  -2  -20.000.000.00 <
  -3   1  -20.020.020.00 o
  -2   2  -20.010.010.00 o
  -1   3  -20.000.000.00 <
  -2  -2  -10.000.000.00 <
  -1  -3   00.000.000.00 <
   1  -3   10.000.000.00 <
   3  -3   20.000.000.00 o
   3  -1   20.020.020.00 o
   5   3   20.000.000.00 <
   5  -3   30.000.000.00 o
   5  -1   30.000.000.00 o
   7   3   30.000.000.00 o
   7  -3   40.000.000.00 o
   7  -1   40.000.000.00 o
   8   2   40.000.000.00 <
   9   3   40.000.000.00 o
   8  -2   50.000.000.00 <
  10   2   50.000.000.00 o
  11   3   50.000.000.00 <
  10  -2   60.000.000.00 <
  11   1   60.000.000.00 o
  12   2   60.000.000.00 <
  13   3   60.000.000.00 <
  12  -2   70.000.000.00 o
  13   1   70.000.000.00 o
  14   2   70.000.000.00 <
  14  -2   80.000.000.00 <
  15   1   80.000.000.00 o
  16   2   80.000.000.00 <
  16  -2   90.000.000.00 <
  16   0   90.000.000.00 <
  17   1   90.000.000.00 <
  18   2   90.000.000.00 <
  18   0  100.000.000.00 <
  19   1  100.000.000.00 o
 -19  -1 -120.000.000.00 <
 -18   0 -110.000.000.00 <
 -17   1 -110.000.000.00 <
 -16   2 -110.000.000.00 <
 -16  -2 -100.000.000.00 <
 -16   0 -100.000.000.00 <
 -15  -1  -90.000.000.00 <
 -14   0  -90.000.000.00 <
 -14   2  -90.000.000.00 <
 -13  -3  -80.000.000.00 <
 -13  -1  -80.000.000.00 o
 -12   2  -80.000.000.00 <
 -11   3  -80.000.000.00 <
 -11  -3  -70.000.000.00 <
 -12  -2  -70.000.000.00 <
 -11   1  -70.000.000.00 <
 -10   2  -70.000.000.00 o
 -10  -2  -60.000.000.00 <
 -10   0  -60.000.000.00 <
  -9  -3  -50.000.000.00 <
  -8   0  -50.000.000.00 <
  -7   3  -50.000.000.00 o
  -7  -3  -40.000.000.00 <
  -7  -1  -40.000.000.00 o
  -5   3  -40.000.000.00 o
  -5  -3  -30.000.000.00 <
  -5  -1  -30.000.000.00 o
  -4   2  -30.000.000.00 <
  -3   3  -30.000.000.00 <
  -4  -2  -20.000.000.00 o
  -3   1  -20.010.010.00 o
  -2   2  -20.010.010.00 o
  -2  -2  -10.000.000.00 o
   0  -2   00.070.070.00 o
   1  -3   10.000.000.00 <
   3   3   10.000.000.00 <
   3  -3   20.000.000.00 o
   3  -1   20.020.020.00 o
   4   2   20.000.000.00 <
   5   3   20.000.000.00 <
   5  -3   30.000.000.00 <
   5  -1   30.000.000.00 o
   6   2   30.000.000.00 <
   7   3   30.000.000.00 <
   7  -3   40.000.000.00 o
   7   1   40.000.000.00 o
   8   2   40.000.000.00 <
   9   3   40.000.000.00 o
   8  -2   50.000.000.00 <
   9   1   50.000.000.00 o
  10   2   50.000.000.00 o
  10  -2   60.000.000.00 <
  11   1   60.000.000.00 o
  12  -2   70.000.000.00 o
  12   0   70.000.000.00 o
  13   1   70.000.000.00 o
  14  -2   80.000.000.00 <
  14   0   80.000.000.00 <
  16  -2   90.000.000.00 <
  15  -1   90.000.000.00 <
  16   0   90.000.000.00 <
  17  -1  100.000.000.00 <
  18   0  100.000.000.00 <
  18   2  100.000.000.00 <
 -17  -1 -110.000.000.00 <
 -17   1 -110.000.000.00 <
 -16   2 -110.000.000.00 <
 -16  -2 -100.000.000.00 <
 -15   1 -100.000.000.00 o
 -14   2 -100.000.000.00 o
 -14  -2  -90.000.000.00 <
 -14   0  -90.000.000.00 o
 -13  -3  -80.000.000.00 <
 -13  -1  -80.000.000.00 o
 -12   2  -80.000.000.00 <
 -11   3  -80.000.000.00 <
 -11  -3  -70.000.000.00 <
 -11  -1  -70.000.000.00 o
 -10   2  -70.000.000.00 o
  -9   3  -70.000.000.00 <
  -9  -3  -60.000.000.00 <
 -10  -2  -60.000.000.00 <
  -9   1  -60.000.000.00 o
  -8  -2  -50.000.000.00 <
  -8   0  -50.000.000.00 <
  -5   3  -40.000.000.00 o
  -5  -3  -30.000.000.00 <
  -5  -1  -30.000.000.00 o
  -4   2  -30.000.000.00 <
  -3   3  -30.000.000.00 <
  -3  -3  -20.000.000.00 <
  -3   1  -20.010.010.00 o
  -2  -2  -10.000.000.00 o
   0  -2   00.050.050.00 o
   1   3   00.000.000.00 <
   3   3   10.000.000.00 <
   3  -3   20.000.000.00 o
   3  -1   20.010.010.00 o
   4   2   20.000.000.00 <
   5   3   20.000.000.00 o
   5  -3   30.000.000.00 <
   6   2   30.000.000.00 <
   7  -3   40.000.000.00 o
   7   1   40.000.000.00 o
   8  -2   50.000.000.00 <
   8   0   50.000.000.00 o
  10  -2   60.000.000.00 <
  10   0   60.000.000.00 <
  11   3   60.000.000.00 <
  11  -3   70.000.000.00 <
  12  -2   70.000.000.00 o
  12   0   70.000.000.00 o
  13   3   70.000.000.00 <
  13  -1   80.000.000.00 o
  14   2   80.000.000.00 <
  15  -1   90.000.000.00 <
  15   1   90.000.000.00 <
  16   2   90.000.000.00 <
  17  -1  100.000.000.00 <
  17   1  100.000.000.00 <
  18   2  100.000.000.00 <
  19   1  110.000.000.00 <
 -16  -2 -110.000.000.00 <
 -16   0 -110.000.000.00 o
 -16   2 -110.000.000.00 <
 -15  -1 -100.000.000.00 <
 -15   1 -100.000.000.00 o
 -14   2 -100.000.000.00 o
 -13  -1  -90.000.000.00 o
 -13   1  -90.000.000.00 o
 -11  -3  -80.000.000.00 <
 -12  -2  -80.000.000.00 <
 -12   0  -80.000.000.00 o
 -12   2  -80.000.000.00 o
 -11   3  -80.000.000.00 <
 -10  -2  -70.000.000.00 o
 -10   2  -70.000.000.00 o
  -9  -3  -60.000.000.00 <
  -9  -1  -60.000.000.00 o
  -9   1  -60.000.000.00 o
  -7  -3  -50.000.000.00 <
  -7   3  -50.000.000.00 o
  -6  -2  -40.000.000.00 <
  -6   0  -40.010.010.00 o
  -5   3  -40.000.000.00 o
  -4   2  -30.000.000.00 o
  -3  -3  -20.000.000.00 <
  -3  -1  -20.020.020.00 o
  -3   1  -20.020.020.00 o
  -1  -3  -10.000.000.00 <
  -1   3  -10.000.000.00 <
   1  -3   00.000.000.00 <
   0  -2   00.040.040.00 o
   1   3   00.000.000.00 <
   2  -2   10.000.000.00 o
   2   2   10.000.000.00 o
   3  -1   20.020.020.00 o
   5  -3   30.000.000.00 <
   5   1   30.000.000.00 o
   7  -3   40.000.000.00 o
   7   3   40.000.000.00 <
   9  -3   50.000.000.00 o
   8  -2   50.000.000.00 <
   8   0   50.000.000.00 <
   8   2   50.000.000.00 <
   9   3   50.000.000.00 <
  10  -2   60.000.000.00 <
  10   2   60.000.000.00 <
  11   3   60.000.000.00 <
  11  -1   70.000.000.00 <
  11   1   70.000.000.00 o
  12   2   70.000.000.00 o
  13  -1   80.000.000.00 <
  13   1   80.000.000.00 o
  15  -1   90.000.000.00 <
  15   1   90.000.000.00 <
  16  -2  100.000.000.00 <
  16   0  100.000.000.00 <
  17   1  100.000.000.00 <
  18   0  110.000.000.00 <
 -17  -1 -120.000.000.00 <
 -15  -1 -110.000.000.00 o
 -16   0 -110.000.000.00 o
 -15   1 -110.000.000.00 o
 -14  -2 -100.000.000.00 <
 -14   0 -100.000.000.00 o
 -14   2 -100.000.000.00 o
 -12  -2  -90.000.000.00 <
 -13  -1  -90.000.000.00 <
 -13   1  -90.000.000.00 o
 -11  -3  -80.000.000.00 <
 -11  -1  -80.000.000.00 <
 -11   3  -80.000.000.00 <
  -9  -3  -70.000.000.00 <
 -10  -2  -70.000.000.00 o
 -10   0  -70.000.000.00 o
 -10   2  -70.000.000.00 o
  -9   3  -70.000.000.00 <
  -8  -2  -60.000.000.00 <
  -7  -3  -50.000.000.00 <
  -7  -1  -50.000.000.00 o
  -7   1  -50.000.000.00 o
  -7   3  -50.000.000.00 o
  -5  -3  -40.000.000.00 o
  -6   0  -40.010.010.00 o
  -5   3  -40.000.000.00 o
  -4  -2  -30.000.000.00 o
  -4   2  -30.000.000.00 o
  -3  -1  -20.020.020.00 o
  -3   1  -20.010.010.00 o
  -1  -3  -10.000.000.00 <
  -1   3  -10.000.000.00 <
   1  -3   00.000.000.00 <
   0   2   00.050.050.00 o
   1   3   00.000.000.00 <
   2  -2   10.000.000.00 <
   2   2   10.000.000.00 <
   3  -1   20.020.020.00 o
   3   1   20.010.010.00 o
   5  -3   30.000.000.00 <
   5   3   30.000.000.00 <
   7  -3   40.000.000.00 o
   6   0   40.010.010.00 o
   6   2   40.000.000.00 o
   7   3   40.000.000.00 o
   8  -2   50.000.000.00 <
   8   2   50.000.000.00 <
  10  -2   60.000.000.00 <
   9  -1   60.000.010.00 o
   9   1   60.000.000.00 o
  11  -3   70.000.000.00 <
  11  -1   70.000.000.00 o
  11   1   70.000.000.00 <
  11   3   70.000.000.00 <
  12   0   80.000.000.00 o
  13   3   80.000.000.00 <
  14  -2   90.000.000.00 <
  14   0   90.000.000.00 <
  14   2   90.000.000.00 <
  16  -2  100.000.000.00 <
  16   0  100.000.000.00 <
  16   2  100.000.000.00 <
  17  -1  110.000.000.00 <
  17   1  110.000.000.00 <
 -17  -1 -130.000.000.00 <
 -16   0 -120.000.000.00 <
 -14  -2 -110.000.000.00 <
 -15  -1 -110.000.000.00 <
 -15   1 -110.000.000.00 <
 -14   0 -100.000.000.00 o
 -14   2 -100.000.000.00 o
 -11  -3  -90.000.000.00 <
 -12  -2  -90.000.000.00 <
 -12   0  -90.000.000.00 o
 -12   2  -90.000.000.00 o
 -11  -1  -80.000.000.00 <
 -11   1  -80.000.000.00 <
 -11   3  -80.000.000.00 <
  -9  -3  -70.000.000.00 <
 -10   0  -70.010.010.00 o
 -10   2  -70.000.000.00 o
  -9   3  -70.000.000.00 <
  -7  -3  -60.000.000.00 <
  -8  -2  -60.000.000.00 <
  -8   2  -60.000.000.00 <
  -7  -1  -50.000.000.00 o
  -7   1  -50.000.000.00 o
  -7   3  -50.000.000.00 o
  -5  -3  -40.000.000.00 <
  -5   3  -40.000.000.00 o
  -3  -3  -30.000.000.00 <
  -4  -2  -30.000.000.00 <
  -4   2  -30.000.000.00 o
  -2  -2  -20.010.010.00 o
  -3   1  -20.020.020.00 o
  -3   3  -20.000.000.00 o
  -1   3  -10.000.000.00 <
   1  -3   00.000.000.00 <
   0   2   00.040.040.00 o
   2  -2   10.000.000.00 <
   3  -1   20.020.020.00 o
   3   1   20.020.020.00 o
   3   3   20.000.000.00 <
   5  -3   30.000.000.00 o
   5   3   30.000.000.00 <
   7  -3   40.000.000.00 <
   6   0   40.010.010.00 o
   6   2   40.000.000.00 o
   8  -2   50.000.000.00 <
   9  -1   60.010.000.00 o
   9   1   60.000.010.00 o
   9   3   60.000.000.00 <
  11  -3   70.000.000.00 <
  10   2   70.000.000.00 o
  11   3   70.000.000.00 <
  12  -2   80.000.000.00 <
  12   0   80.000.000.00 o
  12   2   80.000.000.00 <
  14  -2   90.000.000.00 <
  13   1   90.000.000.00 o
  14   2   90.000.000.00 <
  16  -2  100.000.000.00 <
  15  -1  100.000.000.00 o
  15   1  100.000.000.00 <
  17  -1  110.000.000.00 <
  17   1  110.000.000.00 <
 -17  -1 -130.000.000.00 <
 -15  -1 -120.000.000.00 <
 -16   0 -120.000.000.00 <
 -14  -2 -110.000.000.00 <
 -14   0 -110.000.000.00 o
 -15   1 -110.000.000.00 o
 -12  -2 -100.000.000.00 <
 -13  -1 -100.000.000.00 <
 -13   1 -100.000.000.00 <
 -14   2 -100.000.000.00 o
 -11  -3  -90.000.000.00 <
 -12   0  -90.000.000.00 o
 -12   2  -90.000.000.00 o
  -9  -3  -80.000.000.00 <
 -10  -2  -80.000.000.00 <
 -11   1  -80.000.000.00 <
 -11   3  -80.000.000.00 <
  -9  -1  -70.000.000.00 o
 -10   2  -70.000.000.00 o
  -7  -3  -60.000.000.00 <
  -8   0  -60.000.000.00 o
  -8   2  -60.000.000.00 <
  -5  -3  -50.000.000.00 <
  -6  -2  -50.000.000.00 <
  -7   1  -50.000.000.00 o
  -7   3  -50.000.000.00 o
  -5  -1  -40.000.000.00 o
  -3  -3  -30.000.000.00 <
  -4   0  -30.000.000.00 o
  -1  -3  -20.000.000.00 <
  -2  -2  -20.000.000.00 o
  -3   1  -20.010.010.00 o
  -3   3  -20.000.000.00 o
  -1  -1  -10.000.000.00 o
  -2   2  -10.000.000.00 <
   0   2   00.060.060.00 o
   3  -3   10.000.000.00 <
   2  -2   10.000.000.00 <
   1   1   10.000.000.00 <
   1   3   10.000.000.00 <
   4  -2   20.000.000.00 <
   3  -1   20.020.010.00 o
   3   3   20.000.000.00 o
   4   2   30.000.000.00 o
   7  -3   40.000.000.00 o
   5   3   40.000.000.00 o
   9  -3   50.000.000.00 <
   8  -2   50.000.000.00 <
   7   1   50.000.000.00 o
   7   3   50.000.000.00 <
   9  -1   60.000.000.00 o
   8   2   60.000.000.00 <
  11  -3   70.000.000.00 <
  10   0   70.000.000.00 o
  10   2   70.000.000.00 o
  12  -2   80.000.000.00 <
  11   1   80.000.000.00 <
  11   3   80.000.000.00 <
  14  -2   90.000.000.00 <
  13  -1   90.000.000.00 <
  13   1   90.000.000.00 o
  16  -2  100.000.000.00 <
  15  -1  100.000.000.00 o
  14   0  100.000.000.00 o
  14   2  100.000.000.00 <
  16   0  110.000.000.00 o
  16   2  110.000.000.00 <
  17   1  120.000.000.00 <
 -14  -2 -120.000.000.00 <
 -15  -1 -120.000.000.00 <
 -15   1 -120.000.000.00 <
 -14   0 -110.000.000.00 o
 -14   2 -110.000.000.00 o
 -12  -2 -100.000.000.00 <
 -13   1 -100.000.000.00 <
 -11  -1  -90.000.000.00 o
 -12   2  -90.000.000.00 o
  -9  -3  -80.000.000.00 <
 -10   0  -80.000.000.00 o
 -11   3  -80.000.000.00 <
  -7  -3  -70.000.000.00 <
  -8  -2  -70.000.000.00 <
  -9   1  -70.000.000.00 o
  -9   3  -70.000.000.00 <
  -8   0  -60.000.000.00 o
  -8   2  -60.000.000.00 <
  -5  -3  -50.000.000.00 <
  -7   1  -50.000.000.00 o
  -7   3  -50.000.000.00 o
  -4  -2  -40.000.000.00 <
  -5  -1  -40.010.010.00 o
  -4   0  -30.000.000.00 o
  -1  -3  -20.000.000.00 <
  -3   1  -20.010.010.00 o
  -3   3  -20.000.000.00 o
  -1  -1  -10.000.000.00 <
  -2   2  -10.000.000.00 <
   3  -3   10.000.000.00 <
   1   1   10.000.000.00 <
   1   3   10.000.000.00 <
   4  -2   20.000.000.00 <
   3  -1   20.020.020.00 o
   2   2   20.010.010.00 o
   4   0   30.000.000.00 o
   7  -3   40.000.000.00 o
   5   1   40.000.000.00 o
   5   3   40.000.000.00 <
   9  -3   50.000.000.00 <
   8  -2   50.000.000.00 <
   7  -1   50.000.000.00 o
   6   2   50.000.000.00 <
   8   0   60.000.000.00 o
   8   2   60.000.000.00 <
  11  -3   70.000.000.00 <
   9   1   70.000.000.00 o
   9   3   70.000.000.00 <
  12  -2   80.000.000.00 <
  11   1   80.000.000.00 <
  11   3   80.000.000.00 <
  14  -2   90.000.000.00 <
  13  -1   90.000.000.00 <
  12   2   90.000.000.00 o
  14   0  100.000.000.00 o
  14   2  100.000.000.00 o
  15   1  110.000.000.00 o
  17   1  120.000.000.00 <
 -15  -1 -130.000.000.00 <
 -16   0 -130.000.000.00 <
 -15   1 -120.000.000.00 <
 -12  -2 -110.000.000.00 <
 -13  -1 -110.000.000.00 <
 -14   2 -110.000.000.00 o
 -12   0 -100.000.000.00 o
 -13   1 -100.000.000.00 <
  -9  -3  -90.000.000.00 <
 -10  -2  -90.000.000.00 <
 -12   2  -90.000.000.00 o
  -9  -1  -80.000.000.00 o
 -10   0  -80.000.000.00 o
 -11   3  -80.000.000.00 <
  -7  -3  -70.000.000.00 <
  -9   1  -70.000.000.00 o
  -9   3  -70.000.000.00 <
  -5  -3  -60.000.000.00 <
  -6  -2  -60.000.000.00 <
  -7  -1  -60.000.000.00 o
  -8   2  -60.000.000.00 <
  -7   3  -50.000.000.00 o
  -3  -3  -40.000.000.00 <
  -4  -2  -40.000.000.00 <
  -5   3  -30.000.000.00 <
  -3   1  -20.020.020.00 o
  -3   3  -20.000.000.00 o
   1  -3  -10.000.000.00 <
   0  -2  -10.000.000.00 <
  -2   2  -10.000.000.00 <
  -1   3   00.000.000.00 <
   3  -3   10.000.000.00 <
   1   1   10.000.000.00 <
   5  -3   20.000.000.00 o
   4  -2   20.000.000.00 <
   3  -1   20.020.020.00 o
   2   2   20.000.000.00 o
   4   0   30.000.000.00 o
   3   3   30.000.000.00 <
   7  -3   40.000.000.00 o
   5   1   40.010.010.00 o
   9  -3   50.000.000.00 <
   8  -2   50.000.000.00 <
   7  -1   50.000.000.00 o
   6   2   50.000.000.00 <
   8   0   60.000.000.00 o
   7   3   60.000.000.00 <
  11  -3   70.000.000.00 <
   9   1   70.000.000.00 o
  12  -2   80.000.000.00 <
  11  -1   80.000.000.00 <
  10   2   80.000.000.00 <
  12   0   90.000.000.00 o
  11   3   90.000.000.00 <
  13   1  100.000.000.00 <
  15  -1  110.000.000.00 <
  14   2  110.000.000.00 o
  16   0  120.000.000.00 <
 -15  -1 -130.000.000.00 <
 -13  -1 -120.000.000.00 <
 -14   0 -120.000.000.00 <
 -15   1 -120.000.000.00 <
 -12  -2 -110.000.000.00 <
 -13   1 -110.000.000.00 <
 -14   2 -110.000.000.00 o
  -9  -3 -100.000.000.00 <
 -10  -2 -100.000.000.00 o
 -11  -1 -100.000.000.00 <
 -12   0 -100.000.000.00 o
 -11   1  -90.000.000.00 o
  -7  -3  -80.000.000.00 <
  -8  -2  -80.000.000.00 <
  -9  -1  -80.000.000.00 o
 -10   2  -80.000.000.00 <
 -11   3  -80.000.000.00 <
  -9   1  -70.000.000.00 o
  -9   3  -70.000.000.00 <
  -5  -3  -60.000.000.00 <
  -6  -2  -60.000.000.00 <
  -8   2  -60.000.000.00 <
  -6   0  -50.000.000.00 o
  -7   3  -50.000.000.00 o
  -3  -3  -40.000.000.00 <
  -1  -3  -30.000.000.00 o
  -2  -2  -30.000.000.00 o
  -3  -1  -30.000.000.00 o
  -5   3  -30.000.000.00 <
  -3   1  -20.010.020.00 o
   1  -3  -10.000.000.00 <
   0  -2  -10.000.000.00 <
  -2   2  -10.000.000.00 <
  -1   3   00.000.000.00 <
   5  -3   20.000.000.00 o
   4  -2   20.000.000.00 <
   3  -1   20.020.020.00 o
   1   3   20.000.000.00 <
   3   3   30.000.000.00 <
   7  -3   40.000.000.00 o
   4   2   40.000.000.00 <
   9  -3   50.000.000.00 <
   8  -2   50.000.000.00 <
   7  -1   50.000.000.00 o
   5   3   50.000.000.00 <
   7   1   60.000.000.00 o
  11  -3   70.000.000.00 <
  10  -2   70.000.000.00 o
   8   2   70.000.000.00 <
  12  -2   80.000.000.00 <
  11  -1   80.000.000.00 <
  10   0   80.000.000.00 o
   9   3   80.000.000.00 <
  11   1   90.000.000.00 o
  14  -2  100.000.000.00 o
  12   2  100.000.000.00 <
  16  -2  110.000.000.00 <
  15  -1  110.000.000.00 o
  14   0  110.000.000.00 o
  16   0  120.000.000.00 <
  15   1  120.000.000.00 <
 -15  -1 -140.000.000.00 <
 -12  -2 -120.000.000.00 <
 -13  -1 -120.000.000.00 <
 -14   0 -120.000.000.00 <
 -14   2 -120.000.000.00 <
 -13   1 -110.000.000.00 <
  -9  -3 -100.000.000.00 <
 -10  -2 -100.000.000.00 <
 -11  -1 -100.000.000.00 <
 -12   2 -100.000.000.00 <
 -10   0  -90.000.000.00 o
 -11   1  -90.000.000.00 o
  -7  -3  -80.000.000.00 <
  -8  -2  -80.000.000.00 <
 -10   2  -80.000.000.00 <
 -11   3  -80.000.000.00 <
  -8   0  -70.000.000.00 o
  -9   3  -70.000.000.00 <
  -8   2  -60.000.000.00 <
  -3  -3  -50.000.000.00 <
  -4  -2  -50.000.000.00 o
  -5  -1  -50.010.010.00 o
  -6   0  -50.000.000.00 o
  -7   3  -50.000.000.00 o
  -1  -3  -30.000.000.00 o
  -2  -2  -30.000.000.00 o
  -5   3  -30.000.000.00 <
  -3   1  -20.020.020.00 o
   1  -3  -10.000.000.00 <
  -2   2  -10.000.000.00 <
   3  -3   00.000.000.00 <
  -1   3   00.000.000.00 <
   0   2   10.000.000.00 <
   5  -3   20.000.000.00 o
   4  -2   20.000.000.00 <
   3  -1   20.020.020.00 o
   1   3   20.000.000.00 <
   3   1   30.000.000.00 o
   7  -3   40.000.000.00 o
   4   2   40.000.000.00 <
   3   3   40.000.000.00 <
   9  -3   50.000.000.00 <
   8  -2   50.000.000.00 <
   7  -1   50.000.000.00 o
   6   0   50.000.000.00 o
   5   3   50.000.000.00 <
   7   1   60.000.000.00 o
   6   2   60.000.000.00 <
  11  -3   70.000.000.00 <
  10  -2   70.000.000.00 o
   9  -1   70.000.000.00 o
   7   3   70.000.000.00 <
  10   0   80.000.000.00 o
   9   1   80.000.000.00 o
   9   3   80.000.000.00 <
  10   2   90.000.000.00 <
  14  -2  100.000.000.00 <
  13  -1  100.000.000.00 <
  12   0  100.000.000.00 o
  14   0  110.000.000.00 o
  13   1  110.000.000.00 <
  14   2  120.000.000.00 <
 -12  -2 -130.000.000.00 <
 -13  -1 -130.000.000.00 <
 -14   0 -130.000.000.00 <
 -14   2 -120.000.000.00 <
 -10  -2 -110.000.000.00 <
 -11  -1 -110.000.000.00 <
 -12   0 -110.000.000.00 <
 -13   1 -110.000.000.00 <
 -12   2 -100.000.000.00 <
  -7  -3  -90.000.000.00 <
  -8  -2  -90.000.000.00 o
  -9  -1  -90.000.000.00 <
 -10   0  -90.000.000.00 o
 -11   3  -90.000.000.00 <
 -10   2  -80.000.000.00 <
  -5  -3  -70.000.000.00 <
  -6  -2  -70.000.000.00 o
  -7  -1  -70.000.000.00 o
  -8   0  -70.000.000.00 o
  -9   3  -70.000.000.00 <
  -8   2  -60.000.000.00 <
  -3  -3  -50.000.000.00 <
  -4  -2  -50.000.000.00 o
  -5  -1  -50.020.010.00 o
  -7   3  -50.000.000.00 o
  -5   1  -40.010.010.00 o
  -5   3  -30.000.000.00 <
   1  -3  -20.000.000.00 <
  -3   1  -20.010.020.00 o
  -3   3  -10.000.000.00 <
   3  -3   00.000.000.00 <
   2  -2   00.000.000.00 <
   0   2   10.000.000.00 <
   5  -3   20.000.000.00 o
   4  -2   20.000.000.00 <
   3  -1   20.020.020.00 o
   1   3   20.000.000.00 <
   2   2   30.000.000.00 o
   3   3   40.000.000.00 <
   9  -3   50.000.000.00 <
   8  -2   50.000.000.00 <
   6   0   50.000.000.00 o
   5   1   50.010.010.00 o
   6   2   60.000.000.00 <
   5   3   60.000.000.00 <
  11  -3   70.000.000.00 <
  10  -2   70.000.000.00 o
   9  -1   70.000.000.00 o
   8   0   70.000.000.00 o
   7   3   70.000.000.00 <
   9   1   80.000.000.00 o
   8   2   80.000.000.00 <
   9   3   90.000.000.00 <
  14  -2  100.000.000.00 <
  13  -1  100.000.000.00 <
  12   0  100.000.000.00 o
  11   1  100.000.000.00 <
  12   2  110.000.000.00 <
  15  -1  120.000.000.00 <
  14   0  120.000.000.00 <
  15   1  130.000.000.00 <
 -12  -2 -130.000.000.00 <
 -13  -1 -130.000.000.00 <
 -14   0 -130.000.000.00 o
 -13   1 -120.000.000.00 <
 -14   2 -120.000.000.00 <
 -10  -2 -110.000.000.00 <
 -11  -1 -110.000.000.00 <
  -7  -3 -100.000.000.00 <
 -11   1 -100.000.000.00 <
 -12   2 -100.000.000.00 <
  -8  -2  -90.000.000.00 <
 -11   3  -90.000.000.00 <
  -5  -3  -80.000.000.00 <
  -9   1  -80.000.000.00 o
 -10   2  -80.000.000.00 <
  -9   3  -70.000.000.00 <
  -3  -3  -60.000.000.00 <
  -7   1  -60.000.000.00 o
  -8   2  -60.000.000.00 <
  -7   3  -50.000.000.00 o
  -1  -3  -40.000.000.00 <
  -5   1  -40.010.010.00 o
  -5   3  -30.000.000.00 <
   1  -3  -20.000.000.00 <
   0  -2  -20.000.000.00 <
  -3   1  -20.010.020.00 o
  -3   3  -10.000.000.00 <
   3  -3   00.000.000.00 <
   2  -2   00.000.000.00 <
   1  -1   00.000.000.00 o
  -1   3   10.000.000.00 <
   5  -3   20.000.000.00 o
   4  -2   20.000.000.00 <
   3  -1   20.020.020.00 o
   7  -3   30.000.000.00 o
   2   2   30.000.000.00 o
   1   3   30.000.000.00 <
   9  -3   50.000.000.00 <
   8  -2   50.000.000.00 <
   5   1   50.010.020.00 o
   4   2   50.000.000.00 o
   5   3   60.000.000.00 <
  11  -3   70.000.000.00 <
  10  -2   70.000.000.00 o
   9  -1   70.000.000.00 o
   8   0   70.000.000.00 o
   7   1   70.000.000.00 o
   8   2   80.000.000.00 <
   7   3   80.000.000.00 <
  12  -2   90.000.000.00 o
  11  -1   90.000.000.00 o
  10   0   90.000.000.00 <
  14  -2  100.000.000.00 o
  11   1  100.000.000.00 <
  10   2  100.000.000.00 o
   9   3  100.000.000.00 <
  15  -1  120.000.000.00 <
  14   0  120.000.000.00 <
  13   1  120.000.000.00 <
  12   2  120.000.000.00 <
  15   1  140.000.000.00 <
 -13  -1 -140.000.000.00 <
 -10  -2 -120.000.000.00 <
 -11  -1 -120.000.000.00 <
 -12   0 -120.000.000.00 <
 -13   1 -120.000.000.00 <
 -14   2 -120.000.000.00 <
  -7  -3 -100.000.000.00 <
  -8  -2 -100.000.000.00 <
  -9  -1 -100.000.000.00 o
 -10   0 -100.000.000.00 o
 -11   1 -100.000.000.00 <
 -12   2 -100.000.000.00 <
 -11   3  -90.000.000.00 <
  -5  -3  -80.000.000.00 <
  -6  -2  -80.000.000.00 o
  -7  -1  -80.000.000.00 o
  -8   0  -80.000.000.00 o
  -9   1  -80.000.000.00 o
 -10   2  -80.000.000.00 <
  -9   3  -70.000.000.00 <
  -3  -3  -60.000.000.00 <
  -4  -2  -60.000.000.00 <
  -5  -1  -60.000.000.00 o
  -6   0  -60.000.000.00 o
  -7   1  -60.000.000.00 o
  -8   2  -60.000.000.00 o
  -7   3  -50.000.000.00 o
  -1  -3  -40.000.000.00 <
  -2  -2  -40.000.000.00 o
  -3  -1  -40.000.000.00 o
  -5   1  -40.010.010.00 o
  -5   3  -30.000.000.00 o
   1  -3  -20.000.000.00 <
   0  -2  -20.000.000.00 o
  -1  -1  -20.000.000.00 o
  -3   1  -20.010.010.00 o
  -3   3  -10.000.000.00 <
   3  -3   00.000.000.00 <
   2  -2   00.000.000.00 <
   1  -1   00.000.000.00 o
  -1   1   00.000.000.00 o
  -1   3   10.000.000.00 <
   4  -2   20.000.000.00 <
   3  -1   20.020.020.00 o
   7  -3   30.000.000.00 o
   1   3   30.000.000.00 o
   9  -3   50.000.000.00 <
   4   2   50.000.000.00 o
   3   3   50.000.000.00 <
  11  -3   70.000.000.00 <
  10  -2   70.000.000.00 o
   7   1   70.000.000.00 o
   6   2   70.000.000.00 o
   5   3   70.000.000.00 <
  12  -2   90.000.000.00 o
  11  -1   90.000.000.00 o
  10   0   90.000.000.00 <
   9   1   90.000.000.00 o
   8   2   90.000.000.00 o
   9   3  100.000.000.00 <
  14  -2  110.000.000.00 o
  13  -1  110.000.000.00 <
  12   0  110.000.000.00 <
  11   1  110.000.000.00 <
  12   2  120.000.000.00 <
  15   1  140.000.000.00 <
 -13  -1 -150.000.000.00 <
 -10  -2 -130.000.000.00 <
 -11  -1 -130.000.000.00 <
 -12   0 -130.000.000.00 <
 -13   1 -130.000.000.00 <
  -7  -3 -110.000.000.00 <
  -8  -2 -110.000.000.00 <
 -12   2 -110.000.000.00 <
  -9  -1 -100.000.000.00 o
 -10   0 -100.000.000.00 o
 -11   1 -100.000.000.00 <
  -5  -3  -90.000.000.00 <
 -11   3  -90.000.000.00 <
  -7  -1  -80.000.000.00 o
  -8   0  -80.000.000.00 o
  -9   1  -80.000.000.00 o
  -3  -3  -70.000.000.00 <
  -9   3  -70.000.000.00 <
  -5  -1  -60.000.000.00 o
  -6   0  -60.000.000.00 o
  -7   1  -60.000.000.00 o
  -8   2  -60.000.000.00 o
  -1  -3  -50.000.000.00 <
  -7   3  -50.000.000.00 o
  -2  -2  -40.000.000.00 o
  -3  -1  -40.000.000.00 o
  -4   0  -40.000.010.00 o
  -5   1  -40.010.010.00 o
   1  -3  -30.000.000.00 <
   0  -2  -20.000.000.00 o
  -1  -1  -20.000.000.00 o
  -2   0  -20.110.100.00 o
  -3   1  -20.010.010.00 o
  -4   2  -20.000.000.00 <
   3  -3  -10.000.000.00 <
   1  -1   00.000.010.00 o
  -1   1   00.000.000.00 o
  -2   2   00.000.000.00 <
   5  -3   10.000.000.00 <
   3  -1   20.020.020.00 o
   2   0   20.110.090.00 o
   1   1   20.000.000.00 o
   0   2   20.000.000.00 o
   7  -3   30.000.000.00 <
   4   0   40.000.010.00 o
   3   1   40.000.000.00 <
   2   2   40.000.000.00 o
   9  -3   50.000.000.00 <
   3   3   50.000.000.00 o
   5   1   60.000.000.00 o
  11  -3   70.000.000.00 <
  10  -2   70.000.000.00 o
   5   3   70.000.000.00 <
  12  -2   90.000.000.00 o
   8   2   90.000.000.00 o
   7   3   90.000.000.00 <
  14  -2  110.000.000.00 o
  13  -1  110.000.000.00 <
  12   0  110.000.000.00 <
  11   1  110.000.000.00 <
  10   2  110.000.000.00 <
  14   0  130.000.000.00 <
  13   1  130.000.000.00 <
  12   2  130.000.000.00 <
 -10  -2 -140.000.000.00 <
 -11  -1 -130.000.000.00 <
 -12   0 -130.000.000.00 <
 -13   1 -130.000.000.00 <
  -8  -2 -110.000.000.00 <
  -9  -1 -110.000.000.00 <
 -10   0 -110.000.000.00 <
 -11   1 -110.000.000.00 <
 -12   2 -110.000.000.00 <
  -5  -3 -100.000.000.00 <
  -5  -3  -90.000.000.00 <
  -6  -2  -90.000.000.00 <
  -7  -1  -90.000.000.00 o
 -10   2  -90.000.000.00 <
 -11   3  -90.000.000.00 <
  -3  -3  -70.000.000.00 <
  -4  -2  -70.000.000.00 <
  -9   3  -70.000.000.00 <
  -1  -3  -50.000.000.00 <
  -2  -2  -50.000.000.00 <
  -7   3  -50.000.000.00 o
  -5   1  -40.010.010.00 o
   1  -3  -30.000.000.00 <
  -3   1  -20.010.010.00 o
  -4   2  -20.000.000.00 <
  -5   3  -20.000.000.00 o
   3  -3  -10.000.000.00 <
  -1   1   00.000.000.00 o
  -2   2   00.000.000.00 <
  -3   3   00.000.000.00 <
   5  -3   10.000.000.00 <
   3  -1   20.020.020.00 o
   2   0   20.100.090.00 o
   1   1   20.000.000.00 o
   0   2   20.000.000.00 o
  -1   3   20.000.000.00 <
   7  -3   30.000.000.00 <
   5  -1   40.010.010.00 o
   4   0   40.000.010.00 o
   3   1   40.000.000.00 o
   2   2   40.000.000.00 o
   1   3   40.000.000.00 <
   9  -3   50.000.000.00 <
   7  -1   60.000.000.00 o
   6   0   60.000.000.00 o
   5   1   60.000.000.00 o
   4   2   60.000.000.00 o
   3   3   60.000.000.00 <
  11  -3   70.000.000.00 <
   9  -1   80.000.000.00 o
   8   0   80.000.000.00 o
   7   1   80.000.000.00 o
   6   2   80.000.000.00 o
   5   3   80.000.000.00 <
  12  -2   90.000.000.00 o
  11  -1  100.000.000.00 <
  10   0  100.000.000.00 o
   9   1  100.000.000.00 o
   8   2  100.000.000.00 <
   7   3  100.000.000.00 <
  14  -2  110.000.000.00 o
  13  -1  120.000.000.00 <
  12   0  120.000.000.00 <
  11   1  120.000.000.00 <
  10   2  120.000.000.00 <
  13   1  140.000.000.00 <
 -10  -2 -140.000.000.00 <
 -11  -1 -140.000.000.00 <
 -12   0 -140.000.000.00 o
  -8  -2 -120.000.000.00 <
  -9  -1 -120.000.000.00 o
 -10   0 -110.000.000.00 <
 -11   1 -110.000.000.00 <
 -12   2 -110.000.000.00 <
  -5  -3 -100.000.000.00 <
  -6  -2 -100.000.000.00 o
  -7  -1  -90.000.000.00 o
  -8   0  -90.000.000.00 o
  -9   1  -90.000.000.00 <
 -10   2  -90.000.000.00 <
 -11   3  -90.000.000.00 <
  -3  -3  -80.000.000.00 <
  -4  -2  -70.000.000.00 o
  -5  -1  -70.000.000.00 o
  -9   3  -70.000.000.00 <
  -1  -3  -60.000.000.00 <
  -2  -2  -50.000.000.00 <
  -7   3  -40.000.000.00 o
   1  -3  -30.000.000.00 <
   0  -2  -30.000.000.00 o
  -3   1  -20.010.010.00 o
  -4   2  -20.000.000.00 <
  -5   3  -20.000.000.00 o
   3  -3  -10.000.000.00 <
   2  -2  -10.000.000.00 o
  -2   2   00.000.000.00 <
  -3   3   00.000.000.00 <
   5  -3   10.000.000.00 <
   3  -1   20.020.020.00 o
  -1   3   20.000.000.00 <
   7  -3   30.000.000.00 o
   5  -1   40.010.000.00 o
   1   3   40.000.000.00 <
   9  -3   50.000.000.00 <
   7  -1   60.000.000.00 o
   3   3   60.000.000.00 o
  11  -3   70.000.000.00 <
  10  -2   80.000.000.00 <
   9  -1   80.000.000.00 o
   5   3   80.000.000.00 <
  12  -2  100.000.000.00 <
  11  -1  100.000.000.00 <
  10   0  100.000.000.00 o
   7   3  100.000.000.00 <
   7   3  110.000.000.00 <
  14  -2  120.000.000.00 <
  13  -1  120.000.000.00 <
  12   0  120.000.000.00 <
  10   2  130.000.000.00 <
  13   1  140.000.000.00 <
 -11  -1 -150.000.000.00 <
 -12   0 -140.000.000.00 o
  -8  -2 -130.000.000.00 <
  -9  -1 -120.000.000.00 o
 -10   0 -120.000.000.00 <
 -11   1 -120.000.000.00 <
 -12   2 -120.000.000.00 <
  -5  -3 -110.000.000.00 <
 -12   2 -110.000.000.00 <
  -6  -2 -100.000.000.00 o
  -7  -1 -100.000.000.00 o
  -3  -3  -90.000.000.00 <
  -9   1  -90.000.000.00 o
 -10   2  -90.000.000.00 <
 -11   3  -90.000.000.00 <
  -3  -3  -80.000.000.00 <
  -4  -2  -80.000.000.00 <
  -6   0  -70.000.000.00 o
  -7   1  -70.000.000.00 o
  -8   2  -70.000.000.00 <
  -9   3  -70.000.000.00 <
  -1  -3  -60.000.000.00 <
  -3  -1  -50.000.000.00 o
   1  -3  -40.000.000.00 o
  -7   3  -40.000.000.00 o
   0  -2  -30.000.000.00 o
  -3   1  -20.010.010.00 o
  -4   2  -20.000.000.00 <
  -5   3  -20.000.000.00 <
   2  -2  -10.000.000.00 o
  -3   3   00.000.000.00 <
   5  -3   10.000.000.00 <
   3  -1   20.020.020.00 o
   7  -3   30.000.000.00 o
   5  -1   40.010.000.00 o
   9  -3   50.000.000.00 <
   2   2   50.000.000.00 <
   1   3   50.000.000.00 <
   8  -2   60.000.000.00 <
   7  -1   60.000.000.00 o
  11  -3   70.000.000.00 <
   5   1   70.000.000.00 o
   4   2   70.000.000.00 o
   3   3   70.000.000.00 <
  10  -2   80.000.000.00 <
   9  -1   80.000.000.00 o
   7   1   90.000.000.00 o
   6   2   90.000.000.00 <
   5   3   90.000.000.00 <
  12  -2  100.000.000.00 <
  11  -1  100.000.000.00 <
  10   0  110.000.000.00 <
   9   1  110.000.000.00 <
   8   2  110.000.000.00 <
   7   3  110.000.000.00 <
  14  -2  120.000.000.00 <
  13  -1  120.000.000.00 <
  12   0  130.000.000.00 <
  11   1  130.000.000.00 <
  10   2  130.000.000.00 <
  13   1  150.000.000.00 <
 -11  -1 -160.000.000.00 <
 -11  -1 -150.000.000.00 <
  -8  -2 -140.000.000.00 <
  -8  -2 -130.000.000.00 <
  -9  -1 -130.000.000.00 <
  -5  -3 -120.000.000.00 <
 -10   0 -120.000.000.00 o
 -11   1 -120.000.000.00 <
 -12   2 -120.000.000.00 <
  -6  -2 -110.000.000.00 <
  -7  -1 -100.000.000.00 o
  -8   0 -100.000.000.00 o
  -3  -3  -90.000.000.00 <
 -10   2  -90.000.000.00 <
 -11   3  -90.000.000.00 <
  -4  -2  -80.000.000.00 <
  -5  -1  -80.010.010.00 o
  -1  -3  -70.000.000.00 <
  -6   0  -70.010.010.00 o
  -7   1  -70.000.000.00 o
  -8   2  -70.000.000.00 <
  -9   3  -70.000.000.00 <
  -2  -2  -60.000.000.00 o
   1  -3  -40.000.000.00 o
  -7   3  -40.000.000.00 <
  -1  -1  -30.020.020.00 o
   3  -3  -20.000.000.00 <
  -3   1  -20.010.010.00 o
  -4   2  -20.000.000.00 <
  -5   3  -20.000.000.00 o
   2  -2  -10.000.000.00 o
   4  -2   10.000.000.00 o
  -3   3   10.000.000.00 <
   3  -1   20.020.020.00 o
   7  -3   30.000.000.00 o
   0   2   30.000.000.00 o
  -1   3   30.000.000.00 <
   5  -1   40.000.000.00 o
   9  -3   50.000.000.00 <
   3   1   50.000.000.00 o
   2   2   50.000.000.00 <
   1   3   50.000.000.00 <
   8  -2   60.000.000.00 <
  11  -3   70.000.000.00 <
   6   0   70.010.010.00 o
   5   1   70.000.000.00 o
   4   2   70.000.000.00 o
   3   3   70.000.000.00 <
  10  -2   80.000.000.00 <
   8   0   90.000.000.00 o
   7   1   90.000.000.00 o
  12  -2  100.000.000.00 <
   5   3  100.000.000.00 <
  11  -1  110.000.000.00 <
  10   0  110.000.000.00 <
  14  -2  120.000.000.00 <
   8   2  120.000.000.00 <
  13  -1  130.000.000.00 <
  12   0  130.000.000.00 <
  11   1  140.000.000.00 <
  10   2  140.000.000.00 <
 -11  -1 -160.000.000.00 <
  -8  -2 -150.000.000.00 <
  -8  -2 -140.000.000.00 <
  -9  -1 -140.000.000.00 <
 -10   0 -130.000.000.00 <
 -11   1 -130.000.000.00 <
  -6  -2 -120.000.000.00 <
 -11   1 -120.000.000.00 <
 -12   2 -120.000.000.00 <
  -7  -1 -110.000.000.00 <
  -3  -3 -100.000.000.00 <
  -8   0 -100.000.000.00 o
  -9   1 -100.000.000.00 <
 -10   2 -100.000.000.00 o
  -4  -2  -90.000.000.00 <
 -10   2  -90.000.000.00 <
 -11   3  -90.000.000.00 <
  -5  -1  -80.010.010.00 o
  -1  -3  -70.000.000.00 <
  -7   1  -70.000.000.00 o
  -8   2  -70.000.000.00 <
  -9   3  -70.000.000.00 <
   1  -3  -50.000.000.00 <
  -4   0  -50.000.000.00 o
   0  -2  -40.000.000.00 <
  -7   3  -40.000.000.00 o
  -1  -1  -30.010.010.00 o
   3  -3  -20.000.000.00 <
  -3   1  -20.010.010.00 o
  -4   2  -20.000.000.00 o
  -5   3  -20.000.000.00 o
   5  -3   00.000.000.00 <
   4  -2   10.000.000.00 o
  -2   2   10.000.000.00 o
  -3   3   10.000.000.00 <
   7  -3   20.000.000.00 <
   7  -3   30.000.000.00 o
   1   1   30.010.010.00 o
   0   2   30.000.000.00 o
  -1   3   30.000.000.00 <
   5  -1   40.010.010.00 o
   9  -3   50.000.000.00 <
   4   0   50.000.010.00 o
   8  -2   60.000.000.00 <
   2   2   60.000.000.00 o
   1   3   60.000.000.00 <
  11  -3   70.000.000.00 <
   6   0   70.000.010.00 o
  10  -2   80.000.000.00 <
   4   2   80.000.000.00 <
   3   3   80.000.000.00 <
   9  -1   90.000.000.00 <
  12  -2  100.000.000.00 <
   7   1  100.000.000.00 o
   6   2  100.000.000.00 o
   5   3  100.000.000.00 <
  11  -1  110.000.000.00 <
   5   3  110.000.000.00 <
  14  -2  120.000.000.00 <
  10   0  120.000.000.00 o
   9   1  120.000.000.00 o
   8   2  120.000.000.00 <
  13  -1  130.000.000.00 <
   8   2  130.000.000.00 <
  12   0  140.000.000.00 o
  11   1  140.000.000.00 <
  -8  -2 -150.000.000.00 <
  -9  -1 -150.000.000.00 <
 -10   0 -140.000.000.00 <
 -11   1 -140.000.000.00 <
  -6  -2 -130.000.000.00 <
 -11   1 -130.000.000.00 <
 -12   2 -130.000.000.00 <
  -7  -1 -120.000.000.00 o
  -3  -3 -110.000.000.00 <
  -8   0 -110.000.000.00 <
  -4  -2 -100.000.000.00 <
  -9   1 -100.000.000.00 o
 -10   2 -100.000.000.00 o
  -5  -1  -90.000.000.00 o
  -1  -3  -80.000.000.00 o
  -6   0  -80.000.000.00 o
  -2  -2  -70.000.000.00 <
  -8   2  -70.000.000.00 o
  -9   3  -70.000.000.00 <
  -3  -1  -60.000.000.00 o
   1  -3  -50.000.000.00 <
  -5   1  -50.010.010.00 o
   0  -2  -40.000.000.00 <
  -7   3  -40.000.000.00 o
   3  -3  -30.000.000.00 o
   2  -2  -20.000.000.00 o
  -3   1  -20.020.020.00 o
  -4   2  -20.000.000.00 o
  -5   3  -10.000.000.00 <
   5  -3   00.000.000.00 <
   4  -2   10.000.000.00 o
  -2   2   10.000.000.00 o
  -3   3   10.000.000.00 <
   7  -3   20.000.000.00 <
   3  -1   20.020.020.00 o
   1   1   30.020.020.00 o
  -1   3   40.000.000.00 <
   9  -3   50.000.000.00 <
   4   0   50.000.010.00 o
   8  -2   60.000.000.00 <
   2   2   60.000.000.00 o
   1   3   60.000.000.00 <
  11  -3   70.000.000.00 <
   7  -1   70.000.000.00 o
  10  -2   80.000.000.00 <
   5   1   80.010.010.00 o
   9  -1   90.000.000.00 o
   4   2   90.000.000.00 <
   3   3   90.000.000.00 <
   8   0  100.000.000.00 o
  12  -2  110.000.000.00 <
   7   1  110.000.000.00 <
   6   2  110.000.000.00 <
   5   3  110.000.000.00 <
  11  -1  120.000.000.00 <
  10   0  120.000.000.00 <
   9   1  130.000.000.00 <
   8   2  130.000.000.00 <
  11   1  150.000.000.00 <
  -9  -1 -150.000.000.00 <
 -10   0 -150.000.000.00 o
 -10   0 -140.000.000.00 <
 -11   1 -140.000.000.00 <
  -6  -2 -130.000.000.00 <
 -12   2 -130.000.000.00 <
  -3  -3 -120.000.000.00 <
  -7  -1 -120.000.000.00 <
  -3  -3 -110.000.000.00 <
  -8   0 -110.000.000.00 o
  -9   1 -110.000.000.00 <
  -4  -2 -100.000.000.00 <
 -10   2 -100.000.000.00 o
  -1  -3  -90.000.000.00 <
  -5  -1  -90.000.000.00 o
  -1  -3  -80.000.000.00 <
  -7   1  -80.000.000.00 o
  -2  -2  -70.000.000.00 <
  -8   2  -70.000.000.00 <
  -9   3  -70.000.000.00 <
   1  -3  -60.000.000.00 <
  -5   1  -50.010.010.00 o
  -7   3  -40.000.000.00 o
   3  -3  -30.000.000.00 o
   2  -2  -20.000.000.00 o
  -3   1  -20.010.020.00 o
  -5   3  -10.000.000.00 <
   5  -3   00.000.000.00 <
   4  -2   10.000.000.00 o
  -2   2   10.000.000.00 o
  -3   3   10.000.000.00 <
   7  -3   20.000.000.00 <
   3  -1   20.020.020.00 o
  -3   3   20.000.000.00 <
   0   2   40.000.000.00 <
  -1   3   40.000.000.00 <
   9  -3   50.000.000.00 <
   8  -2   60.000.000.00 <
   3   1   60.000.000.00 o
  11  -3   70.000.000.00 <
   7  -1   70.000.000.00 o
   1   3   70.000.000.00 <
  11  -3   80.000.000.00 <
   6   0   80.000.000.00 o
  10  -2   90.000.000.00 <
   4   2   90.000.000.00 <
   3   3   90.000.000.00 <
   8   0  100.000.000.00 <
  12  -2  110.000.000.00 <
   7   1  110.000.000.00 <
   6   2  110.000.000.00 <
  11  -1  120.000.000.00 <
   5   3  120.000.000.00 <
  10   0  130.000.000.00 <
   9   1  130.000.000.00 <
   8   2  140.000.000.00 <
  11   1  160.000.000.00 <
  -9  -1 -170.000.000.00 o
  -9  -1 -160.000.000.00 <
 -10   0 -150.000.000.00 <
  -6  -2 -140.000.000.00 <
 -11   1 -140.000.000.00 <
  -7  -1 -130.000.000.00 <
 -12   2 -130.000.000.00 <
  -3  -3 -120.000.000.00 <
  -8   0 -120.000.000.00 <
  -4  -2 -110.000.000.00 <
  -9   1 -110.000.000.00 <
 -10   2 -110.000.000.00 <
  -1  -3 -100.000.000.00 o
  -5  -1 -100.000.000.00 o
 -10   2 -100.000.000.00 o
  -1  -3  -90.000.000.00 <
  -6   0  -90.000.000.00 o
  -2  -2  -80.000.000.00 <
  -7   1  -80.000.000.00 o
  -3  -1  -70.000.000.00 o
  -8   2  -70.000.000.00 <
  -9   3  -70.000.000.00 <
   1  -3  -60.000.000.00 <
  -4   0  -60.000.000.00 o
   0  -2  -50.000.000.00 o
  -5   1  -50.010.010.00 o
  -1  -1  -40.000.000.00 o
  -7   3  -40.000.000.00 <
   3  -3  -30.000.000.00 o
  -2   0  -30.010.020.00 o
   2  -2  -20.000.000.00 o
  -3   1  -20.020.020.00 o
   5  -3  -10.000.000.00 o
   1  -1  -10.000.000.00 o
  -5   3  -10.000.000.00 <
   4  -2   10.000.000.00 o
   7  -3   20.000.000.00 <
   3  -1   20.020.020.00 o
  -3   3   20.000.000.00 <
   0   2   40.000.000.00 <
   9  -3   50.000.000.00 <
  -1   3   50.000.000.00 <
   8  -2   60.000.000.00 <
  11  -3   70.000.000.00 <
   7  -1   70.000.000.00 o
   2   2   70.000.000.00 <
   1   3   70.000.000.00 <
  11  -3   80.000.000.00 <
   6   0   80.000.000.00 o
  10  -2   90.000.000.00 <
   5   1   90.000.000.00 <
   9  -1  100.000.000.00 <
   4   2  100.000.000.00 <
   3   3  100.000.000.00 <
  12  -2  110.000.000.00 <
   8   0  110.000.000.00 <
  11  -1  120.000.000.00 <
   7   1  120.000.000.00 o
   6   2  120.000.000.00 <
   5   3  120.000.000.00 <
  10   0  130.000.000.00 <
   9   1  140.000.000.00 <
   8   2  150.000.000.00 <
  11   1  160.000.000.00 <
  -9  -1 -170.000.000.00 <
  -6  -2 -160.000.000.00 <
  -6  -2 -150.000.000.00 <
  -7  -1 -140.000.000.00 <
  -8   0 -130.000.000.00 <
  -4  -2 -120.000.000.00 o
  -9   1 -120.000.000.00 o
  -5  -1 -110.000.000.00 o
 -10   2 -110.000.000.00 <
  -1  -3 -100.000.000.00 <
  -5  -1 -100.000.000.00 o
  -2  -2  -90.000.000.00 o
  -6   0  -90.000.000.00 o
  -7   1  -80.000.000.00 o
  -8   2  -80.000.000.00 <
   1  -3  -70.000.000.00 o
  -3  -1  -70.000.000.00 o
  -8   2  -70.000.000.00 <
  -9   3  -70.000.000.00 <
  -4   0  -60.000.000.00 o
  -5   1  -50.010.010.00 o
   3  -3  -40.000.000.00 <
  -1  -1  -40.000.000.00 o
  -7   3  -40.000.000.00 <
  -2   0  -30.010.010.00 o
  -3   1  -20.010.020.00 o
   5  -3  -10.000.000.00 o
   1  -1  -10.000.000.00 o
  -4   2  -10.000.000.00 o
  -5   3  -10.000.000.00 <
  -1   1   10.000.000.00 o
   7  -3   20.000.000.00 <
   3  -1   20.020.020.00 o
  -2   2   20.000.000.00 o
  -3   3   20.000.000.00 <
   2   0   30.020.020.00 o
   1   1   40.000.000.00 o
   9  -3   50.000.000.00 <
   0   2   50.000.000.00 o
  -1   3   50.000.000.00 <
   8  -2   60.000.000.00 <
   4   0   60.000.000.00 o
  11  -3   70.000.000.00 <
   3   1   70.000.000.00 o
  11  -3   80.000.000.00 <
   1   3   80.000.000.00 <
  10  -2   90.000.000.00 <
   9  -1  100.000.000.00 <
   4   2  100.000.000.00 <
   8   0  110.000.000.00 <
   3   3  110.000.000.00 <
  12  -2  120.000.000.00 <
   7   1  120.000.000.00 <
  11  -1  130.000.000.00 <
   6   2  130.000.000.00 <
  10   0  140.000.000.00 <
   9   1  150.000.000.00 <
   8   2  150.000.000.00 <
  -6  -2 -160.000.000.00 <
  -7  -1 -150.000.000.00 <
  -8   0 -140.000.000.00 <
  -4  -2 -130.000.000.00 o
  -8   0 -130.000.000.00 <
  -9   1 -120.000.000.00 o
 -10   2 -120.000.000.00 <
  -1  -3 -110.000.000.00 <
  -5  -1 -110.000.000.00 o
 -10   2 -110.000.000.00 <
  -6   0 -100.000.000.00 o
  -2  -2  -90.000.000.00 o
  -7   1  -90.000.000.00 o
   1  -3  -80.000.000.00 <
  -3  -1  -80.000.000.00 <
  -8   2  -80.000.000.00 <
  -9   3  -70.000.000.00 <
   0  -2  -60.000.000.00 o
   3  -3  -50.000.000.00 o
   3  -3  -40.000.000.00 o
  -7   3  -40.000.000.00 <
   2  -2  -30.000.000.00 o
  -7   3  -30.000.000.00 o
  -3   1  -20.020.020.00 o
   5  -3  -10.000.000.00 o
  -4   2  -10.000.000.00 o
  -5   3  -10.000.000.00 <
   4  -2   00.000.000.00 o
  -5   3   00.000.000.00 <
  -1   1   10.000.000.00 o
   7  -3   20.000.000.00 <
   3  -1   20.020.020.00 o
  -2   2   20.000.000.00 o
   6  -2   30.000.000.00 <
   2   0   30.010.010.00 o
  -3   3   30.000.000.00 <
   1   1   40.000.000.00 o
   9  -3   50.000.000.00 <
   5  -1   50.010.010.00 o
   0   2   50.000.000.00 o
   8  -2   60.000.000.00 <
   4   0   60.000.000.00 o
  -1   3   60.000.000.00 <
  11  -3   70.000.000.00 <
   3   1   70.000.000.00 o
  11  -3   80.000.000.00 <
   7  -1   80.000.000.00 o
   2   2   80.000.000.00 o
  10  -2   90.000.000.00 <
   6   0   90.000.000.00 o
   1   3   90.000.000.00 <
   5   1  100.000.000.00 o
   9  -1  110.000.000.00 <
   4   2  110.000.000.00 <
  12  -2  120.000.000.00 <
   8   0  120.000.000.00 <
   3   3  120.000.000.00 <
  11  -1  130.000.000.00 <
   7   1  130.000.000.00 <
  11  -1  140.000.000.00 <
   6   2  140.000.000.00 <
  10   0  150.000.000.00 <
   9   1  160.000.000.00 <
  -7  -1 -160.000.000.00 <
  -7  -1 -150.000.000.00 <
  -4  -2 -140.000.000.00 <
  -8   0 -140.000.000.00 <
  -4  -2 -130.000.000.00 <
  -9   1 -130.000.000.00 <
  -1  -3 -120.000.000.00 <
  -5  -1 -120.000.000.00 <
 -10   2 -120.000.000.00 <
 -10   2 -110.000.000.00 <
  -2  -2 -100.000.000.00 <
  -6   0 -100.000.000.00 o
   1  -3  -90.000.000.00 <
  -7   1  -90.000.000.00 o
   1  -3  -80.000.000.00 <
  -3  -1  -80.000.000.00 o
  -8   2  -80.000.000.00 <
   0  -2  -70.000.000.00 <
  -4   0  -70.000.000.00 o
  -9   3  -70.000.000.00 <
   0  -2  -60.000.000.00 o
   3  -3  -50.000.000.00 o
  -1  -1  -50.000.000.00 o
  -7   3  -40.000.000.00 o
   2  -2  -30.000.000.00 o
  -7   3  -30.000.000.00 <
   5  -3  -20.000.000.00 <
  -3   1  -20.020.020.00 o
   5  -3  -10.000.000.00 o
  -4   2  -10.000.000.00 o
   4  -2   00.000.000.00 o
  -5   3   00.000.000.00 <
   7  -3   20.000.000.00 <
   3  -1   20.020.020.00 o
  -2   2   20.000.000.00 o
   6  -2   30.000.000.00 <
  -3   3   30.000.000.00 o
   9  -3   50.000.000.00 <
   5  -1   50.010.010.00 o
  -1   3   60.000.000.00 <
   8  -2   70.000.000.00 o
  11  -3   80.000.000.00 <
   7  -1   80.000.000.00 o
  10  -2   90.000.000.00 <
   2   2   90.000.000.00 o
   1   3   90.000.000.00 <
  10  -2  100.000.000.00 o
   1   3  100.000.000.00 <
   9  -1  110.000.000.00 <
   5   1  110.000.000.00 o
  12  -2  120.000.000.00 <
   8   0  120.000.000.00 <
   4   2  120.000.000.00 o
   3   3  120.000.000.00 <
  12  -2  130.000.000.00 <
  11  -1  140.000.000.00 <
   7   1  140.000.000.00 o
   6   2  140.000.000.00 <
  10   0  150.000.000.00 <
   6   2  150.000.000.00 o
   9   1  160.000.000.00 <
  -7  -1 -170.000.000.00 <
  -4  -2 -160.000.000.00 <
  -8   0 -160.000.000.00 <
  -4  -2 -150.000.000.00 <
  -8   0 -150.000.000.00 <
  -9   1 -140.000.000.00 <
  -1  -3 -130.000.000.00 <
  -5  -1 -130.000.000.00 <
  -9   1 -130.000.000.00 <
 -10   2 -130.000.000.00 <
 -10   2 -120.000.000.00 <
  -2  -2 -110.000.000.00 o
  -6   0 -110.000.000.00 o
   1  -3 -100.000.000.00 <
  -7   1 -100.000.000.00 o
   1  -3  -90.000.000.00 <
  -3  -1  -90.000.000.00 <
  -8   2  -80.000.000.00 <
  -9   3  -80.000.000.00 <
   0  -2  -70.000.000.00 <
  -4   0  -70.000.000.00 o
  -9   3  -70.000.000.00 <
   3  -3  -60.000.000.00 <
  -5   1  -60.000.000.00 o
  -1  -1  -50.000.000.00 o
  -6   2  -50.000.000.00 <
   2  -2  -40.000.000.00 <
  -7   3  -40.000.000.00 o
  -7   3  -30.000.000.00 <
   5  -3  -20.000.000.00 o
  -3   1  -20.020.020.00 o
  -4   2  -10.000.000.00 o
   4  -2   00.000.000.00 o
  -5   3   00.000.000.00 <
   7  -3   10.000.000.00 o
   7  -3   20.000.000.00 <
   3  -1   20.020.020.00 o
   6  -2   30.000.000.00 <
  -2   2   30.000.000.00 o
   9  -3   40.000.000.00 o
  -3   3   40.000.000.00 <
   9  -3   50.000.000.00 <
   5  -1   50.010.010.00 o
   1   1   50.000.000.00 o
   0   2   60.000.000.00 o
   8  -2   70.000.000.00 o
   4   0   70.000.000.00 o
  -1   3   70.000.000.00 o
  11  -3   80.000.000.00 <
   3   1   80.000.000.00 o
   2   2   90.000.000.00 o
  10  -2  100.000.000.00 o
   6   0  100.000.000.00 o
   2   2  100.000.000.00 <
   1   3  100.000.000.00 o
   5   1  110.000.000.00 o
   1   3  110.000.000.00 <
   9  -1  120.000.000.00 o
   4   2  120.000.000.00 o
  12  -2  130.000.000.00 <
   8   0  130.000.000.00 <
   4   2  130.000.000.00 o
   7   1  140.000.000.00 o
   7   1  150.000.000.00 <
   6   2  160.000.000.00 <
  -7  -1 -170.000.000.00 <
  -4  -2 -160.000.000.00 <
  -8   0 -160.000.000.00 <
  -4  -2 -150.000.000.00 <
  -9   1 -150.000.000.00 <
  -5  -1 -140.000.000.00 <
  -9   1 -140.000.000.00 <
  -5  -1 -130.000.000.00 <
 -10   2 -130.000.000.00 <
  -2  -2 -120.000.000.00 <
  -6   0 -120.000.000.00 o
 -10   2 -120.000.000.00 <
  -2  -2 -110.000.000.00 <
   1  -3 -100.000.000.00 <
  -3  -1 -100.000.000.00 o
  -7   1 -100.000.000.00 o
  -8   2  -90.000.000.00 o
   0  -2  -80.000.000.00 o
  -4   0  -80.000.000.00 <
  -8   2  -80.000.000.00 <
  -9   3  -80.000.000.00 <
  -9   3  -70.000.000.00 <
   3  -3  -60.000.000.00 <
  -5   1  -60.000.000.00 o
  -6   2  -50.000.000.00 <
   2  -2  -40.000.000.00 <
  -7   3  -40.000.000.00 o
   5  -3  -30.000.000.00 <
  -7   3  -30.000.000.00 <
   5  -3  -20.000.000.00 <
   1  -1  -20.000.000.00 o
  -3   1  -20.020.020.00 o
  -4   2  -10.000.000.00 o
   4  -2   00.000.000.00 o
  -5   3   00.000.000.00 <
   7  -3   10.000.000.00 o
  -5   3   10.000.000.00 o
   3  -1   20.020.020.00 o
   6  -2   30.000.000.00 <
  -2   2   30.000.000.00 o
   9  -3   40.000.000.00 o
  -3   3   40.000.000.00 <
   9  -3   50.000.000.00 <
   5  -1   50.020.020.00 o
   1   1   50.000.000.00 o
   8  -2   70.000.000.00 <
   4   0   70.000.000.00 o
   0   2   70.000.000.00 <
  -1   3   70.000.000.00 o
  11  -3   80.000.000.00 <
  -1   3   80.000.000.00 <
   7  -1   90.000.000.00 o
   3   1   90.000.000.00 <
  10  -2  100.000.000.00 o
   6   0  100.000.000.00 o
   2   2  100.000.000.00 <
   1   3  110.000.000.00 <
   9  -1  120.000.000.00 o
   5   1  120.000.000.00 o
  12  -2  130.000.000.00 <
   4   2  130.000.000.00 o
   8   0  140.000.000.00 <
   7   1  150.000.000.00 <
   6   2  160.000.000.00 <
  -5  -1 -160.000.000.00 <
  -5  -1 -150.000.000.00 <
  -9   1 -150.000.000.00 <
  -2  -2 -140.000.000.00 <
 -10   2 -140.000.000.00 <
  -2  -2 -130.000.000.00 <
  -6   0 -130.000.000.00 <
 -10   2 -130.000.000.00 <
   1  -3 -120.000.000.00 <
   1  -3 -110.000.000.00 <
  -3  -1 -110.000.000.00 <
  -7   1 -110.000.000.00 <
  -3  -1 -100.000.000.00 o
  -7   1 -100.000.000.00 o
   0  -2  -90.000.000.00 o
  -8   2  -90.000.000.00 o
   3  -3  -80.000.000.00 <
  -4   0  -80.000.000.00 <
  -9   3  -80.000.000.00 <
   3  -3  -70.000.000.00 <
  -9   3  -70.000.000.00 <
  -1  -1  -60.000.000.00 o
  -5   1  -60.000.000.00 o
   2  -2  -50.000.000.00 <
  -6   2  -50.000.000.00 <
  -2   0  -40.010.010.00 o
   5  -3  -30.000.000.00 <
  -7   3  -30.000.000.00 <
   1  -1  -20.000.000.00 o
  -3   1  -20.020.020.00 o
   4  -2  -10.000.000.00 o
  -4   2   00.000.000.00 o
   7  -3   10.000.000.00 o
  -5   3   10.000.000.00 o
   3  -1   20.020.020.00 o
  -1   1   20.000.000.00 o
   6  -2   30.000.000.00 <
   9  -3   40.000.000.00 o
   2   0   40.010.010.00 o
  -2   2   40.000.000.00 o
   9  -3   50.000.000.00 <
  -3   3   50.000.000.00 o
   1   1   60.000.000.00 o
   8  -2   70.000.000.00 <
   0   2   70.000.000.00 <
  11  -3   80.000.000.00 <
   4   0   80.000.000.00 <
  -1   3   80.000.000.00 <
  11  -3   90.000.000.00 <
   7  -1   90.000.000.00 <
   3   1   90.000.000.00 <
  -1   3   90.000.000.00 <
  10  -2  100.000.000.00 o
  10  -2  110.000.000.00 <
   6   0  110.000.000.00 o
   2   2  110.000.000.00 o
   1   3  120.000.000.00 <
   9  -1  130.000.000.00 <
   5   1  130.000.000.00 <
   1   3  130.000.000.00 <
   4   2  140.000.000.00 <
   8   0  150.000.000.00 <
   4   2  150.000.000.00 <
   7   1  160.000.000.00 <
   7   1  170.000.000.00 <
  -5  -1 -180.000.000.00 <
  -5  -1 -170.000.000.00 <
  -2  -2 -160.000.000.00 <
  -5  -1 -160.000.000.00 <
  -2  -2 -150.000.000.00 <
  -2  -2 -140.000.000.00 <
  -6   0 -140.000.000.00 <
 -10   2 -140.000.000.00 <
  -3  -1 -120.000.000.00 <
  -7   1 -120.000.000.00 <
  -7   1 -110.000.000.00 <
   0  -2 -100.000.000.00 <
  -8   2 -100.000.000.00 <
   3  -3  -90.000.000.00 <
  -4   0  -90.000.000.00 <
  -8   2  -90.000.000.00 o
   3  -3  -80.000.000.00 <
  -9   3  -80.000.000.00 <
  -1  -1  -70.000.000.00 o
  -5   1  -70.000.000.00 o
  -9   3  -70.000.000.00 <
   2  -2  -50.000.000.00 <
  -6   2  -50.000.000.00 <
   5  -3  -40.000.000.00 <
  -7   3  -30.000.000.00 o
  -3   1  -20.020.020.00 o
  -7   3  -20.000.000.00 <
   4  -2  -10.000.000.00 o
   7  -3   00.000.000.00 o
  -4   2   00.000.000.00 o
   7  -3   10.000.000.00 o
  -5   3   10.000.000.00 o
   3  -1   20.020.020.00 o
  -1   1   20.000.000.00 o
  -5   3   20.000.000.00 <
   6  -2   30.000.000.00 <
   9  -3   40.000.000.00 o
   2   0   40.010.010.00 o
  -2   2   40.000.000.00 <
   9  -3   50.000.000.00 <
   5  -1   60.000.000.00 o
   1   1   60.000.000.00 o
  -3   3   60.000.000.00 <
   8  -2   70.000.000.00 <
  11  -3   80.000.000.00 <
   4   0   80.000.000.00 <
   0   2   80.000.000.00 o
  11  -3   90.000.000.00 o
   7  -1  100.000.000.00 o
   3   1  100.000.000.00 o
  -1   3  100.000.000.00 <
  10  -2  110.000.000.00 <
   6   0  120.000.000.00 o
   2   2  120.000.000.00 <
   9  -1  130.000.000.00 <
   1   3  130.000.000.00 <
   9  -1  140.000.000.00 <
   5   1  140.000.000.00 <
   8   0  160.000.000.00 <
   4   2  160.000.000.00 <
   7   1  170.000.000.00 <
  -5  -1 -180.000.000.00 <
  -2  -2 -170.000.000.00 <
  -5  -1 -170.000.000.00 <
  -2  -2 -160.000.000.00 <
  -2  -2 -150.000.000.00 <
  -6   0 -150.000.000.00 o
  -6   0 -140.000.000.00 <
 -10   2 -140.000.000.00 <
  -3  -1 -130.000.000.00 <
  -3  -1 -120.000.000.00 <
  -7   1 -120.000.000.00 <
   0  -2 -110.000.000.00 <
   3  -3 -100.000.000.00 <
   0  -2 -100.000.000.00 <
  -4   0 -100.000.000.00 o
  -8   2 -100.000.000.00 <
   3  -3  -90.000.000.00 <
  -4   0  -90.000.000.00 <
  -8   2  -90.000.000.00 o
  -1  -1  -80.020.020.00 o
  -9   3  -80.000.000.00 <
  -1  -1  -70.000.000.00 o
  -5   1  -70.000.000.00 o
  -9   3  -70.000.000.00 <
   2  -2  -60.000.000.00 o
   5  -3  -50.000.000.00 <
  -6   2  -50.000.000.00 <
   5  -3  -40.000.000.00 <
   1  -1  -30.000.000.00 o
  -7   3  -30.000.000.00 o
  -3   1  -20.020.020.00 o
  -7   3  -20.000.000.00 <
   4  -2  -10.000.000.00 o
   7  -3   00.000.000.00 o
  -4   2   00.000.000.00 o
   3  -1   20.020.020.00 o
  -5   3   20.000.000.00 <
   6  -2   30.000.000.00 <
   9  -3   40.000.000.00 o
   9  -3   50.000.000.00 <
  -2   2   50.000.000.00 <
   5  -1   60.000.000.00 o
  -3   3   60.000.000.00 <
   8  -2   70.000.000.00 <
   1   1   70.000.000.00 o
  -3   3   70.000.000.00 o
  11  -3   80.000.000.00 <
   8  -2   80.000.000.00 <
  11  -3   90.000.000.00 <
   4   0   90.000.000.00 <
   0   2   90.000.000.00 o
   7  -1  100.000.000.00 o
  -1   3  100.000.000.00 <
  10  -2  110.000.000.00 <
   3   1  110.000.000.00 <
  -1   3  110.000.000.00 <
  10  -2  120.000.000.00 <
   6   0  120.000.000.00 o
   6   0  130.000.000.00 <
   2   2  130.000.000.00 <
   9  -1  140.000.000.00 <
   5   1  140.000.000.00 <
   5   1  150.000.000.00 <
   8   0  160.000.000.00 <
   4   2  160.000.000.00 <
  -5  -1 -180.000.000.00 <
  -2  -2 -170.000.000.00 <
  -2  -2 -160.000.000.00 <
  -6   0 -160.000.000.00 <
  -6   0 -150.000.000.00 o
  -3  -1 -140.000.000.00 <
 -10   2 -140.000.000.00 <
  -3  -1 -130.000.000.00 <
  -7   1 -130.000.000.00 <
   0  -2 -120.000.000.00 <
  -7   1 -120.000.000.00 <
   3  -3 -110.000.000.00 <
   0  -2 -110.000.000.00 o
   3  -3 -100.000.000.00 <
  -4   0 -100.000.000.00 o
  -8   2 -100.000.000.00 <
  -8   2  -90.000.000.00 o
  -1  -1  -80.010.010.00 o
  -9   3  -80.000.000.00 <
   2  -2  -70.000.000.00 o
  -5   1  -70.000.000.00 o
  -9   3  -70.000.000.00 <
   2  -2  -60.000.000.00 o
   5  -3  -50.000.000.00 <
  -2   0  -50.000.000.00 o
  -6   2  -50.000.000.00 <
   1  -1  -30.000.000.00 o
  -7   3  -30.000.000.00 o
   4  -2  -20.000.000.00 <
  -3   1  -20.020.020.00 o
  -7   3  -20.000.000.00 <
   7  -3  -10.000.000.00 <
   4  -2  -10.000.000.00 o
   7  -3   00.000.000.00 o
  -4   2   00.000.000.00 o
   3  -1   20.020.020.00 o
  -5   3   20.000.000.00 o
   6  -2   30.000.000.00 <
  -5   3   30.000.000.00 <
   9  -3   40.000.000.00 o
   9  -3   50.000.000.00 <
  -2   2   50.000.000.00 <
   5  -1   60.000.000.00 o
   8  -2   70.000.000.00 <
   1   1   70.000.000.00 o
  -3   3   70.000.000.00 <
  11  -3   80.000.000.00 <
   8  -2   80.000.000.00 <
  11  -3   90.000.000.00 <
   4   0   90.000.000.00 <
   0   2   90.000.000.00 o
   7  -1  100.000.000.00 o
   0   2  100.000.000.00 <
  10  -2  110.000.000.00 <
   7  -1  110.000.000.00 <
   3   1  110.000.000.00 <
  -1   3  110.000.000.00 <
  10  -2  120.000.000.00 <
   3   1  120.000.000.00 <
  -1   3  120.000.000.00 <
   6   0  130.000.000.00 <
   2   2  130.000.000.00 <
   9  -1  140.000.000.00 <
   2   2  140.000.000.00 <
   9  -1  150.000.000.00 <
   5   1  150.000.000.00 <
   5   1  160.000.000.00 <
  -6   0 -170.000.000.00 <
  -3  -1 -160.000.000.00 <
  -3  -1 -150.000.000.00 <
   0  -2 -140.000.000.00 <
  -3  -1 -140.000.000.00 <
  -7   1 -140.000.000.00 <
   0  -2 -130.000.000.00 <
  -7   1 -130.000.000.00 <
  -4   0 -120.010.010.00 o
   3  -3 -110.000.000.00 <
  -4   0 -110.000.000.00 <
  -8   2 -110.000.000.00 <
  -8   2 -100.000.000.00 <
  -1  -1  -90.000.000.00 <
   2  -2  -80.000.000.00 <
  -5   1  -80.010.010.00 o
  -9   3  -80.000.000.00 <
   5  -3  -70.000.000.00 <
   2  -2  -70.000.000.00 o
  -5   1  -70.000.000.00 o
  -9   3  -70.000.000.00 <
   5  -3  -60.000.000.00 o
  -6   2  -50.000.000.00 <
   4  -2  -20.000.000.00 o
  -3   1  -20.020.020.00 o
  -7   3  -20.000.000.00 <
   7  -3  -10.000.000.00 <
  -7   3  -10.000.000.00 o
   7  -3   00.000.000.00 o
  -4   2   10.000.000.00 <
   3  -1   20.020.020.00 o
   6  -2   30.000.000.00 <
  -1   1   30.000.000.00 o
  -5   3   30.000.000.00 <
   9  -3   40.000.000.00 o
  -5   3   40.000.000.00 <
   9  -3   50.000.000.00 <
   2   0   50.000.000.00 o
  -2   2   60.000.000.00 o
   5  -1   70.000.000.00 o
  11  -3   80.000.000.00 <
   8  -2   80.000.000.00 <
   1   1   80.010.010.00 o
  -3   3   80.000.000.00 <
  11  -3   90.000.000.00 <
  -3   3   90.000.000.00 <
   4   0  100.000.000.00 o
   0   2  100.000.000.00 <
   7  -1  110.000.000.00 <
   0   2  110.000.000.00 <
  10  -2  120.000.000.00 <
   3   1  120.000.000.00 <
  -1   3  120.000.000.00 <
  10  -2  130.000.000.00 <
   3   1  130.000.000.00 <
  -1   3  130.000.000.00 <
   6   0  140.000.000.00 <
   9  -1  150.000.000.00 <
   6   0  150.000.000.00 o
   2   2  150.000.000.00 <
   2   2  160.000.000.00 <
   5   1  170.000.000.00 <
  -3  -1 -180.000.000.00 <
  -3  -1 -170.000.000.00 <
   0  -2 -160.000.000.00 <
  -3  -1 -160.000.000.00 <
  -7   1 -160.000.000.00 <
   0  -2 -150.000.000.00 <
  -7   1 -150.000.000.00 <
   0  -2 -140.000.000.00 <
  -7   1 -140.000.000.00 <
  -4   0 -130.000.000.00 o
  -4   0 -120.000.010.00 o
  -8   2 -120.000.000.00 <
  -1  -1 -110.000.000.00 <
  -8   2 -110.000.000.00 <
  -1  -1 -100.000.000.00 o
  -8   2 -100.000.000.00 <
   2  -2  -90.000.000.00 <
   5  -3  -80.000.000.00 o
   2  -2  -80.000.000.00 <
  -5   1  -80.010.010.00 o
  -9   3  -80.000.000.00 <
   5  -3  -70.000.000.00 <
  -9   3  -70.000.000.00 <
  -2   0  -60.010.000.00 o
  -6   2  -50.000.000.00 <
   1  -1  -40.010.010.00 o
   4  -2  -30.000.000.00 o
   7  -3  -20.000.000.00 <
   4  -2  -20.000.000.00 o
  -3   1  -20.020.020.00 o
  -7   3  -20.000.000.00 <
   7  -3  -10.000.000.00 <
  -7   3  -10.000.000.00 o
  -4   2   10.000.000.00 <
   3  -1   20.020.020.00 o
   9  -3   30.000.000.00 o
   6  -2   30.000.000.00 <
   9  -3   40.000.000.00 o
  -5   3   40.000.000.00 <
  -5   3   50.000.000.00 <
  -2   2   60.000.000.00 o
   5  -1   70.000.000.00 o
  -2   2   70.000.000.00 o
  11  -3   80.000.000.00 <
   8  -2   80.000.000.00 <
  11  -3   90.000.000.00 <
   1   1   90.000.000.00 <
  -3   3   90.000.000.00 o
   4   0  100.000.000.00 o
  -3   3  100.000.000.00 <
   4   0  110.000.000.00 <
   0   2  110.000.000.00 <
  10  -2  120.000.000.00 <
   7  -1  120.000.000.00 <
   0   2  120.000.000.00 <
  10  -2  130.000.000.00 <
   3   1  130.000.000.00 o
   3   1  140.000.000.00 <
   6   0  150.000.000.00 o
   6   0  160.000.000.00 <
   2   2  160.000.000.00 <
   2   2  170.000.000.00 <
   5   1  180.000.000.00 <
  -3  -1 -180.000.000.00 <
   0  -2 -170.000.000.00 <
   0  -2 -160.000.000.00 <
  -7   1 -160.000.000.00 <
  -7   1 -150.000.000.00 <
  -4   0 -140.000.000.00 <
  -4   0 -130.000.000.00 o
  -8   2 -130.000.000.00 <
  -1  -1 -120.000.000.00 <
  -8   2 -120.000.000.00 <
  -1  -1 -110.000.000.00 <
  -8   2 -110.000.000.00 <
   2  -2 -100.000.000.00 <
   5  -3  -90.000.000.00 <
   2  -2  -90.000.000.00 <
  -5   1  -90.000.000.00 <
  -9   3  -90.000.000.00 <
   5  -3  -80.000.000.00 <
  -9   3  -80.000.000.00 <
   5  -3  -70.000.000.00 <
  -9   3  -70.000.000.00 <
  -2   0  -60.010.010.00 o
  -6   2  -50.000.000.00 <
   1  -1  -40.010.010.00 o
   4  -2  -30.000.000.00 o
   7  -3  -20.000.000.00 <
  -3   1  -20.020.020.00 o
  -7   3  -20.000.000.00 <
   7  -3  -10.000.000.00 <
  -7   3  -10.000.000.00 o
  -4   2   10.000.000.00 <
   3  -1   20.020.020.00 o
  -4   2   20.000.000.00 o
   6  -2   30.000.000.00 <
   9  -3   40.000.000.00 o
  -1   1   40.010.010.00 o
  -5   3   40.000.000.00 <
   9  -3   50.000.000.00 <
  -5   3   50.000.000.00 <
   2   0   60.010.000.00 o
   5  -1   70.000.000.00 o
  -2   2   70.000.000.00 o
   8  -2   80.000.000.00 <
   5  -1   80.010.010.00 o
  -2   2   80.000.000.00 <
  11  -3   90.000.000.00 <
   8  -2   90.000.000.00 o
   1   1   90.000.000.00 <
   1   1  100.000.000.00 o
  -3   3  100.000.000.00 <
   4   0  110.000.000.00 <
  -3   3  110.000.000.00 <
   7  -1  120.000.000.00 <
   4   0  120.010.010.00 o
   0   2  120.000.000.00 <
  10  -2  130.000.000.00 <
   7  -1  130.000.000.00 <
   0   2  130.000.000.00 <
   3   1  140.000.000.00 <
   3   1  150.000.000.00 <
   6   0  160.000.000.00 <
   6   0  170.000.000.00 <
   2   2  170.000.000.00 <
   0  -2 -170.000.000.00 <
  -4   0 -160.000.000.00 <
  -7   1 -160.000.000.00 <
  -4   0 -150.000.000.00 <
  -4   0 -140.000.000.00 <
  -8   2 -140.000.000.00 <
  -1  -1 -130.000.000.00 <
  -8   2 -130.000.000.00 <
  -1  -1 -120.000.000.00 <
  -8   2 -120.000.000.00 <
   2  -2 -110.000.000.00 o
  -8   2 -110.000.000.00 <
   5  -3 -100.000.000.00 <
   2  -2 -100.000.000.00 <
  -5   1 -100.000.000.00 o
   5  -3  -90.000.000.00 <
  -5   1  -90.000.000.00 <
  -9   3  -90.000.000.00 <
   5  -3  -80.000.000.00 <
  -9   3  -80.000.000.00 <
  -2   0  -70.000.000.00 o
  -9   3  -70.000.000.00 <
   1  -1  -50.000.000.00 <
  -6   2  -50.000.000.00 <
   4  -2  -40.000.000.00 o
   7  -3  -30.000.000.00 <
   4  -2  -30.000.000.00 o
   7  -3  -20.000.000.00 <
  -3   1  -20.020.020.00 o
  -7   3  -20.000.000.00 <
  -7   3  -10.000.000.00 o
  -7   3   00.000.000.00 o
   3  -1   20.020.020.00 o
  -4   2   20.000.000.00 <
   9  -3   30.000.000.00 <
   6  -2   30.000.000.00 <
   9  -3   40.000.000.00 o
  -1   1   40.010.010.00 o
  -5   3   50.000.000.00 <
   2   0   60.000.000.00 o
  -5   3   60.000.000.00 o
   5  -1   70.000.000.00 o
   8  -2   80.000.000.00 <
   5  -1   80.010.020.00 o
  -2   2   80.000.000.00 <
  11  -3   90.000.000.00 <
   8  -2   90.000.000.00 o
   1   1  100.000.000.00 o
  -3   3  110.000.000.00 <
   4   0  120.000.010.00 o
  -3   3  120.000.000.00 <
  10  -2  130.000.000.00 <
   7  -1  130.000.000.00 <
   0   2  130.000.000.00 <
   7  -1  140.000.000.00 <
   0   2  140.000.000.00 <
   3   1  150.000.000.00 <
   3   1  160.000.000.00 <
   6   0  170.000.000.00 <
  -4   0 -180.000.000.00 <
  -4   0 -170.000.000.00 <
  -1  -1 -160.000.000.00 o
  -4   0 -160.000.000.00 <
  -1  -1 -150.000.000.00 <
   2  -2 -140.000.000.00 <
  -1  -1 -140.000.000.00 <
  -8   2 -140.000.000.00 <
   2  -2 -130.000.000.00 <
  -8   2 -130.000.000.00 <
   2  -2 -120.000.000.00 <
  -5   1 -110.000.000.00 o
  -5   1 -100.000.000.00 <
  -9   3 -100.000.000.00 <
  -9   3  -90.000.000.00 <
  -2   0  -80.000.000.00 o
  -9   3  -80.000.000.00 <
  -9   3  -70.000.000.00 <
   1  -1  -60.000.000.00 o
  -6   2  -60.000.000.00 <
   7  -3  -50.000.000.00 <
   4  -2  -50.000.000.00 o
  -6   2  -50.000.000.00 <
   7  -3  -40.000.000.00 <
   4  -2  -40.000.000.00 o
   7  -3  -30.000.000.00 <
  -3   1  -20.020.020.00 o
  -7   3  -10.000.000.00 o
  -7   3   00.000.000.00 o
  -7   3   10.000.000.00 <
   6  -2   20.000.000.00 o
   3  -1   20.020.020.00 o
  -4   2   20.000.000.00 <
   9  -3   30.000.000.00 o
   6  -2   30.000.000.00 <
  -4   2   30.000.000.00 o
   9  -3   40.000.000.00 o
  -1   1   50.000.000.00 <
  -5   3   60.000.000.00 o
   2   0   70.000.000.00 o
  -5   3   70.000.000.00 <
   5  -1   80.010.010.00 o
  -5   3   80.000.000.00 <
  11  -3   90.000.000.00 <
   8  -2   90.000.000.00 o
   5  -1   90.000.000.00 <
  -2   2   90.000.000.00 <
   8  -2  100.000.000.00 <
  -2   2  100.000.000.00 <
   1   1  110.000.000.00 <
   1   1  120.000.000.00 <
   4   0  130.000.000.00 o
  -3   3  130.000.000.00 <
   7  -1  140.000.000.00 <
   4   0  140.000.000.00 <
   7  -1  150.000.000.00 <
   0   2  150.000.000.00 <
   0   2  160.000.000.00 <
   3   1  170.000.000.00 <
   0   2  170.000.000.00 <
   3   1  180.000.000.00 <
  -1  -1 -190.000.000.00 <
  -1  -1 -180.000.000.00 <
   2  -2 -170.000.000.00 <
  -1  -1 -170.000.000.00 o
   2  -2 -160.000.000.00 <
  -1  -1 -160.000.000.00 o
   2  -2 -150.000.000.00 <
   2  -2 -140.000.000.00 <
  -8   2 -140.000.000.00 <
  -5   1 -130.000.000.00 <
  -8   2 -130.000.000.00 <
  -5   1 -120.000.000.00 <
  -5   1 -110.000.000.00 o
  -5   1 -100.000.000.00 o
  -9   3 -100.000.000.00 <
  -2   0  -90.000.000.00 o
  -9   3  -90.000.000.00 <
  -2   0  -80.000.000.00 o
  -9   3  -80.000.000.00 <
   1  -1  -70.010.010.00 o
  -9   3  -70.000.000.00 <
   7  -3  -60.000.000.00 <
   4  -2  -60.000.000.00 o
  -6   2  -60.000.000.00 <
   7  -3  -50.000.000.00 <
   4  -2  -50.000.000.00 o
  -6   2  -50.000.000.00 <
   7  -3  -40.000.000.00 <
  -3   1  -20.020.020.00 o
  -7   3   00.000.000.00 o
   3  -1   10.000.000.00 <
  -7   3   10.000.000.00 <
   9  -3   20.000.000.00 o
   6  -2   20.000.000.00 o
   3  -1   20.030.020.00 o
  -7   3   20.000.000.00 <
   9  -3   30.000.000.00 <
   6  -2   30.000.000.00 <
  -4   2   30.000.000.00 o
   9  -3   40.000.000.00 o
  -4   2   40.000.000.00 o
  -1   1   60.000.000.00 o
   2   0   70.000.000.00 o
   5  -1   80.020.020.00 o
   2   0   80.000.000.00 o
  -5   3   80.000.000.00 <
  11  -3   90.000.000.00 <
   8  -2   90.000.000.00 o
   5  -1   90.000.000.00 <
  -5   3   90.000.000.00 <
   8  -2  100.000.000.00 <
  -2   2  100.000.000.00 <
  -2   2  110.000.000.00 o
   1   1  120.000.000.00 <
  -2   2  120.000.000.00 <
   1   1  130.000.000.00 <
   4   0  140.000.000.00 <
   7  -1  150.000.000.00 <
   4   0  150.000.000.00 <
   0   2  170.000.000.00 <
   3   1  180.000.000.00 <
  -1  -1 -190.000.000.00 <
   2  -2 -170.000.000.00 <
  -5   1 -150.000.000.00 <
  -5   1 -140.000.000.00 <
  -5   1 -130.000.000.00 <
  -5   1 -120.000.000.00 o
  -2   0 -110.000.000.00 o
  -2   0 -100.000.000.00 <
  -9   3 -100.000.000.00 <
   1  -1  -90.000.000.00 o
  -9   3  -90.000.000.00 <
   7  -3  -80.000.000.00 o
   4  -2  -80.000.000.00 o
   1  -1  -80.000.000.00 o
  -9   3  -80.000.000.00 <
   7  -3  -70.000.000.00 <
   4  -2  -70.000.000.00 <
  -9   3  -70.000.000.00 <
   7  -3  -60.000.000.00 <
   4  -2  -60.000.000.00 o
  -6   2  -60.000.000.00 <
   7  -3  -50.000.000.00 <
  -6   2  -50.000.000.00 <
  -3   1  -20.020.020.00 o
  -7   3   00.000.000.00 <
   3  -1   10.000.000.00 <
  -7   3   10.000.000.00 <
   9  -3   20.000.000.00 o
   6  -2   20.000.000.00 o
   3  -1   20.030.020.00 o
  -7   3   20.000.000.00 <
   9  -3   30.000.000.00 <
   6  -2   30.000.000.00 <
  -7   3   30.000.000.00 <
   9  -3   40.000.000.00 o
  -4   2   40.000.000.00 o
  -4   2   50.000.000.00 o
  -1   1   70.010.010.00 o
   2   0   80.000.000.00 o
  11  -3   90.000.000.00 <
   5  -1   90.000.000.00 <
   2   0   90.000.000.00 o
  -5   3   90.000.000.00 <
   8  -2  100.000.000.00 <
   5  -1  100.000.000.00 <
  -5   3  100.000.000.00 <
   8  -2  110.000.000.00 <
  -5   3  110.000.000.00 <
  -2   2  120.000.000.00 <
  -2   2  130.000.000.00 o
   1   1  140.000.000.00 <
   4   0  150.000.000.00 <
   1   1  150.000.000.00 <
   4   0  160.000.000.00 <
   4   0  170.000.000.00 <
  -5   1 -150.000.000.00 <
  -2   0 -140.000.000.00 o
  -5   1 -140.000.000.00 <
  -2   0 -130.000.000.00 <
  -5   1 -130.000.000.00 <
   1  -1 -120.000.000.00 o
  -2   0 -120.000.000.00 <
   4  -2 -110.000.000.00 o
   1  -1 -110.000.000.00 o
  -2   0 -110.000.000.00 o
   4  -2 -100.000.000.00 o
   1  -1 -100.000.000.00 <
  -9   3 -100.000.000.00 <
   7  -3  -90.000.000.00 <
   4  -2  -90.000.000.00 o
   1  -1  -90.000.000.00 o
  -9   3  -90.000.000.00 <
   7  -3  -80.000.000.00 o
   4  -2  -80.000.000.00 o
  -9   3  -80.000.000.00 <
   7  -3  -70.000.000.00 o
  -9   3  -70.000.000.00 <
  -6   2  -60.000.000.00 <
  -6   2  -50.000.000.00 <
  -3   1  -20.020.020.00 o
   9  -3   10.000.000.00 <
   6  -2   10.000.000.00 <
   3  -1   10.000.000.00 <
   9  -3   20.000.000.00 o
   6  -2   20.000.000.00 o
  -7   3   20.000.000.00 <
   9  -3   30.000.000.00 o
   6  -2   30.000.000.00 <
  -7   3   30.000.000.00 <
  -7   3   40.000.000.00 <
  -4   2   50.000.000.00 o
  -4   2   60.000.000.00 o
  -4   2   70.000.000.00 o
  -1   1   80.000.000.00 <
  11  -3   90.000.000.00 <
   2   0   90.000.000.00 o
   8  -2  100.000.000.00 <
   5  -1  100.000.000.00 <
   2   0  100.000.000.00 <
   8  -2  110.000.000.00 <
   5  -1  110.000.000.00 o
  -5   3  110.000.000.00 <
   8  -2  120.000.000.00 <
  -5   3  120.000.000.00 <
  -5   3  130.000.000.00 <
  -2   2  140.000.000.00 <
   1   1  150.000.000.00 <
  -2   2  150.000.000.00 <
   1   1  160.000.000.00 o
  -2   2  160.000.000.00 <
   4   0  170.000.000.00 <
   1   1  170.000.000.00 o
   1  -1 -180.000.000.00 <
  -2   0 -180.000.000.00 <
   1  -1 -170.000.000.00 <
  -2   0 -170.000.000.00 <
   4  -2 -160.000.000.00 <
   1  -1 -160.000.000.00 <
  -2   0 -160.000.000.00 <
   4  -2 -150.000.000.00 <
   1  -1 -150.000.000.00 <
  -2   0 -150.000.000.00 <
   4  -2 -140.000.000.00 <
   1  -1 -140.000.000.00 o
  -2   0 -140.000.000.00 o
   4  -2 -130.000.000.00 <
   1  -1 -130.000.000.00 <
   4  -2 -120.000.000.00 <
   1  -1 -120.000.000.00 o
   4  -2 -110.000.000.00 <
   4  -2 -100.000.000.00 o
  -9   3 -100.000.000.00 <
   7  -3  -90.000.000.00 <
  -9   3  -90.000.000.00 <
  -6   2  -80.000.000.00 <
  -9   3  -80.000.000.00 <
  -6   2  -70.000.000.00 o
  -6   2  -60.000.000.00 <
  -6   2  -50.000.000.00 <
  -3   1  -30.000.000.00 o
  -3   1  -20.020.020.00 o
   9  -3   00.000.000.00 <
   9  -3   10.000.000.00 <
   6  -2   10.000.000.00 <
   3  -1   10.000.000.00 <
   9  -3   20.000.000.00 o
   6  -2   20.000.000.00 o
   3  -1   20.020.020.00 o
  -7   3   20.000.000.00 <
   9  -3   30.000.000.00 o
   6  -2   30.000.000.00 <
  -7   3   30.000.000.00 <
   9  -3   40.000.000.00 o
  -7   3   40.000.000.00 <
  -7   3   50.000.000.00 <
  -4   2   60.000.000.00 o
  -7   3   60.000.000.00 <
  -4   2   70.000.000.00 <
  -4   2   80.000.000.00 o
  -1   1   90.000.000.00 o
  -1   1  100.000.000.00 <
   8  -2  110.000.000.00 <
   5  -1  110.000.000.00 o
   2   0  110.000.000.00 o
   8  -2  120.000.000.00 <
   5  -1  120.000.000.00 <
   2   0  120.000.000.00 o
   8  -2  130.000.000.00 <
   5  -1  130.000.000.00 <
  -5   3  130.000.000.00 <
   8  -2  140.000.000.00 <
  -2   2  160.000.000.00 <
  -2   2  170.000.000.00 <
   1   1  180.000.000.00 <
   1   1  190.000.000.00 <
   1  -1 -190.000.000.00 <
   1  -1 -180.000.000.00 <
  -2   0 -180.000.000.00 <
   4  -2 -170.000.000.00 <
   1  -1 -170.000.000.00 <
  -2   0 -170.000.000.00 <
   4  -2 -160.000.000.00 <
   1  -1 -160.000.000.00 <
  -2   0 -160.000.000.00 <
   4  -2 -150.000.000.00 <
   1  -1 -150.000.000.00 <
   4  -2 -140.000.000.00 <
   1  -1 -140.000.000.00 o
   4  -2 -130.000.000.00 <
  -9   3 -100.000.000.00 <
  -9   3  -90.000.000.00 <
  -6   2  -80.000.000.00 <
  -9   3  -80.000.000.00 <
  -6   2  -70.000.000.00 o
  -9   3  -70.000.000.00 <
  -6   2  -60.000.000.00 <
  -6   2  -50.000.000.00 <
  -3   1  -30.000.000.00 o
  -6   2  -30.000.000.00 <
   9  -3  -20.000.000.00 <
  -3   1  -20.020.020.00 o
   9  -3  -10.000.000.00 o
   9  -3   00.000.000.00 <
   6  -2   00.000.000.00 <
   9  -3   10.000.000.00 <
   6  -2   10.000.000.00 <
   3  -1   10.000.000.00 <
   9  -3   20.000.000.00 o
   6  -2   20.000.000.00 o
  -7   3   40.000.000.00 <
  -7   3   50.000.000.00 <
  -7   3   60.000.000.00 <
  -7   3   70.000.000.00 o
  -4   2   80.000.000.00 o
  -7   3   80.000.000.00 o
  -4   2   90.000.000.00 o
  -1   1  100.000.000.00 o
  -4   2  100.000.000.00 o
   8  -2  110.000.000.00 <
   2   0  110.000.000.00 o
  -1   1  110.000.000.00 o
   8  -2  120.000.000.00 <
   5  -1  120.000.000.00 <
   2   0  120.000.000.00 <
  -1   1  120.000.000.00 o
   8  -2  130.000.000.00 <
   5  -1  130.000.000.00 <
   2   0  130.000.000.00 <
   8  -2  140.000.000.00 <
   5  -1  140.000.000.00 <
   1   1  190.000.000.00 <
  -9   3 -100.000.000.00 <
  -9   3  -90.000.000.00 <
  -6   2  -80.000.000.00 <
  -9   3  -80.000.000.00 <
  -6   2  -70.000.000.00 o
  -9   3  -70.000.000.00 <
  -6   2  -60.000.000.00 <
   9  -3  -50.000.000.00 <
  -6   2  -50.000.000.00 <
  -9   3  -50.000.000.00 <
   9  -3  -40.000.000.00 <
   9  -3  -30.000.000.00 <
  -6   2  -30.000.000.00 <
   9  -3  -20.000.000.00 <
   6  -2  -20.000.000.00 <
  -3   1  -20.020.020.00 o
  -6   2  -20.010.010.00 o
   9  -3  -10.000.000.00 o
   6  -2  -10.000.000.00 o
  -3   1  -10.000.000.00 <
   9  -3   00.000.000.00 <
   6  -2   00.000.000.00 <
   3  -1   00.000.000.00 <
   9  -3   10.000.000.00 <
   6  -2   10.000.000.00 <
   3  -1   10.000.000.00 <
  -7   3   70.000.000.00 o
  -7   3   80.000.000.00 o
  -7   3   90.000.000.00 <
  -4   2  100.000.000.00 o
  -7   3  100.000.000.00 <
  -4   2  110.000.000.00 <
  -7   3  110.000.000.00 <
   8  -2  120.000.000.00 <
  -1   1  120.000.000.00 o
  -4   2  120.000.000.00 <
   8  -2  130.000.000.00 <
   5  -1  130.000.000.00 <
   2   0  130.000.000.00 <
  -1   1  130.000.000.00 <
  -4   2  130.000.000.00 <
   8  -2  140.000.000.00 <
   5  -1  140.000.000.00 <
   2   0  140.000.000.00 o
  -1   1  140.000.000.00 o
   5  -1  150.000.000.00 <
   2   0  150.000.000.00 <
  -1   1  150.000.000.00 <
   5  -1  160.000.000.00 <
  -6   2 -150.000.000.00 o
  -6   2 -140.000.000.00 <
  -6   2 -130.000.000.00 <
  -6   2 -120.000.000.00 <
  -6   2 -110.000.000.00 <
  -6   2 -100.000.000.00 <
  -9   3 -100.000.000.00 <
  -6   2  -90.000.000.00 <
  -6   2  -80.000.000.00 <
  -6   2  -70.000.000.00 o
   9  -3  -60.000.000.00 <
  -6   2  -60.000.000.00 <
   9  -3  -50.000.000.00 <
  -3   1  -50.010.010.00 o
  -6   2  -50.000.000.00 <
   9  -3  -40.000.000.00 <
  -3   1  -40.000.000.00 <
   9  -3  -30.000.000.00 <
  -3   1  -30.000.000.00 o
   9  -3  -20.000.000.00 <
   6  -2  -20.000.000.00 <
  -3   1  -20.020.020.00 o
   9  -3  -10.000.000.00 o
   6  -2  -10.000.000.00 o
   9  -3   00.000.000.00 <
   6  -2   00.000.000.00 <
   3  -1   00.000.000.00 <
   9  -3   10.000.000.00 <
   6  -2   10.000.000.00 <
   3  -1   10.000.000.00 <
   9  -3   20.000.000.00 o
   6  -2   20.000.000.00 o
   3  -1   20.020.020.00 o
   6  -2   30.000.000.00 <
  -7   3   80.000.000.00 <
  -7   3   90.000.000.00 <
  -7   3  100.000.000.00 <
  -7   3  110.000.000.00 <
  -4   2  120.000.000.00 <
  -7   3  120.000.000.00 <
  -4   2  130.000.000.00 <
  -7   3  130.000.000.00 <
   8  -2  140.000.000.00 <
  -1   1  140.000.000.00 o
  -4   2  140.000.000.00 <
   5  -1  150.000.000.00 <
   2   0  150.000.000.00 o
  -1   1  150.000.000.00 <
  -4   2  150.000.000.00 <
   5  -1  160.000.000.00 <
   2   0  160.000.000.00 <
  -1   1  160.000.000.00 <
  -4   2  160.000.000.00 <
   2   0  170.000.000.00 <
  -1   1  170.000.000.00 <
   2   0  180.000.000.00 <
  -1   1  180.000.000.00 <
  -6   2 -150.000.000.00 <
  -6   2 -140.000.000.00 <
  -6   2 -130.000.000.00 <
  -6   2 -120.000.000.00 <
  -6   2 -110.000.000.00 <
  -6   2 -100.000.000.00 <
  -9   3 -100.000.000.00 <
  -6   2  -90.000.000.00 <
  -9   3  -90.000.000.00 <
   9  -3  -80.000.000.00 <
   6  -2  -80.000.000.00 o
  -6   2  -80.000.000.00 <
  -9   3  -80.000.000.00 <
   9  -3  -70.000.000.00 o
   6  -2  -70.000.000.00 o
  -6   2  -70.000.000.00 o
  -9   3  -70.000.000.00 <
   9  -3  -60.000.000.00 <
   6  -2  -60.000.000.00 o
  -6   2  -60.000.000.00 <
   9  -3  -50.000.000.00 <
   6  -2  -50.000.000.00 <
  -3   1  -50.010.010.00 o
  -6   2  -50.000.000.00 <
   9  -3  -40.000.000.00 <
   6  -2  -40.000.000.00 <
  -3   1  -40.000.000.00 <
   9  -3  -30.000.000.00 <
   6  -2  -30.000.000.00 <
  -3   1  -30.000.000.00 o
  -6   2  -30.000.000.00 <
   9  -3  -20.000.000.00 <
   6  -2  -20.000.000.00 <
   3  -1  -20.000.000.00 o
  -3   1  -20.020.020.00 o
  -6   2  -20.000.010.00 o
   9  -3  -10.000.000.00 o
   6  -2  -10.000.000.00 o
   3  -1  -10.000.000.00 <
  -3   1  -10.000.000.00 <
   6  -2   00.000.000.00 <
   3  -1   00.000.000.00 <
  -3   1   00.000.000.00 o
   6  -2   10.000.000.00 <
   3  -1   10.000.000.00 <
  -7   3  120.000.000.00 <
  -7   3  130.000.000.00 <
  -4   2  150.000.000.00 <
   5  -1  160.000.000.00 <
  -1   1  160.000.000.00 <
  -4   2  160.000.000.00 <
   2   0  170.000.000.00 <
  -1   1  170.000.000.00 <
  -4   2  170.000.000.00 <
   2   0  180.000.000.00 <
  -1   1  180.000.000.00 <
  -1   1  190.000.000.00 <
   3  -1 -190.000.000.00 <
   0   0 -190.000.000.00 <
   3  -1 -180.000.000.00 <
   0   0 -180.000.000.00 <
   6  -2 -170.000.000.00 <
   3  -1 -170.000.000.00 <
   0   0 -170.000.000.00 <
   6  -2 -160.000.000.00 <
   3  -1 -160.000.000.00 <
   0   0 -160.000.000.00 <
   6  -2 -150.000.000.00 <
   3  -1 -150.000.000.00 <
   0   0 -150.000.000.00 <
  -6   2 -150.000.000.00 <
   6  -2 -140.000.000.00 <
   3  -1 -140.000.000.00 <
   0   0 -140.000.000.00 <
  -3   1 -140.000.000.00 <
  -6   2 -140.000.000.00 <
   6  -2 -130.000.000.00 <
   3  -1 -130.000.000.00 o
   0   0 -130.000.000.00 <
  -3   1 -130.000.000.00 <
  -6   2 -130.000.000.00 <
   6  -2 -120.000.000.00 <
   3  -1 -120.000.000.00 o
   0   0 -120.000.000.00 o
  -3   1 -120.000.000.00 <
  -6   2 -120.000.000.00 <
   6  -2 -110.000.000.00 o
   3  -1 -110.000.000.00 o
   0   0 -110.000.000.00 o
  -3   1 -110.000.000.00 <
  -6   2 -110.000.000.00 <
   6  -2 -100.000.000.00 <
   3  -1 -100.000.000.00 o
   0   0 -100.000.000.00 o
  -3   1 -100.000.000.00 o
  -6   2 -100.000.000.00 <
  -9   3 -100.000.000.00 <
   6  -2  -90.000.000.00 <
   3  -1  -90.000.010.00 o
   0   0  -90.000.000.00 o
  -3   1  -90.000.000.00 <
  -6   2  -90.000.000.00 <
  -9   3  -90.000.000.00 <
   6  -2  -80.000.000.00 o
   3  -1  -80.000.000.00 o
   0   0  -80.010.010.00 o
  -3   1  -80.000.000.00 <
  -6   2  -80.000.000.00 <
  -9   3  -80.000.000.00 <
   6  -2  -70.000.000.00 o
   3  -1  -70.000.000.00 o
   0   0  -70.000.000.00 o
  -3   1  -70.000.000.00 o
  -6   2  -70.000.000.00 o
  -9   3  -70.000.000.00 <
   6  -2  -60.000.000.00 o
   3  -1  -60.000.000.00 o
   0   0  -60.010.010.00 o
  -3   1  -60.000.000.00 <
  -6   2  -60.000.000.00 <
   6  -2  -50.000.000.00 <
   3  -1  -50.010.010.00 o
   0   0  -50.040.040.00 o
  -3   1  -50.010.010.00 o
  -6   2  -50.000.000.00 <
  -9   3  -50.000.000.00 <
   6  -2  -40.000.000.00 <
   3  -1  -40.000.000.00 o
  -3   1  -40.000.000.00 o
  -9   3  -40.000.000.00 o
   3  -1  -30.030.040.00 o
  -3   1  -30.000.000.00 o
  -6   2  -30.000.000.00 <
  -9   3  -30.000.000.00 o
   3  -1  -20.000.000.00 o
  -3   1  -20.020.020.00 o
  -6   2  -20.000.000.00 o
  -9   3  -20.000.000.00 o
   3  -1  -10.000.000.00 o
  -3   1  -10.000.000.00 o
  -6   2  -10.000.000.00 <
  -9   3  -10.000.000.00 <
   3  -1   00.000.000.00 o
  -3   1   00.000.000.00 o
  -6   2   00.000.000.00 <
  -3   1   10.000.000.00 o
  -6   2   10.000.000.00 o
  -3   1   20.000.000.00 o
  -6   2   20.000.000.00 <
  -3   1   30.040.040.00 o
  -6   2   30.000.000.00 o
  -3   1 -140.000.000.00 <
  -6   2 -140.000.000.00 <
   0   0 -130.000.000.00 <
  -3   1 -130.000.000.00 <
  -6   2 -130.000.000.00 <
   0   0 -120.000.000.00 o
  -3   1 -120.000.000.00 <
  -6   2 -120.000.000.00 <
   0   0 -110.000.000.00 o
  -3   1 -110.000.000.00 <
  -6   2 -110.000.000.00 o
   0   0 -100.000.000.00 o
  -3   1 -100.000.000.00 o
  -6   2 -100.000.000.00 o
  -9   3 -100.000.000.00 <
   0   0  -90.000.000.00 o
  -3   1  -90.000.000.00 <
  -6   2  -90.000.000.00 <
  -9   3  -90.000.000.00 <
   0   0  -80.010.010.00 o
  -3   1  -80.000.000.00 <
  -6   2  -80.000.000.00 <
  -9   3  -80.000.000.00 <
   0   0  -70.000.000.00 o
  -3   1  -70.000.000.00 o
  -6   2  -70.000.000.00 o
  -9   3  -70.000.000.00 <
   0   0  -60.010.010.00 o
  -3   1  -60.000.000.00 o
  -6   2  -60.000.000.00 <
   0   0  -50.040.040.00 o
  -3   1  -50.000.010.00 o
  -6   2  -50.000.000.00 <
  -9   3  -50.000.000.00 <
   0   0  -40.000.000.00 o
  -3   1  -40.000.000.00 <
  -9   3  -40.000.000.00 <
   0   0  -30.030.020.00 o
  -3   1  -30.000.000.00 o
  -6   2  -30.000.000.00 <
  -9   3  -30.000.000.00 <
  -3   1  -20.010.020.00 o
  -6   2  -20.000.000.00 o
  -9   3  -20.000.000.00 <
  -3   1  -10.000.000.00 <
  -6   2  -10.000.000.00 <
  -9   3  -10.000.000.00 <
  -3   1   00.000.000.00 o
  -6   2   00.000.000.00 <
  -9   3   00.000.000.00 <
  -3   1   10.000.000.00 o
  -6   2   10.000.000.00 o
  -9   3   10.000.000.00 o
   0   0   20.000.000.00 o
  -3   1   20.000.000.00 o
  -6   2   20.000.000.00 <
  -9   3   20.000.000.00 <
   0   0   30.020.020.00 o
  -3   1   30.020.020.00 o
  -6   2   30.000.000.00 <
  -9   3   30.000.000.00 <
   0   0   40.000.000.00 o
  -3   1   40.000.000.00 o
  -6   2   40.000.000.00 <
  -9   3   40.000.000.00 <
   0   0   50.050.040.00 o
  -3   1   50.010.010.00 o
  -6   2   50.000.000.00 <
  -9   3   50.000.000.00 <
   0   0   60.010.010.00 o
  -3   1   60.000.000.00 o
  -6   2   60.000.000.00 o
  -9   3   60.000.000.00 <
   0   0   70.000.000.00 o
  -3   1   70.000.000.00 o
  -6   2   70.000.000.00 o
  -9   3   70.000.000.00 <
   0   0   80.010.010.00 o
  -3   1   80.000.000.00 o
  -6   2   80.000.000.00 o
  -9   3   80.000.000.00 <
  -3   1   90.010.010.00 o
  -6   2   90.000.000.00 <
  -9   3   90.000.000.00 <
  -3   1  100.000.000.00 o
  -6   2  100.000.000.00 <
  -9   3  100.000.000.00 <
  -3   1  110.000.000.00 o
  -6   2  110.000.000.00 o
  -3   1  120.000.000.00 o
  -6   2  120.000.000.00 <
  -6   2  -60.000.000.00 <
  -3   1  -50.010.010.00 o
  -6   2  -50.000.000.00 <
  -3   1  -40.000.000.00 <
  -9   3  -40.000.000.00 <
  -3   1  -30.000.000.00 o
  -6   2  -30.000.000.00 <
  -9   3  -30.000.000.00 <
  -3   1  -20.020.020.00 o
  -6   2  -20.000.000.00 o
  -9   3  -20.000.000.00 o
  -3   1  -10.000.000.00 o
  -6   2  -10.000.000.00 <
  -9   3  -10.000.000.00 <
  -3   1   00.000.000.00 o
  -6   2   00.000.000.00 o
  -9   3   00.000.000.00 <
  -3   1   10.000.000.00 o
  -6   2   10.000.000.00 o
  -9   3   10.000.000.00 o
   3  -1   20.020.020.00 o
  -3   1   20.000.000.00 o
  -6   2   20.000.000.00 <
  -9   3   20.000.000.00 <
   3  -1   30.000.000.00 o
   0   0   30.020.020.00 o
  -3   1   30.040.040.00 o
  -6   2   30.000.000.00 o
  -9   3   30.000.000.00 <
   3  -1   40.000.000.00 <
   0   0   40.000.000.00 o
  -6   2   40.000.000.00 <
  -9   3   40.000.000.00 <
   3  -1   50.010.010.00 o
   0   0   50.050.050.00 o
  -6   2   50.000.000.00 <
  -9   3   50.000.000.00 <
   3  -1   60.000.000.00 o
   0   0   60.010.010.00 o
  -3   1   60.000.000.00 o
  -6   2   60.000.000.00 o
  -9   3   60.000.000.00 <
   3  -1   70.000.000.00 o
   0   0   70.000.000.00 o
  -3   1   70.000.000.00 o
  -6   2   70.000.000.00 o
  -9   3   70.000.000.00 <
   3  -1   80.000.000.00 <
   0   0   80.010.020.00 o
  -3   1   80.000.000.00 o
  -6   2   80.000.000.00 o
  -9   3   80.000.000.00 <
   3  -1   90.000.000.00 <
   0   0   90.000.000.00 o
  -3   1   90.010.010.00 o
  -6   2   90.000.000.00 <
  -9   3   90.000.000.00 <
   3  -1  100.000.000.00 o
   0   0  100.000.000.00 o
  -3   1  100.000.000.00 o
  -6   2  100.000.000.00 <
  -9   3  100.000.000.00 <
   3  -1  110.000.000.00 <
   0   0  110.000.000.00 o
  -3   1  110.000.000.00 o
  -6   2  110.000.000.00 <
  -9   3  110.000.000.00 <
   3  -1  120.000.000.00 <
   0   0  120.000.000.00 o
  -3   1  120.000.000.00 o
  -6   2  120.000.000.00 <
  -9   3  120.000.000.00 <
   3  -1  130.000.000.00 <
   0   0  130.000.000.00 <
  -3   1  130.000.000.00 o
  -6   2  130.000.000.00 <
  -9   3  130.000.000.00 <
   3  -1  140.000.000.00 <
   0   0  140.000.000.00 <
  -3   1  140.000.000.00 <
  -6   2  140.000.000.00 <
   3  -1  150.000.000.00 <
   0   0  150.000.000.00 <
  -3   1  150.000.000.00 <
  -6   2  150.000.000.00 <
   3  -1  160.000.000.00 <
   0   0  160.000.000.00 <
  -3   1  160.000.000.00 <
  -6   2  160.000.000.00 <
   3  -1  170.000.000.00 <
   0   0  170.000.000.00 <
  -3   1  170.000.000.00 <
  -6   2  170.000.000.00 <
   0   0  180.000.000.00 <
  -3   1  180.000.000.00 <
   0   0  190.000.000.00 <
  -3   1  190.000.000.00 <
   5  -1 -200.000.000.00 <
   5  -1 -190.000.000.00 <
   2   0 -190.000.000.00 <
   5  -1 -180.000.000.00 <
   2   0 -180.000.000.00 <
   8  -2 -170.000.000.00 <
   5  -1 -170.000.000.00 <
   8  -2 -160.000.000.00 <
   5  -1 -160.000.000.00 <
   8  -2 -150.000.000.00 <
   8  -2 -140.000.000.00 <
  -9   3  -40.000.000.00 o
  -3   1  -30.000.000.00 o
  -6   2  -30.000.000.00 <
  -9   3  -30.000.000.00 <
  -3   1  -20.020.020.00 o
  -6   2  -20.000.000.00 o
  -9   3  -20.000.000.00 <
  -3   1  -10.000.000.00 <
  -6   2  -10.000.000.00 <
  -9   3  -10.000.000.00 <
  -3   1   00.000.000.00 <
  -6   2   00.000.000.00 <
  -9   3   00.000.000.00 <
  -6   2   10.000.000.00 o
  -9   3   10.000.000.00 o
   3  -1   20.030.030.00 o
  -6   2   20.000.000.00 <
  -9   3   20.000.000.00 <
   3  -1   30.000.000.00 o
  -9   3   30.000.000.00 <
   3  -1   40.000.000.00 <
  -9   3   40.000.000.00 <
   3  -1   50.010.010.00 o
  -9   3   50.000.000.00 <
   3  -1   60.000.000.00 <
  -9   3   60.000.000.00 <
   6  -2   70.000.000.00 o
   3  -1   70.000.000.00 o
  -9   3   70.000.000.00 o
   6  -2   80.000.000.00 <
   3  -1   80.000.000.00 <
  -9   3   80.000.000.00 <
   6  -2   90.000.000.00 <
   3  -1   90.000.000.00 <
   6  -2  100.000.000.00 <
   3  -1  100.000.000.00 o
   6  -2  110.000.000.00 o
   3  -1  110.000.000.00 <
   6  -2  120.000.000.00 <
   3  -1  120.000.000.00 <
   6  -2  130.000.000.00 <
   3  -1  130.000.000.00 <
   6  -2  140.000.000.00 <
   3  -1  140.000.000.00 <
   6  -2  150.000.000.00 o
   3  -1  150.000.000.00 <
   3  -1  160.000.000.00 <
   3  -1  170.000.000.00 <
   2   0 -190.000.000.00 <
   5  -1 -180.000.000.00 <
   2   0 -180.000.000.00 <
   5  -1 -170.000.000.00 <
   2   0 -170.000.000.00 <
   5  -1 -160.000.000.00 <
   2   0 -160.000.000.00 <
   8  -2 -150.000.000.00 <
   5  -1 -150.000.000.00 <
   8  -2 -140.000.000.00 <
   5  -1 -140.000.000.00 <
   8  -2 -130.000.000.00 o
   8  -2 -120.000.000.00 <
   8  -2 -110.000.000.00 o
  11  -3  -60.000.000.00 <
  11  -3  -50.000.000.00 <
  -6   2  -50.000.000.00 <
  -9   3  -50.000.000.00 <
  -9   3  -40.000.000.00 o
  -3   1  -30.000.000.00 o
  -6   2  -30.000.000.00 <
  -9   3  -30.000.000.00 <
  -3   1  -20.020.020.00 o
  -6   2  -20.000.000.00 o
  -9   3  -20.000.000.00 <
  -3   1  -10.000.000.00 <
  -6   2  -10.000.000.00 <
  -9   3  -10.000.000.00 <
  -6   2   00.000.000.00 <
  -9   3   00.000.000.00 <
  -9   3   10.000.000.00 o
  -9   3   20.000.000.00 <
   3  -1   30.000.000.00 o
   3  -1   40.000.000.00 <
   3  -1   50.010.010.00 o
   3  -1   60.000.000.00 o
   6  -2   70.000.000.00 o
   3  -1   70.000.000.00 o
   6  -2   80.000.000.00 <
   6  -2   90.000.000.00 <
   6  -2  100.000.000.00 <
   6  -2  110.000.000.00 <
   6  -2  120.000.000.00 <
   6  -2  130.000.000.00 <
   6  -2  140.000.000.00 <
   6  -2  150.000.000.00 o
   2   0 -160.000.000.00 <
   2   0 -150.000.000.00 o
  -4   2 -150.000.000.00 <
   5  -1 -140.000.000.00 o
   2   0 -140.000.000.00 <
   5  -1 -130.000.000.00 o
   8  -2 -120.000.000.00 <
   5  -1 -120.000.000.00 o
   8  -2 -110.000.000.00 o
   8  -2 -100.000.000.00 o
   8  -2  -90.000.000.00 o
   8  -2  -80.000.000.00 o
  11  -3  -60.000.000.00 <
  11  -3  -50.000.000.00 <
  -9   3  -50.000.000.00 <
  11  -3  -40.000.000.00 <
  -9   3  -40.000.000.00 <
  11  -3  -30.000.000.00 <
  -3   1  -30.000.000.00 o
  -6   2  -30.000.000.00 <
  -9   3  -30.000.000.00 <
  -3   1  -20.020.020.00 o
  -6   2  -20.000.010.00 o
  -9   3  -20.000.000.00 o
  -3   1  -10.000.000.00 <
  -6   2  -10.000.000.00 <
  -9   3  -10.000.000.00 o
  -9   3   00.000.000.00 <
   3  -1   30.000.000.00 o
   3  -1   40.000.000.00 <
   3  -1   50.010.010.00 o
   6  -2   60.000.000.00 <
   6  -2   70.000.000.00 o
   6  -2   80.000.000.00 <
   6  -2   90.000.000.00 <
   6  -2  100.000.000.00 <
   6  -2  110.000.000.00 <
   6  -2  120.000.000.00 <
   6  -2  130.000.000.00 <
   6  -2  140.000.000.00 <
   6  -2  150.000.000.00 o
  -8   2  160.000.000.00 <
  -8   2  170.000.000.00 <
  -5   1  190.000.000.00 <
  -5   1  200.000.000.00 <
   7  -1 -200.000.000.00 <
  10  -2 -170.000.000.00 <
  -4   2 -150.000.000.00 <
   2   0 -140.000.000.00 <
  -4   2 -140.000.000.00 <
   2   0 -130.000.000.00 o
  -4   2 -130.000.000.00 o
   5  -1 -120.000.000.00 o
   2   0 -120.000.000.00 <
   5  -1 -110.000.000.00 o
   5  -1 -100.000.000.00 o
   8  -2  -90.000.000.00 o
   8  -2  -80.000.000.00 o
   8  -2  -70.000.000.00 o
  11  -3  -60.000.000.00 <
   8  -2  -60.000.000.00 o
  11  -3  -50.000.000.00 <
  -9   3  -50.000.000.00 <
  11  -3  -40.000.000.00 <
  -9   3  -40.000.000.00 <
  11  -3  -30.000.000.00 <
  -6   2  -30.000.000.00 <
  -9   3  -30.000.000.00 <
  11  -3  -20.000.000.00 o
  -3   1  -20.020.020.00 o
  -6   2  -20.010.010.00 o
  -9   3  -20.000.000.00 o
  11  -3  -10.000.000.00 <
  -9   3  -10.000.000.00 <
   3  -1   20.030.030.00 o
   3  -1   30.000.000.00 o
   3  -1   40.000.000.00 <
   6  -2   60.000.000.00 <
   6  -2   70.000.000.00 o
   6  -2   80.000.000.00 <
   6  -2   90.000.000.00 <
   9  -3  100.000.000.00 <
   6  -2  100.000.000.00 <
 -11   3  100.000.000.00 <
   6  -2  110.000.000.00 o
  -8   2  110.000.000.00 o
 -11   3  110.000.000.00 <
  -8   2  120.000.000.00 <
 -11   3  120.000.000.00 <
  -5   1  130.000.000.00 o
  -8   2  130.000.000.00 o
  -5   1  140.000.000.00 o
  -8   2  140.000.000.00 <
  -5   1  150.000.000.00 <
  -8   2  150.000.000.00 <
  -2   0  160.000.000.00 <
  -5   1  160.000.000.00 <
  -8   2  160.000.000.00 <
  -2   0  170.000.000.00 <
  -5   1  170.000.000.00 <
  -8   2  170.000.000.00 <
  -2   0  180.000.000.00 <
  -5   1  180.000.000.00 <
  -2   0  190.000.000.00 <
  -5   1  190.000.000.00 <
  -5   1  200.000.000.00 <
   7  -1 -200.000.000.00 <
   7  -1 -190.000.000.00 <
   4   0 -190.000.000.00 <
   7  -1 -180.000.000.00 <
  10  -2 -170.000.000.00 <
   7  -1 -170.000.000.00 <
  10  -2 -160.000.000.00 <
  10  -2 -150.000.000.00 <
  -4   2 -150.000.000.00 <
  -4   2 -140.000.000.00 <
  -4   2 -130.000.000.00 <
   2   0 -120.000.000.00 <
  -1   1 -120.000.000.00 <
  -4   2 -120.000.000.00 o
   2   0 -110.000.000.00 o
   5  -1 -100.000.000.00 <
   5  -1  -90.000.000.00 o
   5  -1  -80.000.000.00 o
   8  -2  -70.000.000.00 o
   8  -2  -60.000.000.00 o
   8  -2  -50.000.000.00 <
  -9   3  -50.000.000.00 <
  11  -3  -40.000.000.00 <
  -9   3  -40.000.000.00 <
  11  -3  -30.000.000.00 <
  -6   2  -30.000.000.00 <
  -9   3  -30.000.000.00 <
  11  -3  -20.000.000.00 o
  -3   1  -20.020.020.00 o
  -6   2  -20.010.010.00 o
  -9   3  -20.000.000.00 o
  11  -3  -10.000.000.00 <
  11  -3   00.000.000.00 <
   3  -1   20.030.030.00 o
   3  -1   30.000.000.00 o
   6  -2   50.000.000.00 <
   6  -2   60.000.000.00 <
   6  -2   70.000.000.00 o
 -11   3   70.000.000.00 o
   6  -2   80.000.000.00 <
 -11   3   80.000.000.00 <
   6  -2   90.000.000.00 <
  -8   2   90.000.000.00 o
 -11   3   90.000.000.00 <
   9  -3  100.000.000.00 <
  -8   2  100.000.000.00 o
 -11   3  100.000.000.00 <
  -5   1  110.000.000.00 o
  -8   2  110.000.000.00 o
 -11   3  110.000.000.00 <
  -5   1  120.000.000.00 <
  -8   2  120.000.000.00 <
 -11   3  120.000.000.00 <
  -2   0  130.000.000.00 o
  -5   1  130.000.000.00 <
  -8   2  130.000.000.00 o
  -2   0  140.000.000.00 <
  -5   1  140.000.000.00 <
  -2   0  150.000.000.00 o
  -5   1  150.000.000.00 <
  -2   0  160.000.000.00 <
   1  -1  170.000.000.00 o
  -2   0  170.000.000.00 <
  -2   0  180.000.000.00 <
  -2   0  190.000.000.00 <
   4   0 -190.000.000.00 <
   4   0 -180.000.000.00 <
   7  -1 -170.000.000.00 <
   4   0 -170.000.000.00 o
   7  -1 -160.000.000.00 <
  10  -2 -150.000.000.00 <
   7  -1 -150.000.000.00 <
  10  -2 -140.000.000.00 <
  10  -2 -130.000.000.00 <
  -4   2 -130.000.000.00 o
  -4   2 -120.000.000.00 o
  -1   1 -110.000.000.00 <
  -4   2 -110.000.000.00 <
  -7   3 -110.000.000.00 <
   2   0 -100.000.000.00 <
   2   0  -90.000.000.00 <
   5  -1  -80.000.000.00 o
   5  -1  -70.000.000.00 <
   8  -2  -50.000.000.00 <
  -9   3  -50.000.000.00 <
   8  -2  -40.010.010.00 o
  -9   3  -40.000.000.00 <
  -6   2  -30.000.000.00 <
  -9   3  -30.000.000.00 <
  11  -3  -20.000.000.00 o
  -3   1  -20.020.030.00 o
  -6   2  -20.010.010.00 o
  11  -3  -10.000.000.00 <
  11  -3   00.000.000.00 <
  11  -3   10.000.000.00 o
   3  -1   20.030.030.00 o
   3  -1   30.000.000.00 o
   6  -2   50.000.000.00 <
 -11   3   50.000.000.00 <
   6  -2   60.000.000.00 <
 -11   3   60.000.000.00 <
   6  -2   70.000.000.00 o
  -8   2   70.000.000.00 o
 -11   3   70.000.000.00 <
   6  -2   80.000.000.00 <
  -8   2   80.000.000.00 o
 -11   3   80.000.000.00 <
   9  -3   90.000.000.00 <
  -5   1   90.000.000.00 o
  -8   2   90.000.000.00 o
 -11   3   90.000.000.00 <
   9  -3  100.000.000.00 <
  -5   1  100.000.000.00 <
  -2   0  110.000.000.00 o
  -5   1  110.000.000.00 o
  -2   0  120.000.000.00 <
  -2   0  130.000.000.00 o
   1  -1  140.000.000.00 <
  -2   0  140.000.000.00 <
   1  -1  150.000.000.00 <
   1  -1  160.000.000.00 o
   1  -1  170.000.000.00 o
   4   0 -180.000.000.00 <
   4   0 -170.000.000.00 <
   7  -1 -160.000.000.00 <
   4   0 -160.000.000.00 <
   7  -1 -150.000.000.00 <
   7  -1 -140.000.000.00 <
  10  -2 -130.000.000.00 <
  -4   2 -130.000.000.00 <
  10  -2 -120.000.000.00 <
  -4   2 -120.000.000.00 o
  10  -2 -110.000.000.00 <
  -1   1 -110.000.000.00 <
  -4   2 -110.000.000.00 <
  -1   1 -100.000.000.00 o
   2   0  -90.000.000.00 <
   5  -1  -70.000.000.00 <
   5  -1  -60.040.040.00 o
  -9   3  -50.000.000.00 <
   8  -2  -40.010.010.00 o
  -9   3  -40.000.000.00 o
   8  -2  -30.000.000.00 <
  -6   2  -30.000.000.00 <
  -9   3  -30.000.000.00 <
  -3   1  -20.020.020.00 o
  11  -3  -10.000.000.00 <
  11  -3   00.000.000.00 <
  11  -3   10.000.000.00 <
  11  -3   20.000.000.00 <
   3  -1   30.000.000.00 o
 -11   3   40.000.000.00 <
  -8   2   50.000.000.00 <
 -11   3   50.000.000.00 <
   6  -2   60.000.000.00 <
  -8   2   60.000.000.00 o
 -11   3   60.000.000.00 <
   6  -2   70.000.000.00 o
  -8   2   70.000.000.00 o
 -11   3   70.000.000.00 o
   6  -2   80.000.000.00 <
  -5   1   80.000.000.00 o
  -5   1   90.000.000.00 o
   9  -3  100.000.000.00 <
  -2   0  100.000.000.00 <
  -2   0  110.000.000.00 o
  -2   0  120.000.000.00 <
   1  -1  130.000.000.00 <
   1  -1  140.000.000.00 <
   1  -1  150.000.000.00 <
   1  -1  160.000.000.00 o
 -10   2  160.000.000.00 <
   1  -1  170.000.000.00 o
 -10   2  170.000.000.00 <
  -7   1  190.000.000.00 <
  -7   1  200.000.000.00 <
   9  -1 -200.000.000.00 <
   9  -1 -190.000.000.00 <
  12  -2 -170.000.000.00 <
   1   1 -170.000.000.00 <
  12  -2 -160.000.000.00 <
   4   0 -160.000.000.00 <
   1   1 -160.000.000.00 <
   4   0 -150.000.000.00 <
   7  -1 -140.000.000.00 <
   7  -1 -130.000.000.00 <
  -4   2 -120.000.000.00 o
  10  -2 -110.000.000.00 <
  -4   2 -110.000.000.00 <
  -7   3 -110.000.000.00 <
  10  -2 -100.000.000.00 <
  -1   1 -100.000.000.00 o
   2   0  -80.000.000.00 o
   5  -1  -60.030.040.00 o
   5  -1  -50.000.000.00 o
  -9   3  -50.000.000.00 <
  -9   3  -40.000.000.00 o
   8  -2  -30.000.000.00 o
  -6   2  -30.000.000.00 <
   8  -2  -20.000.000.00 <
  -3   1  -20.020.020.00 o
  11  -3   00.000.000.00 <
  11  -3   10.000.000.00 <
  11  -3   20.000.000.00 <
   3  -1   30.000.000.00 o
 -11   3   30.000.000.00 <
  -8   2   40.010.010.00 o
 -11   3   40.000.000.00 <
   6  -2   50.000.000.00 <
  -8   2   50.000.000.00 <
 -11   3   50.000.000.00 <
   6  -2   60.000.000.00 <
  -5   1   60.040.040.00 o
  -8   2   60.000.000.00 o
   6  -2   70.000.000.00 o
  -5   1   70.000.000.00 <
   9  -3   90.000.000.00 <
  -2   0   90.000.000.00 <
   9  -3  100.000.000.00 <
  -2   0  100.000.000.00 <
   1  -1  120.000.000.00 <
   1  -1  130.000.000.00 <
 -10   2  130.000.000.00 <
   1  -1  140.000.000.00 <
 -10   2  140.000.000.00 <
   4  -2  150.000.000.00 <
 -10   2  150.000.000.00 <
  -7   1  160.000.000.00 <
 -10   2  160.000.000.00 <
  -7   1  170.000.000.00 <
 -10   2  170.000.000.00 <
  -4   0  180.000.000.00 <
  -7   1  180.000.000.00 <
  -4   0  190.000.000.00 <
  -7   1  190.000.000.00 <
   6   0 -200.000.000.00 <
   9  -1 -190.000.000.00 <
   9  -1 -180.000.000.00 <
  12  -2 -170.000.000.00 <
   1   1 -170.000.000.00 <
  12  -2 -160.000.000.00 <
  12  -2 -150.000.000.00 <
   4   0 -150.000.000.00 <
   4   0 -140.000.000.00 <
   7  -1 -120.000.000.00 <
  -4   2 -110.000.000.00 <
  -7   3 -110.000.000.00 <
  10  -2 -100.000.000.00 o
  -1   1 -100.000.000.00 o
  -4   2 -100.000.000.00 <
  10  -2  -90.000.000.00 <
  -1   1  -90.000.000.00 <
   2   0  -70.010.010.00 o
   5  -1  -50.000.000.00 o
  -9   3  -50.000.000.00 <
  -9   3  -40.000.000.00 o
  -6   2  -30.000.000.00 <
   8  -2  -20.000.000.00 <
  -3   1  -20.020.020.00 o
  11  -3   10.000.000.00 <
  11  -3   20.000.000.00 <
 -11   3   20.000.000.00 <
  11  -3   30.000.000.00 <
   3  -1   30.000.000.00 o
 -11   3   30.000.000.00 <
  -8   2   40.010.010.00 o
 -11   3   40.000.000.00 <
   6  -2   50.000.000.00 <
  -8   2   50.000.000.00 <
   6  -2   60.000.000.00 <
  -5   1   60.030.040.00 o
   6  -2   70.000.000.00 o
  -2   0   80.000.000.00 o
   9  -3   90.000.000.00 <
  -2   0   90.000.000.00 <
   9  -3  100.000.000.00 <
 -13   3  100.000.000.00 <
   1  -1  110.000.000.00 <
 -13   3  110.000.000.00 <
   1  -1  120.000.000.00 <
 -10   2  120.000.000.00 <
 -10   2  130.000.000.00 <
   4  -2  140.000.000.00 <
  -7   1  140.000.000.00 <
 -10   2  140.000.000.00 o
   4  -2  150.000.000.00 <
  -7   1  150.000.000.00 <
  -7   1  160.000.000.00 <
  -4   0  170.000.000.00 <
  -4   0  180.000.000.00 <
  -4   0  190.000.000.00 <
   6   0 -190.000.000.00 <
   6   0 -180.000.000.00 <
   9  -1 -170.000.000.00 <
   9  -1 -160.000.000.00 <
  12  -2 -150.000.000.00 <
  12  -2 -140.000.000.00 <
  12  -2 -130.000.000.00 <
   4   0 -130.000.000.00 <
   7  -1 -110.000.000.00 <
  -4   2 -110.000.000.00 <
  -7   3 -110.000.000.00 <
   7  -1 -100.000.000.00 o
  -4   2 -100.000.000.00 <
  -1   1  -90.000.000.00 <
  10  -2  -80.000.000.00 <
  -1   1  -80.020.030.00 o
  10  -2  -70.000.000.00 <
   2   0  -70.010.010.00 o
  -9   3  -50.000.000.00 <
  13  -3  -40.000.000.00 o
   5  -1  -40.010.010.00 o
  -9   3  -40.000.000.00 o
  -6   2  -30.000.000.00 <
   8  -2  -20.000.000.00 <
  -3   1  -20.020.020.00 o
   8  -2  -10.000.000.00 <
  11  -3   10.000.000.00 o
 -11   3   10.000.000.00 <
  11  -3   20.000.000.00 <
 -11   3   20.000.000.00 <
  11  -3   30.000.000.00 <
   3  -1   30.000.000.00 o
  -8   2   30.000.000.00 <
 -11   3   30.000.000.00 <
  -8   2   40.010.010.00 o
   6  -2   50.000.000.00 <
  -5   1   50.000.000.00 <
   6  -2   60.000.000.00 <
   6  -2   70.000.000.00 o
  -2   0   70.010.010.00 o
 -13   3   80.000.000.00 <
   9  -3   90.000.000.00 <
 -13   3   90.000.000.00 <
   9  -3  100.000.000.00 <
   1  -1  100.000.000.00 o
 -10   2  100.000.000.00 <
 -13   3  100.000.000.00 <
   1  -1  110.000.000.00 <
 -10   2  110.000.000.00 <
  -7   1  120.000.000.00 <
 -10   2  120.000.000.00 <
   4  -2  130.000.000.00 <
  -7   1  130.000.000.00 <
   4  -2  140.000.000.00 <
  -7   1  140.000.000.00 <
   4  -2  150.000.000.00 <
  -4   0  150.000.000.00 <
  -4   0  160.000.000.00 <
  -4   0  170.000.000.00 <
  -9   1  200.000.000.00 <
  11  -1 -200.000.000.00 <
   6   0 -180.000.000.00 <
   6   0 -170.000.000.00 <
   9  -1 -160.000.000.00 <
   9  -1 -150.000.000.00 <
  -2   2 -150.000.000.00 <
  12  -2 -130.000.000.00 <
  12  -2 -120.000.000.00 <
   4   0 -120.000.000.00 <
  -7   3 -110.000.000.00 <
   7  -1 -100.000.000.00 o
  -4   2 -100.000.000.00 <
  -7   3 -100.000.000.00 <
  -4   2  -90.000.000.00 <
  -1   1  -80.020.020.00 o
  10  -2  -70.000.000.00 <
   2   0  -60.040.040.00 o
  -9   3  -50.000.000.00 <
  13  -3  -40.000.000.00 o
   5  -1  -40.010.010.00 o
  13  -3  -30.000.000.00 <
  -3   1  -20.030.030.00 o
   8  -2  -10.000.000.00 <
 -11   3   00.000.000.00 <
 -11   3   10.000.000.00 <
  11  -3   20.000.000.00 <
  -8   2   20.000.000.00 <
 -11   3   20.000.000.00 o
  11  -3   30.000.000.00 <
   3  -1   30.000.000.00 o
  -8   2   30.000.000.00 <
  11  -3   40.000.000.00 <
  -5   1   40.010.010.00 o
   6  -2   50.000.000.00 <
   6  -2   60.000.000.00 <
  -2   0   70.010.010.00 o
 -13   3   70.000.000.00 <
 -13   3   80.000.000.00 <
   9  -3   90.000.000.00 <
   1  -1   90.000.000.00 <
 -10   2   90.000.000.00 <
 -13   3   90.000.000.00 <
   9  -3  100.000.000.00 <
   1  -1  100.000.000.00 o
 -10   2  100.000.000.00 o
  -7   1  110.000.000.00 <
   4  -2  120.000.000.00 o
  -7   1  120.000.000.00 <
   4  -2  130.000.000.00 <
   4  -2  140.000.000.00 <
  -4   0  140.000.000.00 <
  -4   0  150.000.000.00 <
  -1  -1  160.000.000.00 <
 -12   2  160.000.000.00 <
  -1  -1  170.000.000.00 <
 -12   2  170.000.000.00 <
  -9   1  180.000.000.00 <
  -9   1  190.000.000.00 <
  -9   1  200.000.000.00 <
  11  -1 -200.000.000.00 <
  11  -1 -190.000.000.00 <
   3   1 -180.000.000.00 <
  14  -2 -170.000.000.00 <
   6   0 -170.000.000.00 <
  14  -2 -160.000.000.00 <
   6   0 -160.000.000.00 <
   9  -1 -150.000.000.00 <
  -2   2 -150.000.000.00 <
   9  -1 -140.000.000.00 <
  -2   2 -140.000.000.00 <
  12  -2 -120.000.000.00 <
  12  -2 -110.000.000.00 <
   4   0 -110.000.000.00 o
  -7   3 -110.000.000.00 <
  -4   2 -100.000.000.00 <
  -7   3 -100.000.000.00 <
   7  -1  -90.000.000.00 <
  -4   2  -90.000.000.00 <
  -1   1  -80.010.010.00 o
  10  -2  -70.000.000.00 o
  10  -2  -60.000.000.00 <
   2   0  -60.030.030.00 o
  -9   3  -50.000.000.00 <
  13  -3  -40.000.000.00 <
  13  -3  -30.000.000.00 <
  -3   1  -20.020.030.00 o
   8  -2  -10.000.000.00 <
   8  -2   00.000.000.00 o
 -11   3   00.000.000.00 <
 -11   3   10.000.000.00 <
  11  -3   20.000.000.00 <
  -8   2   20.000.000.00 <
  11  -3   30.000.000.00 <
  11  -3   40.000.000.00 <
  -5   1   40.010.010.00 o
   6  -2   50.000.000.00 <
   6  -2   60.000.000.00 <
  -2   0   60.040.040.00 o
 -13   3   60.000.000.00 <
 -13   3   70.000.000.00 <
   9  -3   80.000.000.00 <
 -10   2   80.000.000.00 <
 -13   3   80.000.000.00 <
   9  -3   90.000.000.00 <
   1  -1   90.000.000.00 <
 -10   2   90.000.000.00 <
   9  -3  100.000.000.00 <
  -7   1  100.000.000.00 o
  -7   1  110.000.000.00 <
   4  -2  120.000.000.00 o
   4  -2  130.000.000.00 <
  -4   0  130.000.000.00 <
  -1  -1  150.000.000.00 <
 -12   2  150.000.000.00 <
  -1  -1  160.000.000.00 <
 -12   2  160.000.000.00 <
  -1  -1  170.000.000.00 <
  -9   1  170.000.000.00 <
  -9   1  180.000.000.00 <
  -6   0  190.000.000.00 <
  -9   1  190.000.000.00 <
  -6   0  200.000.000.00 <
   8   0 -200.000.000.00 <
   8   0 -190.000.000.00 <
  11  -1 -180.000.000.00 <
  11  -1 -170.000.000.00 <
   3   1 -170.000.000.00 <
  14  -2 -160.000.000.00 <
  14  -2 -150.000.000.00 <
   6   0 -150.000.000.00 o
  -2   2 -140.000.000.00 <
   9  -1 -130.000.000.00 <
  12  -2 -110.000.000.00 <
  -7   3 -110.000.000.00 <
  12  -2 -100.000.000.00 <
   4   0 -100.010.010.00 o
  -7   3 -100.000.000.00 <
  -4   2  -90.000.000.00 <
   7  -1  -80.010.010.00 o
  -1   1  -70.000.000.00 o
  10  -2  -50.000.000.00 <
   2   0  -50.000.000.00 o
  -9   3  -50.000.000.00 <
  13  -3  -30.000.000.00 <
   5  -1  -30.000.000.00 <
  13  -3  -20.000.000.00 <
  -3   1  -20.030.030.00 o
  13  -3  -10.000.000.00 <
 -11   3  -10.000.000.00 <
   8  -2   00.000.000.00 <
 -11   3   00.000.000.00 <
  -8   2   10.000.000.00 <
  -8   2   20.000.000.00 <
  11  -3   30.000.000.00 <
  -5   1   30.000.000.00 <
  11  -3   40.000.000.00 <
   6  -2   50.000.000.00 <
 -13   3   50.000.000.00 o
   6  -2   60.000.000.00 <
 -13   3   60.000.000.00 <
 -10   2   70.000.000.00 <
   9  -3   80.000.000.00 <
   1  -1   80.020.020.00 o
   9  -3   90.000.000.00 <
   1  -1   90.000.000.00 <
  -7   1   90.000.000.00 <
   9  -3  100.000.000.00 <
   4  -2  110.000.000.00 <
  -4   0  110.000.000.00 o
   4  -2  120.000.000.00 o
  -4   0  120.000.000.00 <
 -12   2  120.000.000.00 <
 -12   2  130.000.000.00 <
  -1  -1  140.000.000.00 <
 -12   2  140.000.000.00 <
  -1  -1  150.000.000.00 <
  -9   1  150.000.000.00 <
  -9   1  160.000.000.00 <
  -6   0  170.000.000.00 <
  -6   0  180.000.000.00 <
  -6   0  190.000.000.00 <
   8   0 -190.000.000.00 <
   8   0 -180.000.000.00 <
  11  -1 -170.000.000.00 <
  11  -1 -160.000.000.00 o
   3   1 -160.000.000.00 <
  14  -2 -150.000.000.00 <
  14  -2 -140.000.000.00 <
   6   0 -140.000.000.00 <
  -2   2 -130.000.000.00 <
   9  -1 -120.000.000.00 <
  12  -2 -100.000.000.00 <
   4   0 -100.010.010.00 o
  -7   3 -100.000.000.00 <
  12  -2  -90.000.000.00 <
  -4   2  -90.000.000.00 <
  -7   3  -90.000.000.00 <
  -4   2  -80.000.000.00 <
   7  -1  -70.010.010.00 o
  -1   1  -70.000.000.00 o
  10  -2  -50.000.000.00 <
   2   0  -50.000.000.00 o
  -9   3  -50.000.000.00 <
  13  -3  -20.000.000.00 <
  -3   1  -20.020.020.00 o
  13  -3  -10.000.000.00 <
 -11   3  -10.000.000.00 <
   8  -2   00.000.000.00 o
 -11   3   00.000.000.00 <
  -8   2   10.000.000.00 <
  11  -3   30.000.000.00 <
  -5   1   30.000.000.00 <
  11  -3   40.000.000.00 <
   6  -2   50.000.000.00 <
  -2   0   50.000.000.00 o
 -13   3   50.000.000.00 o
 -10   2   60.000.000.00 o
 -13   3   60.000.000.00 <
 -10   2   70.000.000.00 o
   9  -3   80.000.000.00 <
   1  -1   80.020.010.00 o
  -7   1   80.010.010.00 o
   9  -3   90.000.000.00 <
   4  -2  100.000.000.00 <
  -4   0  100.010.010.00 o
   4  -2  110.000.000.00 <
  -4   0  110.000.000.00 o
 -12   2  120.000.000.00 <
  -1  -1  130.000.000.00 <
 -12   2  130.000.000.00 <
  -1  -1  140.000.000.00 o
  -9   1  140.000.000.00 <
  -6   0  160.000.000.00 <
  -6   0  170.000.000.00 <
 -14   2  170.000.000.00 <
  -3  -1  180.000.000.00 <
 -11   1  190.000.000.00 <
 -11   1  200.000.000.00 <
  13  -1 -190.000.000.00 <
   8   0 -180.000.000.00 <
   8   0 -170.000.000.00 o
  11  -1 -160.000.000.00 o
  11  -1 -150.000.000.00 <
   3   1 -150.000.000.00 <
  14  -2 -130.000.000.00 <
   6   0 -130.000.000.00 <
  -2   2 -130.000.000.00 <
  -2   2 -120.000.000.00 <
   9  -1 -110.000.000.00 o
  -7   3 -100.000.000.00 <
  12  -2  -90.000.000.00 <
   4   0  -90.030.030.00 o
  -7   3  -90.000.000.00 <
  12  -2  -80.000.000.00 <
  -4   2  -80.000.000.00 <
   7  -1  -70.010.010.00 o
  -9   3  -50.000.000.00 <
  10  -2  -40.000.000.00 <
  13  -3  -20.000.000.00 <
   5  -1  -20.010.010.00 o
  -3   1  -20.020.020.00 o
  13  -3  -10.000.000.00 <
 -11   3  -10.000.000.00 <
   8  -2   00.000.000.00 o
 -11   3   00.000.000.00 <
  -8   2   10.000.000.00 <
  11  -3   30.000.000.00 <
  11  -3   40.000.000.00 <
 -13   3   40.000.000.00 o
   6  -2   50.000.000.00 <
  -2   0   50.000.000.00 o
 -13   3   50.000.000.00 <
 -10   2   60.000.000.00 <
   1  -1   70.000.000.00 o
   9  -3   80.000.000.00 <
  -7   1   80.010.010.00 o
   9  -3   90.000.000.00 <
 -15   3   90.000.000.00 <
   4  -2  100.000.000.00 <
  -4   0  100.010.010.00 o
 -12   2  100.000.000.00 <
   4  -2  110.000.000.00 <
 -12   2  110.000.000.00 <
  -1  -1  120.000.000.00 o
  -9   1  120.000.000.00 <
  -1  -1  130.000.000.00 <
  -9   1  130.000.000.00 <
   2  -2  150.000.000.00 <
  -6   0  150.000.000.00 o
 -14   2  150.000.000.00 <
 -14   2  160.000.000.00 <
  -3  -1  170.000.000.00 <
 -14   2  170.000.000.00 <
  -3  -1  180.000.000.00 <
 -11   1  180.000.000.00 <
 -11   1  190.000.000.00 <
  -8   0  200.000.000.00 <
